# Supplementary material for: Prefrontal cortex interneurons display dynamic sex-specific stress-induced transcriptomes
Source: Transl Psychiatry. 2019 Nov 11;9:292. doi: 10.1038/s41398-019-0642-z (PMC6848179; doi:10.1038/s41398-019-0642-z)
Supplement: Supplementary file 2 — Supplemental Table 1 [file 41398_2019_642_MOESM2_ESM.xlsx]

## Sheet: SSTM-SSTF
Gene_id	sample_1	FPKM SST-Male	Sample_2	FPKM SST-Female	log2_fold_change	p_value	q_value
6430571L13Rik	SST-male	18.0068	SST-female	0.401295	-5.48774	5e-05	0.000899991
C330013E15Rik	SST-male	84.312	SST-female	2.98444	-4.82021	5e-05	0.000899991
Yars2	SST-male	73.6948	SST-female	2.69611	-4.77261	5e-05	0.000899991
Hcar2	SST-male	34.2138	SST-female	1.365	-4.64761	5e-05	0.000899991
Polr2k	SST-male	257.58	SST-female	12.7226	-4.33956	5e-05	0.000899991
Zwilch	SST-male	16.6543	SST-female	0.834837	-4.31826	5e-05	0.000899991
Zbp1	SST-male	22.2116	SST-female	1.18658	-4.22643	0.0018	0.0150782
Kbtbd3	SST-male	35.7677	SST-female	1.95028	-4.19691	5e-05	0.000899991
Gramd1c	SST-male	11.6322	SST-female	0.712466	-4.02916	0.0005	0.00578941
Pm20d2	SST-male	14.3641	SST-female	0.94852	-3.92065	5e-05	0.000899991
Pmaip1	SST-male	18.5038	SST-female	1.22694	-3.91468	5e-05	0.000899991
Cebpb	SST-male	12.9903	SST-female	0.882937	-3.87898	0.00015	0.00224658
Epor	SST-male	11.3682	SST-female	0.781164	-3.86323	5e-05	0.000899991
Sertad3	SST-male	31.2161	SST-female	2.20197	-3.82542	0.00015	0.00224658
Pcbd1	SST-male	31.2568	SST-female	2.2788	-3.77782	0.00015	0.00224658
Zfp503	SST-male	7.61484	SST-female	0.56161	-3.76117	0.00045	0.00534133
Mettl18	SST-male	28.2875	SST-female	2.13738	-3.72625	5e-05	0.000899991
Ccl7	SST-male	25.655	SST-female	1.94417	-3.72201	0.0003	0.00389503
Lpar5	SST-male	19.5948	SST-female	1.63429	-3.58374	0.0006	0.00664891
Nfil3	SST-male	19.3885	SST-female	1.63233	-3.5702	0.00055	0.00621884
Gemin8	SST-male	57.8769	SST-female	4.90778	-3.55984	5e-05	0.000899991
B3gnt3	SST-male	4.2962	SST-female	0.365007	-3.55706	0.0007	0.0074572
Ptgs2	SST-male	5.8851	SST-female	0.513117	-3.51971	0.00045	0.00534133
Cacna1g	SST-male	3.96166	SST-female	0.349707	-3.50189	0.0025	0.0191613
Ager	SST-male	20.3155	SST-female	1.84889	-3.45785	5e-05	0.000899991
Hpn	SST-male	17.9037	SST-female	1.64311	-3.44576	0.00025	0.00337948
Anxa4	SST-male	36.2547	SST-female	3.35096	-3.43552	5e-05	0.000899991
Tbx15	SST-male	9.9297	SST-female	0.934121	-3.41007	5e-05	0.000899991
Slc19a2	SST-male	14.0052	SST-female	1.35029	-3.37462	5e-05	0.000899991
Zbtb7c	SST-male	3.9763	SST-female	0.384438	-3.3706	0.0005	0.00578941
Tuba1c	SST-male	13.2287	SST-female	1.28023	-3.3692	0.00095	0.00940524
Rxfp4	SST-male	6.5393	SST-female	0.656314	-3.31668	0.00715	0.0409119
Hspa1b	SST-male	5.4141	SST-female	0.562874	-3.26584	0.00045	0.00534133
Dnajb13	SST-male	17.8929	SST-female	1.88689	-3.24531	0.00085	0.00864801
Jrk	SST-male	5.80132	SST-female	0.616852	-3.23338	5e-05	0.000899991
Rbm43	SST-male	57.8429	SST-female	6.16297	-3.23044	5e-05	0.000899991
Gpr17	SST-male	23.7664	SST-female	2.54081	-3.22557	5e-05	0.000899991
Ankrd33b	SST-male	6.60608	SST-female	0.708294	-3.22137	0.00015	0.00224658
Mrpl38	SST-male	54.3374	SST-female	5.84393	-3.21693	5e-05	0.000899991
Gkn3	SST-male	17.9711	SST-female	1.94091	-3.21088	0.00015	0.00224658
Hspa1a	SST-male	13.5378	SST-female	1.46991	-3.2032	5e-05	0.000899991
Cdkn1c	SST-male	8.29216	SST-female	0.909813	-3.18811	0.00045	0.00534133
Bora	SST-male	12.6956	SST-female	1.409	-3.17158	5e-05	0.000899991
Ppp1r14a	SST-male	39.2259	SST-female	4.37306	-3.16509	0.00045	0.00534133
Lmnb2	SST-male	12.3597	SST-female	1.42052	-3.12115	5e-05	0.000899991
Bbc3	SST-male	6.20566	SST-female	0.717946	-3.11164	0.0004	0.00486957
Tsc22d3	SST-male	188.159	SST-female	21.9503	-3.09963	5e-05	0.000899991
Pf4	SST-male	42.3922	SST-female	4.99722	-3.0846	0.00055	0.00621884
Med11	SST-male	43.5843	SST-female	5.19547	-3.06848	5e-05	0.000899991
Bst2	SST-male	105.819	SST-female	12.7045	-3.05819	5e-05	0.000899991
Snhg8	SST-male	68.3419	SST-female	8.25848	-3.04882	5e-05	0.000899991
Slc45a1	SST-male	3.26122	SST-female	0.394874	-3.04595	0.00085	0.00864801
Bcl2a1a	SST-male	28.4768	SST-female	3.48663	-3.02988	0.00185	0.0153786
Gm10390	SST-male	8.29911	SST-female	1.03205	-3.00744	0.0036	0.0250022
Isg15	SST-male	17.8132	SST-female	2.22593	-3.00047	0.0009	0.00902776
Tmem37	SST-male	34.9486	SST-female	4.50621	-2.95525	5e-05	0.000899991
Fcgr1	SST-male	154.959	SST-female	20.2538	-2.93562	5e-05	0.000899991
Arrdc4	SST-male	20.5596	SST-female	2.70041	-2.92856	5e-05	0.000899991
BC052040	SST-male	28.602	SST-female	3.8193	-2.90474	5e-05	0.000899991
Nmi	SST-male	66.6964	SST-female	8.95085	-2.89751	5e-05	0.000899991
Zfp938	SST-male	23.3721	SST-female	3.1807	-2.87737	5e-05	0.000899991
Zfp593	SST-male	3.41457	SST-female	0.466134	-2.87289	0.00745	0.0421869
Mall	SST-male	6.14033	SST-female	0.840418	-2.86914	0.00175	0.014783
Snrpg	SST-male	489.096	SST-female	66.9809	-2.86829	5e-05	0.000899991
Slc12a7	SST-male	15.4007	SST-female	2.11311	-2.86556	5e-05	0.000899991
Trim30b	SST-male	6.08494	SST-female	0.835328	-2.86483	0.00445	0.0292087
Gstt2	SST-male	26.5012	SST-female	3.67186	-2.85148	5e-05	0.000899991
5430435G22Rik	SST-male	3.3623	SST-female	0.468947	-2.84195	0.001	0.00979669
Sarm1	SST-male	8.59096	SST-female	1.22289	-2.81253	5e-05	0.000899991
Ccdc71l	SST-male	18.0006	SST-female	2.63207	-2.77378	5e-05	0.000899991
Tonsl	SST-male	10.5096	SST-female	1.54221	-2.76864	5e-05	0.000899991
Fcrl1	SST-male	51.3921	SST-female	7.55706	-2.76565	5e-05	0.000899991
Fdx1	SST-male	58.5925	SST-female	8.66753	-2.75702	5e-05	0.000899991
Ahrr	SST-male	1.89536	SST-female	0.281878	-2.74933	0.0015	0.0132303
Ccdc163	SST-male	45.8486	SST-female	6.85588	-2.74146	5e-05	0.000899991
Mkln1os	SST-male	38.8957	SST-female	5.8948	-2.7221	0.0001	0.00162319
Mpc2	SST-male	138.97	SST-female	21.0716	-2.7214	5e-05	0.000899991
Klf2	SST-male	86.9942	SST-female	13.2093	-2.71937	5e-05	0.000899991
1810022K09Rik	SST-male	189.313	SST-female	28.7973	-2.71677	0.00805	0.0446055
Rnf122	SST-male	7.77463	SST-female	1.18318	-2.7161	5e-05	0.000899991
Clspn	SST-male	2.72363	SST-female	0.416618	-2.70874	0.0038	0.0260143
Ggact	SST-male	27.4462	SST-female	4.2496	-2.69121	0.00015	0.00224658
Fam167b	SST-male	25.2768	SST-female	3.92152	-2.68833	5e-05	0.000899991
Cdk18	SST-male	12.8137	SST-female	2.00043	-2.67931	5e-05	0.000899991
Tctex1d2	SST-male	38.3942	SST-female	6.01177	-2.67503	5e-05	0.000899991
Rpl22l1	SST-male	170.335	SST-female	26.8166	-2.66718	5e-05	0.000899991
Ap1s1	SST-male	39.7298	SST-female	6.26032	-2.66591	5e-05	0.000899991
Fam173b	SST-male	39.1377	SST-female	6.19555	-2.65925	0.0002	0.00282872
Mycl	SST-male	12.5145	SST-female	2.00729	-2.64028	5e-05	0.000899991
Lrrc14	SST-male	18.9707	SST-female	3.0515	-2.63618	5e-05	0.000899991
Pnldc1	SST-male	4.65302	SST-female	0.762423	-2.6095	0.0017	0.0144913
E330023G01Rik	SST-male	5.62572	SST-female	0.922863	-2.60785	0.00335	0.0237055
Ccdc59	SST-male	96.9437	SST-female	15.9191	-2.60638	5e-05	0.000899991
Bod1	SST-male	111.871	SST-female	18.3998	-2.60407	5e-05	0.000899991
5430416N02Rik	SST-male	32.2388	SST-female	5.3181	-2.59981	0.0045	0.0294281
Adamts6	SST-male	23.5972	SST-female	3.89789	-2.59785	5e-05	0.000899991
Nrg1	SST-male	29.8427	SST-female	4.97681	-2.58408	5e-05	0.000899991
Cdt1	SST-male	6.1622	SST-female	1.02934	-2.58173	0.00385	0.0262606
Gm7120	SST-male	15.7221	SST-female	2.63562	-2.57658	0.00185	0.0153786
Atp5s	SST-male	35.5551	SST-female	5.97754	-2.57243	5e-05	0.000899991
Taf13	SST-male	100.246	SST-female	16.9645	-2.56295	5e-05	0.000899991
Spr	SST-male	8.67255	SST-female	1.47135	-2.55932	0.00345	0.0242334
Spp1	SST-male	15.6407	SST-female	2.6549	-2.55858	0.00015	0.00224658
Rassf9	SST-male	5.05269	SST-female	0.865041	-2.54621	0.0048	0.0307965
Cnbd2	SST-male	20.4568	SST-female	3.58042	-2.51438	0.00035	0.00440126
Gnrh1	SST-male	38.5642	SST-female	6.78373	-2.50711	0.00425	0.0282572
Acn9	SST-male	33.6361	SST-female	5.91721	-2.50702	0.0069	0.0399264
Tiprl	SST-male	42.1665	SST-female	7.48844	-2.49336	5e-05	0.000899991
Srgn	SST-male	153.524	SST-female	27.3027	-2.49134	5e-05	0.000899991
Ostc	SST-male	74.2839	SST-female	13.3137	-2.48014	5e-05	0.000899991
Nfkbid	SST-male	46.3048	SST-female	8.30355	-2.47936	5e-05	0.000899991
Ddx25	SST-male	4.29343	SST-female	0.771414	-2.47655	0.0037	0.0255163
Sirt1	SST-male	23.4667	SST-female	4.21792	-2.47601	5e-05	0.000899991
Lpar2	SST-male	1.76155	SST-female	0.316624	-2.476	0.0047	0.0303552
Slc52a3	SST-male	14.4487	SST-female	2.60041	-2.47413	5e-05	0.000899991
Tal1	SST-male	25.3193	SST-female	4.58049	-2.46667	5e-05	0.000899991
Sdk1	SST-male	6.21809	SST-female	1.12788	-2.46285	5e-05	0.000899991
5330426P16Rik	SST-male	20.5748	SST-female	3.73526	-2.4616	5e-05	0.000899991
Adamts9	SST-male	6.60405	SST-female	1.21409	-2.44347	5e-05	0.000899991
Hexdc	SST-male	34.3058	SST-female	6.30821	-2.44315	0.0062	0.0369302
4833417C18Rik	SST-male	27.704	SST-female	5.1164	-2.4369	5e-05	0.000899991
Akr7a5	SST-male	16.2417	SST-female	3.00251	-2.43546	0.0004	0.00486957
D10Jhu81e	SST-male	17.0438	SST-female	3.16606	-2.42848	0.00025	0.00337948
Gm3716	SST-male	3.29341	SST-female	0.612827	-2.42603	0.0068	0.0395445
Dusp23	SST-male	5.90797	SST-female	1.10164	-2.42302	0.00485	0.0310268
Grm7	SST-male	8.56329	SST-female	1.60544	-2.41519	5e-05	0.000899991
Sord	SST-male	20.3907	SST-female	3.85079	-2.40469	5e-05	0.000899991
Col12a1	SST-male	2.66923	SST-female	0.50411	-2.40461	5e-05	0.000899991
Shb	SST-male	7.02452	SST-female	1.33683	-2.39359	0.0001	0.00162319
Ndn	SST-male	5.31421	SST-female	1.01306	-2.39114	0.005	0.0317076
2018-09-10	SST-male	19.9342	SST-female	3.80422	-2.38957	5e-05	0.000899991
Prr16	SST-male	7.46398	SST-female	1.43084	-2.38308	0.00035	0.00440126
Dtnbp1	SST-male	55.7159	SST-female	10.7984	-2.36728	5e-05	0.000899991
Ift20	SST-male	115.624	SST-female	22.5661	-2.35721	5e-05	0.000899991
Cntrl	SST-male	81.48	SST-female	16.0491	-2.34396	5e-05	0.000899991
Wdr55	SST-male	21.0997	SST-female	4.15921	-2.34284	0.00035	0.00440126
Il11ra1	SST-male	28.7994	SST-female	5.69497	-2.33828	0.00035	0.00440126
Ahcy	SST-male	10.4029	SST-female	2.0585	-2.33731	0.0005	0.00578941
Cyp3a13	SST-male	6.18114	SST-female	1.22459	-2.33557	0.0001	0.00162319
Zbtb2	SST-male	37.8107	SST-female	7.54461	-2.32528	5e-05	0.000899991
Napb	SST-male	32.4803	SST-female	6.50888	-2.31908	5e-05	0.000899991
Prima1	SST-male	14.4006	SST-female	2.90083	-2.31159	0.00845	0.0461594
Slc35b2	SST-male	40.6091	SST-female	8.18997	-2.30987	5e-05	0.000899991
Nadk	SST-male	100.83	SST-female	20.4307	-2.30312	5e-05	0.000899991
Trmt5	SST-male	27.0025	SST-female	5.47268	-2.30277	5e-05	0.000899991
Traf2	SST-male	10.5956	SST-female	2.15908	-2.29497	5e-05	0.000899991
2410006H16Rik	SST-male	156.591	SST-female	32.2292	-2.28056	5e-05	0.000899991
Ccr1	SST-male	5.90462	SST-female	1.2177	-2.27768	0.00035	0.00440126
Arl4d	SST-male	4.26379	SST-female	0.882847	-2.2719	0.00655	0.0384511
Lsg1	SST-male	45.7515	SST-female	9.47933	-2.27096	5e-05	0.000899991
Cklf	SST-male	69.3455	SST-female	14.3783	-2.26991	5e-05	0.000899991
Eral1	SST-male	44.0295	SST-female	9.16985	-2.2635	5e-05	0.000899991
Lpar1	SST-male	35.7221	SST-female	7.44977	-2.26155	5e-05	0.000899991
Rasgef1b	SST-male	41.8476	SST-female	8.74751	-2.2582	5e-05	0.000899991
Zfyve28	SST-male	2.30821	SST-female	0.482648	-2.25773	0.0082	0.0451694
1110038B12Rik	SST-male	69.6087	SST-female	14.5742	-2.25585	0.00015	0.00224658
Hn1	SST-male	56.0814	SST-female	11.8114	-2.24734	5e-05	0.000899991
Fam57a	SST-male	39.2302	SST-female	8.30973	-2.23909	5e-05	0.000899991
Frrs1l	SST-male	12.8069	SST-female	2.71814	-2.23623	5e-05	0.000899991
Fam174a	SST-male	17.0449	SST-female	3.64727	-2.22445	0.001	0.00979669
Zfp955a	SST-male	13.1496	SST-female	2.81703	-2.22278	5e-05	0.000899991
Lactb	SST-male	45.8796	SST-female	9.86677	-2.2172	5e-05	0.000899991
Gm7334	SST-male	13.1985	SST-female	2.84049	-2.21616	0.0078	0.0435953
Ncald	SST-male	13.8851	SST-female	3.00646	-2.2074	5e-05	0.000899991
Chid1	SST-male	19.8218	SST-female	4.29748	-2.20553	5e-05	0.000899991
Vps29	SST-male	99.5942	SST-female	21.5978	-2.20518	5e-05	0.000899991
Nxt1	SST-male	16.1653	SST-female	3.52106	-2.19881	0.00055	0.00621884
Magohb	SST-male	26.7816	SST-female	5.83372	-2.19875	0.00035	0.00440126
Nutf2-ps1	SST-male	92.2506	SST-female	20.1945	-2.1916	5e-05	0.000899991
BC006965	SST-male	13.3997	SST-female	2.93703	-2.18977	0.00105	0.0101537
Atp9a	SST-male	11.0521	SST-female	2.43309	-2.18345	5e-05	0.000899991
Tpd52l1	SST-male	12.6118	SST-female	2.77838	-2.18246	0.00015	0.00224658
Trmt112	SST-male	133.207	SST-female	29.4934	-2.17521	5e-05	0.000899991
Sec61b	SST-male	47.58	SST-female	10.5761	-2.16955	0.0003	0.00389503
Rpl36al	SST-male	505.54	SST-female	112.651	-2.16596	5e-05	0.000899991
Pxmp2	SST-male	40.4636	SST-female	9.03141	-2.1636	0.00015	0.00224658
Mrpl23	SST-male	61.4448	SST-female	13.7809	-2.15662	0.00105	0.0101537
Cd52	SST-male	97.2425	SST-female	21.8446	-2.15431	5e-05	0.000899991
Uqcrb	SST-male	129.422	SST-female	29.0904	-2.15347	0.0003	0.00389503
Ehhadh	SST-male	7.62817	SST-female	1.71637	-2.15198	0.00075	0.00785988
Hspbp1	SST-male	21.6248	SST-female	4.87418	-2.14945	5e-05	0.000899991
Stmn2	SST-male	18.9871	SST-female	4.29021	-2.1459	0.0001	0.00162319
E2f2	SST-male	2.98365	SST-female	0.674419	-2.14536	0.00045	0.00534133
Pglyrp1	SST-male	88.5396	SST-female	20.0602	-2.14199	5e-05	0.000899991
Pcna	SST-male	153.401	SST-female	34.7767	-2.14112	5e-05	0.000899991
Rdh10	SST-male	17.446	SST-female	3.96619	-2.13707	0.0001	0.00162319
Ifit3	SST-male	27.5577	SST-female	6.27553	-2.13465	5e-05	0.000899991
Tm2d3	SST-male	90.2308	SST-female	20.6162	-2.12984	0.00015	0.00224658
Slc39a2	SST-male	9.75643	SST-female	2.23805	-2.12411	0.0015	0.0132303
Myeov2	SST-male	143.471	SST-female	32.998	-2.1203	5e-05	0.000899991
Fancl	SST-male	19.9366	SST-female	4.58756	-2.11962	0.0065	0.0382352
Wdr83	SST-male	37.8453	SST-female	8.71054	-2.11928	0.00025	0.00337948
Srp19	SST-male	91.2659	SST-female	21.0693	-2.11493	5e-05	0.000899991
Exosc7	SST-male	67.8838	SST-female	15.6982	-2.11246	5e-05	0.000899991
Pxdc1	SST-male	12.8633	SST-female	2.97823	-2.11073	0.00155	0.0135507
Minos1	SST-male	59.7531	SST-female	13.9335	-2.10046	5e-05	0.000899991
Asnsd1	SST-male	28.8826	SST-female	6.74069	-2.09924	5e-05	0.000899991
Relt	SST-male	14.5853	SST-female	3.40523	-2.09869	5e-05	0.000899991
Lyz1	SST-male	25.0998	SST-female	5.91384	-2.08551	0.0001	0.00162319
Gmfg	SST-male	41.3192	SST-female	9.80435	-2.07532	0.0001	0.00162319
Tubb4b	SST-male	157.092	SST-female	37.3548	-2.07224	5e-05	0.000899991
Gprasp2	SST-male	22.8148	SST-female	5.43645	-2.06923	5e-05	0.000899991
D8Ertd738e	SST-male	196.034	SST-female	46.7764	-2.06725	5e-05	0.000899991
Vamp5	SST-male	20.7391	SST-female	4.94969	-2.06694	0.0001	0.00162319
Fam136a	SST-male	8.72089	SST-female	2.09217	-2.05948	0.00075	0.00785988
Il2ra	SST-male	1.6603	SST-female	0.398315	-2.05946	0.0047	0.0303552
Tvp23a	SST-male	9.13383	SST-female	2.20532	-2.05023	0.0012	0.0112119
Mageh1	SST-male	47.7612	SST-female	11.5605	-2.04664	5e-05	0.000899991
Cd22	SST-male	5.04028	SST-female	1.22289	-2.04321	0.0008	0.00825725
Pnrc1	SST-male	103.332	SST-female	25.1074	-2.0411	5e-05	0.000899991
Dnajb1	SST-male	139.447	SST-female	33.8831	-2.04108	5e-05	0.000899991
Mrpl57	SST-male	18.4272	SST-female	4.48053	-2.04009	5e-05	0.000899991
Wdr77	SST-male	21.1717	SST-female	5.15188	-2.03897	0.00055	0.00621884
Gng10	SST-male	110.128	SST-female	26.8403	-2.0367	5e-05	0.000899991
Hmces	SST-male	22.3757	SST-female	5.46034	-2.03487	0.0001	0.00162319
Ifitm10	SST-male	5.5443	SST-female	1.35426	-2.0335	0.00185	0.0153786
Psmg2	SST-male	53.1892	SST-female	13.0123	-2.03126	5e-05	0.000899991
Bend3	SST-male	10.4837	SST-female	2.56792	-2.02947	5e-05	0.000899991
Nfkbia	SST-male	161.596	SST-female	39.6869	-2.02566	0.00125	0.0115627
Ap3s1	SST-male	49.2553	SST-female	12.1132	-2.0237	5e-05	0.000899991
1600014C10Rik	SST-male	20.0483	SST-female	4.95911	-2.01533	5e-05	0.000899991
Cnpy4	SST-male	22.2922	SST-female	5.52016	-2.01375	0.0001	0.00162319
Magee1	SST-male	12.2723	SST-female	3.04704	-2.00993	5e-05	0.000899991
Mettl25	SST-male	36.3822	SST-female	9.03619	-2.00945	5e-05	0.000899991
Cdk2	SST-male	10.2886	SST-female	2.56832	-2.00215	5e-05	0.000899991
Zfp410	SST-male	49.8412	SST-female	12.4653	-1.99943	5e-05	0.000899991
Rnpc3	SST-male	112.598	SST-female	28.1999	-1.99742	5e-05	0.000899991
Sp110	SST-male	88.4943	SST-female	22.1701	-1.99697	5e-05	0.000899991
Pdk3	SST-male	11.1817	SST-female	2.80613	-1.99449	0.00235	0.0182944
Mapk12	SST-male	6.45641	SST-female	1.62404	-1.99115	0.00095	0.00940524
Slc35b3	SST-male	26.8044	SST-female	6.74545	-1.99049	5e-05	0.000899991
Msantd1	SST-male	5.47498	SST-female	1.37952	-1.98869	0.0016	0.0138454
Trim59	SST-male	9.79676	SST-female	2.46992	-1.98784	5e-05	0.000899991
Polr2g	SST-male	111.24	SST-female	28.1576	-1.98207	5e-05	0.000899991
Fam76a	SST-male	25.4288	SST-female	6.44021	-1.98128	5e-05	0.000899991
Marcksl1	SST-male	34.1385	SST-female	8.649	-1.9808	0.0002	0.00282872
Tuba4a	SST-male	85.884	SST-female	21.7923	-1.97857	5e-05	0.000899991
Mfsd9	SST-male	5.34395	SST-female	1.35988	-1.97443	0.0014	0.0125596
B4galnt2	SST-male	27.7989	SST-female	7.10354	-1.96842	5e-05	0.000899991
Slc16a7	SST-male	24.9929	SST-female	6.39083	-1.96744	5e-05	0.000899991
Galnt3	SST-male	4.41296	SST-female	1.1286	-1.96722	0.00155	0.0135507
D10Bwg1379e	SST-male	2.64546	SST-female	0.678237	-1.96366	0.0006	0.00664891
2700094K13Rik	SST-male	36.6444	SST-female	9.39691	-1.96333	0.00155	0.0135507
Gbp2	SST-male	7.08125	SST-female	1.81635	-1.96297	0.00175	0.014783
Lamtor1	SST-male	85.937	SST-female	22.0563	-1.96209	5e-05	0.000899991
Apeh	SST-male	22.0544	SST-female	5.67203	-1.95913	5e-05	0.000899991
Stard5	SST-male	26.8738	SST-female	6.93573	-1.95408	5e-05	0.000899991
Msrb2	SST-male	54.0598	SST-female	13.9569	-1.95358	5e-05	0.000899991
Pex7	SST-male	34.4731	SST-female	8.92286	-1.94989	5e-05	0.000899991
Gsg2	SST-male	7.08323	SST-female	1.83526	-1.94842	0.0076	0.0428039
Pdia6	SST-male	68.8282	SST-female	17.8335	-1.94841	5e-05	0.000899991
Nsmce1	SST-male	25.4168	SST-female	6.59722	-1.94585	0.0002	0.00282872
Rps21	SST-male	632.38	SST-female	164.226	-1.94511	5e-05	0.000899991
Lin52	SST-male	23.8249	SST-female	6.20311	-1.94141	5e-05	0.000899991
Fam69c	SST-male	42.0966	SST-female	10.9799	-1.93884	5e-05	0.000899991
Jund	SST-male	72.935	SST-female	19.1176	-1.93171	5e-05	0.000899991
Glb1	SST-male	28.3741	SST-female	7.45349	-1.92859	0.0008	0.00825725
Poldip2	SST-male	41.3082	SST-female	10.8575	-1.92773	5e-05	0.000899991
Nrgn	SST-male	32.6426	SST-female	8.58198	-1.92737	0.00015	0.00224658
Hibch	SST-male	51.8448	SST-female	13.6666	-1.92355	5e-05	0.000899991
Gpx7	SST-male	12.7333	SST-female	3.36003	-1.92206	0.00115	0.0108672
Pafah2	SST-male	23.8264	SST-female	6.29178	-1.92102	5e-05	0.000899991
D16Ertd472e	SST-male	15.8342	SST-female	4.18897	-1.91838	5e-05	0.000899991
Larp7	SST-male	20.5587	SST-female	5.44187	-1.91757	5e-05	0.000899991
Scube1	SST-male	6.97867	SST-female	1.84839	-1.91668	5e-05	0.000899991
Hmgb2	SST-male	18.5308	SST-female	4.91041	-1.91601	0.0002	0.00282872
Tlr12	SST-male	7.92958	SST-female	2.10244	-1.91518	0.0001	0.00162319
Rps7	SST-male	212.082	SST-female	56.6843	-1.9036	5e-05	0.000899991
Thap1	SST-male	9.10851	SST-female	2.43686	-1.90219	0.00275	0.0205374
Cd48	SST-male	27.2341	SST-female	7.3057	-1.89832	0.00015	0.00224658
Nifk	SST-male	22.961	SST-female	6.16231	-1.89764	5e-05	0.000899991
Ier3	SST-male	166.245	SST-female	44.7322	-1.89393	5e-05	0.000899991
Snhg12	SST-male	127.199	SST-female	34.5052	-1.8822	5e-05	0.000899991
Prcp	SST-male	60.3338	SST-female	16.3668	-1.88219	5e-05	0.000899991
Rpl9	SST-male	481.649	SST-female	130.818	-1.88043	5e-05	0.000899991
Efcab4a	SST-male	12.3966	SST-female	3.36788	-1.88003	0.00435	0.0287332
Grpel1	SST-male	15.477	SST-female	4.22083	-1.87453	0.00395	0.026773
Dpm3	SST-male	37.6123	SST-female	10.2724	-1.87242	0.00175	0.014783
Wdr34	SST-male	8.42523	SST-female	2.30446	-1.87029	0.00145	0.0128916
Lsm8	SST-male	47.4431	SST-female	12.9969	-1.86803	0.0004	0.00486957
Zfp28	SST-male	16.5052	SST-female	4.52451	-1.86709	5e-05	0.000899991
N6amt2	SST-male	45.6092	SST-female	12.5117	-1.86604	0.00025	0.00337948
Stk36	SST-male	5.35905	SST-female	1.47016	-1.866	0.0004	0.00486957
Ociad2	SST-male	9.8263	SST-female	2.70338	-1.86188	0.00335	0.0237055
Orai1	SST-male	70.8792	SST-female	19.5393	-1.85899	5e-05	0.000899991
Tpt1	SST-male	1026.39	SST-female	282.969	-1.85886	5e-05	0.000899991
Trim47	SST-male	26.8656	SST-female	7.4135	-1.85753	5e-05	0.000899991
Eif2s1	SST-male	48.4547	SST-female	13.3916	-1.85531	5e-05	0.000899991
Fam110a	SST-male	32.8604	SST-female	9.10601	-1.85146	0.0001	0.00162319
Pex10	SST-male	15.7323	SST-female	4.36022	-1.85125	0.0004	0.00486957
Cd248	SST-male	24.009	SST-female	6.66317	-1.8493	5e-05	0.000899991
Blvrb	SST-male	16.821	SST-female	4.67694	-1.84662	0.00325	0.0231844
Eif1b	SST-male	102.633	SST-female	28.5765	-1.8446	5e-05	0.000899991
Sri	SST-male	42.8933	SST-female	11.9431	-1.84457	5e-05	0.000899991
Fbxl12os	SST-male	18.6788	SST-female	5.2118	-1.84155	5e-05	0.000899991
Nr4a1	SST-male	29.0348	SST-female	8.10656	-1.84062	0.0001	0.00162319
Grm5	SST-male	3.30198	SST-female	0.924871	-1.83601	0.0004	0.00486957
Cdc42se2	SST-male	44.6774	SST-female	12.5203	-1.83528	5e-05	0.000899991
Zfp456	SST-male	10.3684	SST-female	2.91251	-1.83186	0.00015	0.00224658
1500011K16Rik	SST-male	52.1825	SST-female	14.661	-1.83158	0.0001	0.00162319
Dapk3	SST-male	10.6258	SST-female	2.98939	-1.82964	0.0026	0.0197053
Rpl35a	SST-male	464.261	SST-female	130.846	-1.82707	5e-05	0.000899991
Fosb	SST-male	207.682	SST-female	58.5838	-1.8258	5e-05	0.000899991
Galns	SST-male	4.73658	SST-female	1.3373	-1.82452	0.004	0.0270105
Rnf219	SST-male	18.6457	SST-female	5.26752	-1.82365	5e-05	0.000899991
Ndufa4	SST-male	315.699	SST-female	89.2835	-1.82208	5e-05	0.000899991
Tcof1	SST-male	18.5277	SST-female	5.2409	-1.82179	5e-05	0.000899991
Nid1	SST-male	39.9326	SST-female	11.3118	-1.81974	5e-05	0.000899991
Parp11	SST-male	10.7241	SST-female	3.04899	-1.81446	5e-05	0.000899991
Rfk	SST-male	29.8561	SST-female	8.50021	-1.81246	5e-05	0.000899991
Rps5	SST-male	298.023	SST-female	84.881	-1.81191	5e-05	0.000899991
Fblim1	SST-male	32.4322	SST-female	9.26716	-1.80723	5e-05	0.000899991
Cdc26	SST-male	96.2164	SST-female	27.5706	-1.80315	5e-05	0.000899991
Fam208b	SST-male	45.4259	SST-female	13.0173	-1.80309	0.00045	0.00534133
Tmem230	SST-male	126.822	SST-female	36.3647	-1.8022	5e-05	0.000899991
D11Wsu47e	SST-male	15.2232	SST-female	4.37206	-1.79989	0.001	0.00979669
Adsl	SST-male	20.0583	SST-female	5.76115	-1.79977	5e-05	0.000899991
Msrb1	SST-male	21.8589	SST-female	6.28596	-1.79801	0.0038	0.0260143
Mrpl52	SST-male	126.557	SST-female	36.5095	-1.79344	0.00065	0.00705458
Il21r	SST-male	48.6209	SST-female	14.0272	-1.79335	5e-05	0.000899991
Rps18	SST-male	389.196	SST-female	112.521	-1.79031	5e-05	0.000899991
Dusp18	SST-male	35.8392	SST-female	10.3671	-1.78953	5e-05	0.000899991
Mad2l2	SST-male	33.0756	SST-female	9.61123	-1.78297	0.0001	0.00162319
Ier3ip1	SST-male	50.8664	SST-female	14.7955	-1.78155	5e-05	0.000899991
Mrfap1	SST-male	369.178	SST-female	107.436	-1.78084	5e-05	0.000899991
Polr2i	SST-male	21.0158	SST-female	6.12341	-1.77907	0.00355	0.0247348
Prpf19	SST-male	34.0999	SST-female	9.95327	-1.77652	5e-05	0.000899991
Ndufa12	SST-male	206.921	SST-female	60.4401	-1.7755	5e-05	0.000899991
Spag7	SST-male	91.3199	SST-female	26.7089	-1.77361	5e-05	0.000899991
Rpph1	SST-male	306.61	SST-female	89.8055	-1.77153	5e-05	0.000899991
Nap1l3	SST-male	4.63341	SST-female	1.35938	-1.76913	0.00425	0.0282572
Mrpl30	SST-male	90.7449	SST-female	26.6356	-1.76846	0.00025	0.00337948
Ebpl	SST-male	9.12674	SST-female	2.6833	-1.76609	0.0056	0.0343933
Amz1	SST-male	13.7502	SST-female	4.04709	-1.7645	5e-05	0.000899991
Stom	SST-male	18.5927	SST-female	5.47646	-1.76342	5e-05	0.000899991
Col3a1	SST-male	2.68632	SST-female	0.793092	-1.76007	0.00485	0.0310268
Nlrp3	SST-male	47.8693	SST-female	14.1434	-1.75897	5e-05	0.000899991
Manbal	SST-male	25.252	SST-female	7.46413	-1.75835	0.00035	0.00440126
Acta2	SST-male	39.9903	SST-female	11.8303	-1.75717	5e-05	0.000899991
Nr4a2	SST-male	3.93226	SST-female	1.16806	-1.75124	0.0027	0.0202507
Fzr1	SST-male	20.9501	SST-female	6.22858	-1.74999	0.00015	0.00224658
Egr2	SST-male	38.9392	SST-female	11.5822	-1.74931	5e-05	0.000899991
Cers6	SST-male	14.2105	SST-female	4.22699	-1.74925	5e-05	0.000899991
Parm1	SST-male	11.8463	SST-female	3.52984	-1.74676	0.0002	0.00282872
2610035D17Rik	SST-male	13.11	SST-female	3.91158	-1.74484	0.0002	0.00282872
Atf4	SST-male	225.43	SST-female	67.2771	-1.74449	5e-05	0.000899991
Slc25a25	SST-male	14.2708	SST-female	4.26358	-1.74293	0.00035	0.00440126
Hint1	SST-male	109.993	SST-female	32.8677	-1.74267	5e-05	0.000899991
Mettl23	SST-male	34.7971	SST-female	10.4253	-1.73889	0.00115	0.0108672
Rnf165	SST-male	3.21403	SST-female	0.962926	-1.73889	0.0003	0.00389503
Mex3b	SST-male	5.13455	SST-female	1.54116	-1.73622	0.00505	0.0319626
Zfp688	SST-male	18.7055	SST-female	5.61496	-1.73612	0.0042	0.0280095
Cyp1b1	SST-male	4.85944	SST-female	1.45881	-1.736	0.00065	0.00705458
Nfkbib	SST-male	18.6211	SST-female	5.59476	-1.73479	0.0002	0.00282872
Cited2	SST-male	60.7299	SST-female	18.2766	-1.73241	5e-05	0.000899991
Gem	SST-male	24.3346	SST-female	7.32604	-1.7319	5e-05	0.000899991
Slc41a3	SST-male	22.6951	SST-female	6.83439	-1.73149	5e-05	0.000899991
Dpp3	SST-male	18.6561	SST-female	5.62446	-1.72986	5e-05	0.000899991
Chchd2	SST-male	125.293	SST-female	37.7916	-1.72917	5e-05	0.000899991
Rpp21	SST-male	41.2162	SST-female	12.436	-1.72869	0.00335	0.0237055
Dctn3	SST-male	87.8431	SST-female	26.5574	-1.72581	5e-05	0.000899991
Ppp5c	SST-male	53.9703	SST-female	16.3206	-1.72548	5e-05	0.000899991
Glrx5	SST-male	25.2921	SST-female	7.65261	-1.72466	0.0008	0.00825725
Rangap1	SST-male	21.869	SST-female	6.62467	-1.72297	5e-05	0.000899991
Ndufb6	SST-male	71.457	SST-female	21.6628	-1.72185	0.00075	0.00785988
Pik3r6	SST-male	13.7134	SST-female	4.16002	-1.72092	0.0002	0.00282872
Gmfb	SST-male	57.6143	SST-female	17.5033	-1.7188	5e-05	0.000899991
Zfp759	SST-male	11.6016	SST-female	3.52505	-1.7186	0.00015	0.00224658
Parvg	SST-male	84.9166	SST-female	25.8211	-1.71749	5e-05	0.000899991
C5ar1	SST-male	54.6161	SST-female	16.651	-1.71372	5e-05	0.000899991
Ccdc88b	SST-male	11.4259	SST-female	3.49028	-1.71089	5e-05	0.000899991
Gm13710	SST-male	26.7387	SST-female	8.16926	-1.71065	0.00495	0.0314814
Gm14827	SST-male	7.89945	SST-female	2.41395	-1.71035	0.00045	0.00534133
Prcc	SST-male	25.4395	SST-female	7.78063	-1.70911	5e-05	0.000899991
Fam124a	SST-male	9.74563	SST-female	2.98464	-1.7072	0.00015	0.00224658
Rps27a	SST-male	250.684	SST-female	76.9175	-1.70449	5e-05	0.000899991
Pam16	SST-male	75.5545	SST-female	23.1846	-1.70435	0.00105	0.0101537
Cass4	SST-male	15.1758	SST-female	4.6647	-1.70191	5e-05	0.000899991
Crtc2	SST-male	53.5812	SST-female	16.4827	-1.70077	5e-05	0.000899991
Magoh	SST-male	86.8974	SST-female	26.8205	-1.69598	0.0003	0.00389503
Rrp12	SST-male	4.74224	SST-female	1.46497	-1.6947	0.0011	0.0105206
Lonrf1	SST-male	12.1892	SST-female	3.76634	-1.69437	5e-05	0.000899991
Ndufb3	SST-male	144.39	SST-female	44.6384	-1.69362	5e-05	0.000899991
AI987944	SST-male	13.5619	SST-female	4.19818	-1.69172	0.0001	0.00162319
Tnf	SST-male	52.4897	SST-female	16.2486	-1.69172	0.0002	0.00282872
2018-09-15	SST-male	103.539	SST-female	32.0624	-1.69122	5e-05	0.000899991
Pus1	SST-male	7.08423	SST-female	2.19448	-1.69073	0.00555	0.0341672
Zfp58	SST-male	13.9673	SST-female	4.33024	-1.68953	0.0002	0.00282872
A630033H20Rik	SST-male	5.13659	SST-female	1.59272	-1.68931	0.00365	0.0252541
Zfpl1	SST-male	32.9173	SST-female	10.2095	-1.68893	0.00015	0.00224658
Mcl1	SST-male	370.336	SST-female	114.931	-1.68807	5e-05	0.000899991
Man2c1	SST-male	20.7862	SST-female	6.46705	-1.68445	5e-05	0.000899991
Zdhhc14	SST-male	20.0386	SST-female	6.24113	-1.68291	5e-05	0.000899991
Basp1	SST-male	162.348	SST-female	50.5782	-1.6825	5e-05	0.000899991
Ttc7b	SST-male	39.5567	SST-female	12.3377	-1.68085	5e-05	0.000899991
Ube2d2a	SST-male	114.502	SST-female	35.7297	-1.68018	5e-05	0.000899991
Ly96	SST-male	112.002	SST-female	35.0544	-1.67586	0.0001	0.00162319
Mien1	SST-male	123.801	SST-female	38.7745	-1.67485	0.0014	0.0125596
Ist1	SST-male	93.2459	SST-female	29.2144	-1.67436	5e-05	0.000899991
Srf	SST-male	15.3217	SST-female	4.80903	-1.67175	5e-05	0.000899991
Emg1	SST-male	110.999	SST-female	34.8544	-1.67113	0.00245	0.0188811
Nkain4	SST-male	98.6614	SST-female	31.0219	-1.6692	5e-05	0.000899991
Exoc6	SST-male	36.4236	SST-female	11.4561	-1.66875	5e-05	0.000899991
Noc4l	SST-male	11.4394	SST-female	3.60118	-1.66747	0.00065	0.00705458
Adssl1	SST-male	8.6615	SST-female	2.72851	-1.6665	0.0051	0.0321824
Cd53	SST-male	198.874	SST-female	62.7151	-1.66497	5e-05	0.000899991
Rps12	SST-male	593.79	SST-female	187.338	-1.66431	5e-05	0.000899991
Nufip1	SST-male	9.58556	SST-female	3.02479	-1.66403	0.0001	0.00162319
F11r	SST-male	252.133	SST-female	79.5632	-1.66401	5e-05	0.000899991
Flywch1	SST-male	8.3407	SST-female	2.63472	-1.66252	0.001	0.00979669
Zfp661	SST-male	13.2082	SST-female	4.17278	-1.66235	0.0002	0.00282872
Snx6	SST-male	63.7878	SST-female	20.1722	-1.66091	5e-05	0.000899991
Galnt2	SST-male	16.7966	SST-female	5.31437	-1.6602	5e-05	0.000899991
Copz2	SST-male	52.3725	SST-female	16.5922	-1.6583	0.00035	0.00440126
Abracl	SST-male	15.3418	SST-female	4.86608	-1.65664	0.00545	0.0337612
Mir17hg	SST-male	4.77141	SST-female	1.51419	-1.65587	0.0047	0.0303552
Fam129a	SST-male	8.81772	SST-female	2.79866	-1.65567	0.0002	0.00282872
Klf4	SST-male	36.6848	SST-female	11.6602	-1.65359	5e-05	0.000899991
Lage3	SST-male	35.558	SST-female	11.3232	-1.65089	0.00065	0.00705458
Orc2	SST-male	18.9189	SST-female	6.02898	-1.64984	0.0002	0.00282872
Fcgrt	SST-male	42.6116	SST-female	13.58	-1.64977	5e-05	0.000899991
Kcnma1	SST-male	26.0173	SST-female	8.3121	-1.64618	5e-05	0.000899991
Mknk2	SST-male	25.356	SST-female	8.10589	-1.64528	5e-05	0.000899991
Coasy	SST-male	25.0844	SST-female	8.02658	-1.64393	5e-05	0.000899991
Tlr4	SST-male	29.264	SST-female	9.36847	-1.64324	5e-05	0.000899991
Rps8	SST-male	437.206	SST-female	140.082	-1.64204	5e-05	0.000899991
Muc6	SST-male	4.1758	SST-female	1.33899	-1.64091	5e-05	0.000899991
BC048403	SST-male	7.79641	SST-female	2.50019	-1.64077	0.0007	0.0074572
Chmp4b	SST-male	50.4479	SST-female	16.1853	-1.64011	5e-05	0.000899991
Josd2	SST-male	65.2231	SST-female	20.9259	-1.6401	5e-05	0.000899991
Srcin1	SST-male	12.2011	SST-female	3.91728	-1.63909	5e-05	0.000899991
Mx2	SST-male	10.2372	SST-female	3.28846	-1.63833	0.00135	0.0122304
Etv3	SST-male	14.4488	SST-female	4.64679	-1.63664	5e-05	0.000899991
Rnh1	SST-male	66.6767	SST-female	21.4531	-1.636	5e-05	0.000899991
AU021092	SST-male	11.8836	SST-female	3.83185	-1.63286	0.00795	0.0442259
Ube2q1	SST-male	66.6101	SST-female	21.5019	-1.63128	5e-05	0.000899991
Tapbp	SST-male	52.8844	SST-female	17.0889	-1.62978	5e-05	0.000899991
Abhd17b	SST-male	27.4591	SST-female	8.87722	-1.6291	5e-05	0.000899991
Tsta3	SST-male	19.8679	SST-female	6.43084	-1.62736	0.00145	0.0128916
Prkaa2	SST-male	14.6973	SST-female	4.76344	-1.62548	5e-05	0.000899991
BC031181	SST-male	101.052	SST-female	32.8454	-1.62133	5e-05	0.000899991
Tmem86a	SST-male	121.207	SST-female	39.4165	-1.62061	5e-05	0.000899991
Mapkapk5	SST-male	33.0908	SST-female	10.8298	-1.61142	5e-05	0.000899991
Dynlrb1	SST-male	286.35	SST-female	93.9514	-1.60779	5e-05	0.000899991
Pik3cb	SST-male	26.5096	SST-female	8.70671	-1.60632	5e-05	0.000899991
Atp6ap2	SST-male	39.0017	SST-female	12.8137	-1.60585	5e-05	0.000899991
Abtb2	SST-male	12.9468	SST-female	4.25446	-1.60555	0.0001	0.00162319
BC005624	SST-male	57.085	SST-female	18.7785	-1.60403	5e-05	0.000899991
Fam50a	SST-male	37.9422	SST-female	12.4907	-1.60295	5e-05	0.000899991
Slc15a3	SST-male	54.0713	SST-female	17.8211	-1.60128	0.0003	0.00389503
2810001G20Rik	SST-male	25.1946	SST-female	8.31222	-1.59981	0.00145	0.0128916
Ube2n	SST-male	33.0148	SST-female	10.9017	-1.59856	5e-05	0.000899991
Rpl10a	SST-male	447.293	SST-female	147.983	-1.59579	5e-05	0.000899991
Ddx49	SST-male	20.5947	SST-female	6.8154	-1.5954	0.0007	0.0074572
St3gal5	SST-male	69.6427	SST-female	23.0514	-1.59511	5e-05	0.000899991
Tpd52	SST-male	40.6888	SST-female	13.4685	-1.59504	5e-05	0.000899991
Lzts3	SST-male	4.19611	SST-female	1.39117	-1.59275	0.0021	0.0169146
Prr13	SST-male	98.4746	SST-female	32.6627	-1.59211	5e-05	0.000899991
Sbds	SST-male	55.0216	SST-female	18.2742	-1.59019	5e-05	0.000899991
Psmb10	SST-male	28.3758	SST-female	9.43594	-1.58842	0.0003	0.00389503
Prps1	SST-male	11.8156	SST-female	3.92972	-1.5882	0.0017	0.0144913
Rsl24d1	SST-male	34.381	SST-female	11.452	-1.58601	5e-05	0.000899991
Pex2	SST-male	32.1638	SST-female	10.7358	-1.58301	5e-05	0.000899991
Slamf6	SST-male	9.28978	SST-female	3.11506	-1.57638	0.0012	0.0112119
Procr	SST-male	11.8178	SST-female	3.96441	-1.57578	0.00095	0.00940524
Cerk	SST-male	40.18	SST-female	13.4807	-1.57558	5e-05	0.000899991
Syk	SST-male	30.5151	SST-female	10.2422	-1.575	5e-05	0.000899991
Syvn1	SST-male	63.7832	SST-female	21.4612	-1.57145	5e-05	0.000899991
Gtf2e1	SST-male	8.30251	SST-female	2.79914	-1.56857	0.002	0.016296
Rras	SST-male	64.1255	SST-female	21.6217	-1.56842	5e-05	0.000899991
Fam46a	SST-male	41.8896	SST-female	14.162	-1.56457	5e-05	0.000899991
Pgp	SST-male	21.8119	SST-female	7.3756	-1.56428	0.00135	0.0122304
Ccdc36	SST-male	2.73888	SST-female	0.926943	-1.56304	0.0071	0.0407202
Ppp1r10	SST-male	71.9748	SST-female	24.3786	-1.56188	5e-05	0.000899991
Mospd1	SST-male	19.3105	SST-female	6.56084	-1.55743	5e-05	0.000899991
Sertad1	SST-male	7.95477	SST-female	2.70364	-1.55692	0.0084	0.0459483
Cct3	SST-male	45.3833	SST-female	15.4297	-1.55645	5e-05	0.000899991
Gna15	SST-male	54.8278	SST-female	18.658	-1.55512	5e-05	0.000899991
Ndufb2	SST-male	33.8769	SST-female	11.5315	-1.55472	0.00835	0.0457689
A430033K04Rik	SST-male	24.3382	SST-female	8.28581	-1.55451	5e-05	0.000899991
Speer7-ps1	SST-male	22.8588	SST-female	7.78944	-1.55316	0.00185	0.0153786
Zfp324	SST-male	7.57161	SST-female	2.58112	-1.5526	0.0003	0.00389503
Gsto1	SST-male	20.6426	SST-female	7.04337	-1.55129	0.00195	0.0159787
Ranbp1	SST-male	42.0245	SST-female	14.3444	-1.55075	0.0003	0.00389503
Sult1a1	SST-male	34.4313	SST-female	11.7639	-1.54936	0.00015	0.00224658
Enpp6	SST-male	7.98181	SST-female	2.7271	-1.54935	0.0022	0.0174641
Ust	SST-male	2.49318	SST-female	0.853231	-1.54698	0.00935	0.0497171
Zfp87	SST-male	21.7994	SST-female	7.4783	-1.54351	0.0002	0.00282872
Spidr	SST-male	13.4299	SST-female	4.61271	-1.54177	0.00095	0.00940524
Abhd17c	SST-male	47.4641	SST-female	16.3129	-1.54082	5e-05	0.000899991
Tuba1b	SST-male	248.66	SST-female	85.4665	-1.54074	5e-05	0.000899991
Tgif1	SST-male	45.3347	SST-female	15.5913	-1.53988	0.00045	0.00534133
Fcf1	SST-male	93.0013	SST-female	32.0248	-1.53806	0.0001	0.00162319
Dazap2	SST-male	476.011	SST-female	164.109	-1.53634	5e-05	0.000899991
Tmem147	SST-male	50.7107	SST-female	17.4939	-1.53544	0.00055	0.00621884
Eef1b2	SST-male	89.2381	SST-female	30.7857	-1.5354	5e-05	0.000899991
Ltv1	SST-male	23.8857	SST-female	8.24289	-1.53492	0.00045	0.00534133
Txndc12	SST-male	74.2801	SST-female	25.6371	-1.53474	5e-05	0.000899991
Clec2d	SST-male	24.9377	SST-female	8.61168	-1.53396	0.00275	0.0205374
Rpl41	SST-male	1171.15	SST-female	404.599	-1.53336	5e-05	0.000899991
Pak1ip1	SST-male	18.9595	SST-female	6.56076	-1.53098	0.00025	0.00337948
Lyn	SST-male	211.21	SST-female	73.1411	-1.52992	5e-05	0.000899991
Gjc3	SST-male	85.95	SST-female	29.7926	-1.52854	5e-05	0.000899991
Taldo1	SST-male	61.4144	SST-female	21.2921	-1.52826	5e-05	0.000899991
Dnaja4	SST-male	9.71724	SST-female	3.37846	-1.52418	0.00085	0.00864801
Ccl12	SST-male	67.0232	SST-female	23.3074	-1.52387	0.0011	0.0105206
Kctd4	SST-male	11.1767	SST-female	3.88775	-1.52349	0.0031	0.0224099
Icam1	SST-male	42.9282	SST-female	14.9361	-1.52312	5e-05	0.000899991
Adat1	SST-male	6.80629	SST-female	2.37654	-1.51801	0.0019	0.0156731
Lamtor3	SST-male	30.2896	SST-female	10.582	-1.5172	0.00075	0.00785988
Fam53a	SST-male	24.0881	SST-female	8.43119	-1.51451	0.00015	0.00224658
Cdk5rap3	SST-male	31.1975	SST-female	10.9296	-1.51318	0.00025	0.00337948
Ankrd42	SST-male	2.81264	SST-female	0.990317	-1.50596	0.00755	0.0426053
Cisd3	SST-male	30.5961	SST-female	10.775	-1.50566	0.00255	0.0194165
Cox6c	SST-male	305.615	SST-female	107.68	-1.50496	5e-05	0.000899991
1110007C09Rik	SST-male	35.5897	SST-female	12.5438	-1.50449	0.00265	0.0199824
Pttg1	SST-male	216.925	SST-female	76.5403	-1.5029	5e-05	0.000899991
Rps13	SST-male	282.687	SST-female	99.7943	-1.50217	5e-05	0.000899991
Stmn1	SST-male	151.038	SST-female	53.4693	-1.49813	5e-05	0.000899991
Arhgap29	SST-male	38.5629	SST-female	13.71	-1.49199	5e-05	0.000899991
Fundc1	SST-male	35.1664	SST-female	12.5129	-1.49078	5e-05	0.000899991
Laptm4a	SST-male	187.834	SST-female	66.8511	-1.49043	5e-05	0.000899991
Hnmt	SST-male	31.7266	SST-female	11.31	-1.48809	0.0007	0.0074572
Fignl2	SST-male	4.85186	SST-female	1.73025	-1.48756	0.0022	0.0174641
Taok3	SST-male	34.3908	SST-female	12.2643	-1.48756	5e-05	0.000899991
Ndufa5	SST-male	77.9354	SST-female	27.8533	-1.48443	0.00055	0.00621884
Cbr4	SST-male	29.0237	SST-female	10.3748	-1.48415	0.00105	0.0101537
Rpl39	SST-male	737.252	SST-female	263.801	-1.48271	5e-05	0.000899991
Tyrobp	SST-male	1338.16	SST-female	478.943	-1.48233	5e-05	0.000899991
Dusp27	SST-male	3.99104	SST-female	1.43006	-1.48069	0.00795	0.0442259
Zfp422	SST-male	34.6495	SST-female	12.4474	-1.47699	5e-05	0.000899991
S1pr5	SST-male	10.855	SST-female	3.90041	-1.47666	0.0031	0.0224099
Srp14	SST-male	93.8775	SST-female	33.732	-1.47666	0.00045	0.00534133
Slc11a2	SST-male	49.0061	SST-female	17.6193	-1.4758	5e-05	0.000899991
Gorab	SST-male	8.20054	SST-female	2.94947	-1.47526	0.0027	0.0202507
Qdpr	SST-male	141.103	SST-female	50.7577	-1.47505	5e-05	0.000899991
Prr3	SST-male	40.4613	SST-female	14.5713	-1.47341	0.00075	0.00785988
Cebpz	SST-male	55.7778	SST-female	20.093	-1.473	5e-05	0.000899991
Klhdc10	SST-male	25.9148	SST-female	9.34504	-1.4715	5e-05	0.000899991
Gars	SST-male	22.9826	SST-female	8.29862	-1.4696	0.00025	0.00337948
Use1	SST-male	81.679	SST-female	29.5227	-1.46814	0.00025	0.00337948
Nap1l4	SST-male	49.598	SST-female	17.9492	-1.46636	5e-05	0.000899991
Lat2	SST-male	40.9743	SST-female	14.8342	-1.46579	5e-05	0.000899991
Sat1	SST-male	1098.99	SST-female	398.491	-1.46356	5e-05	0.000899991
Pid1	SST-male	34.8329	SST-female	12.6315	-1.46343	5e-05	0.000899991
4933421O10Rik	SST-male	12.4464	SST-female	4.51775	-1.46205	0.00015	0.00224658
Mtmr11	SST-male	23.1703	SST-female	8.41128	-1.46188	0.0001	0.00162319
Hcls1	SST-male	40.5358	SST-female	14.7547	-1.45802	5e-05	0.000899991
Kremen1	SST-male	9.35734	SST-female	3.40911	-1.4567	0.0004	0.00486957
Igsf3	SST-male	6.40996	SST-female	2.3368	-1.45578	0.0002	0.00282872
Sdf2l1	SST-male	31.5797	SST-female	11.5186	-1.45503	0.00085	0.00864801
Slc46a1	SST-male	35.9987	SST-female	13.1343	-1.45461	0.0001	0.00162319
Commd10	SST-male	16.0506	SST-female	5.85656	-1.4545	0.00425	0.0282572
Arpc1b	SST-male	109.539	SST-female	40.026	-1.45243	0.0001	0.00162319
Enthd2	SST-male	9.45763	SST-female	3.45654	-1.45215	0.00055	0.00621884
Utp3	SST-male	69.5539	SST-female	25.4347	-1.45133	5e-05	0.000899991
Alox5ap	SST-male	122.845	SST-female	44.9445	-1.45062	5e-05	0.000899991
Cnih4	SST-male	21.3998	SST-female	7.83399	-1.44978	0.0001	0.00162319
Cables1	SST-male	46.4998	SST-female	17.0252	-1.44956	5e-05	0.000899991
Eif4e	SST-male	42.9401	SST-female	15.7242	-1.44934	5e-05	0.000899991
Hey2	SST-male	15.2318	SST-female	5.58513	-1.44742	0.0013	0.0118903
Cgrrf1	SST-male	39.6544	SST-female	14.5533	-1.44614	0.0002	0.00282872
Jade2	SST-male	17.4678	SST-female	6.41567	-1.44503	5e-05	0.000899991
Lias	SST-male	37.1378	SST-female	13.6459	-1.44442	0.00045	0.00534133
Trappc1	SST-male	108.232	SST-female	39.8108	-1.44289	0.0001	0.00162319
Pfkfb3	SST-male	51.6198	SST-female	18.9889	-1.44277	5e-05	0.000899991
Zfp235	SST-male	7.90162	SST-female	2.91271	-1.43979	0.00095	0.00940524
Ndufb5	SST-male	73.8821	SST-female	27.2556	-1.43867	5e-05	0.000899991
Tlr5	SST-male	18.58	SST-female	6.86282	-1.43688	5e-05	0.000899991
Pik3r3	SST-male	31.3504	SST-female	11.5814	-1.43667	5e-05	0.000899991
Atp8b1	SST-male	2.75989	SST-female	1.02091	-1.43475	0.003	0.0218873
Cggbp1	SST-male	37.413	SST-female	13.8402	-1.43468	5e-05	0.000899991
2310047M10Rik	SST-male	12.1952	SST-female	4.51612	-1.43316	0.0029	0.0213409
Lgalsl	SST-male	23.487	SST-female	8.69861	-1.433	5e-05	0.000899991
G2e3	SST-male	9.93979	SST-female	3.69134	-1.42907	0.0002	0.00282872
Ghitm	SST-male	81.3771	SST-female	30.3061	-1.42502	5e-05	0.000899991
Atp6ap1	SST-male	211.097	SST-female	78.7094	-1.4233	5e-05	0.000899991
Pam	SST-male	10.5071	SST-female	3.92075	-1.42216	0.0009	0.00902776
Card6	SST-male	22.5946	SST-female	8.44817	-1.41927	5e-05	0.000899991
Glrx3	SST-male	30.4942	SST-female	11.4064	-1.41869	0.00125	0.0115627
Ccng2	SST-male	31.9585	SST-female	11.974	-1.41629	0.00015	0.00224658
Pdcd10	SST-male	53.0428	SST-female	19.9003	-1.41437	5e-05	0.000899991
Egr1	SST-male	1910.01	SST-female	718.195	-1.41113	0.0007	0.0074572
Sdhc	SST-male	167.453	SST-female	63.0553	-1.40907	5e-05	0.000899991
Ighmbp2	SST-male	4.10535	SST-female	1.54843	-1.4067	0.00575	0.035019
Eme2	SST-male	13.502	SST-female	5.09373	-1.40638	0.0033	0.0234583
Esd	SST-male	33.5953	SST-female	12.6799	-1.40572	0.0002	0.00282872
Tmem173	SST-male	98.193	SST-female	37.0639	-1.4056	5e-05	0.000899991
Manf	SST-male	35.2301	SST-female	13.3016	-1.40521	0.0001	0.00162319
Apaf1	SST-male	12.0327	SST-female	4.54388	-1.40497	5e-05	0.000899991
Mgp	SST-male	64.2607	SST-female	24.2731	-1.40458	0.00175	0.014783
Ms4a6d	SST-male	31.7544	SST-female	11.9984	-1.40412	0.0021	0.0169146
Rraga	SST-male	33.5978	SST-female	12.6964	-1.40394	0.0005	0.00578941
Arpc1a	SST-male	45.6852	SST-female	17.2649	-1.40389	0.00015	0.00224658
Slco4a1	SST-male	9.26935	SST-female	3.50339	-1.40372	0.00125	0.0115627
Zfp715	SST-male	33.0118	SST-female	12.479	-1.40348	5e-05	0.000899991
Ulk2	SST-male	71.9423	SST-female	27.2014	-1.40316	5e-05	0.000899991
D8Ertd82e	SST-male	18.489	SST-female	6.9948	-1.40231	5e-05	0.000899991
Arhgef25	SST-male	13.2544	SST-female	5.01523	-1.40208	0.00195	0.0159787
Tmem129	SST-male	29.2733	SST-female	11.083	-1.40124	0.00025	0.00337948
Limd2	SST-male	38.7772	SST-female	14.6943	-1.39995	5e-05	0.000899991
Pkig	SST-male	33.9959	SST-female	12.8825	-1.39995	0.0027	0.0202507
Zfp951	SST-male	7.36452	SST-female	2.79233	-1.39912	0.00325	0.0231844
Cdkn2aipnl	SST-male	15.1307	SST-female	5.74389	-1.39738	0.00145	0.0128916
Cd86	SST-male	57.7855	SST-female	21.9468	-1.3967	5e-05	0.000899991
Sybu	SST-male	32.7556	SST-female	12.4451	-1.39616	0.0002	0.00282872
Slc15a4	SST-male	27.844	SST-female	10.5836	-1.39554	0.0001	0.00162319
Fcer1g	SST-male	1056.11	SST-female	401.691	-1.3946	5e-05	0.000899991
Trib1	SST-male	74.2221	SST-female	28.2847	-1.39183	5e-05	0.000899991
Dusp1	SST-male	728.04	SST-female	277.773	-1.39011	5e-05	0.000899991
Hebp1	SST-male	20.7114	SST-female	7.91341	-1.38806	0.0045	0.0294281
Slc2a5	SST-male	60.4405	SST-female	23.1195	-1.38641	5e-05	0.000899991
S100a13	SST-male	60.4355	SST-female	23.1485	-1.38448	0.00215	0.0172049
Mrpl17	SST-male	17.8754	SST-female	6.85152	-1.38348	0.0001	0.00162319
Atp5g3	SST-male	280.089	SST-female	107.616	-1.38	5e-05	0.000899991
Nfkbiz	SST-male	103.136	SST-female	39.6311	-1.37984	5e-05	0.000899991
Atp6v0c-ps2	SST-male	289.069	SST-female	111.084	-1.37977	5e-05	0.000899991
Rtfdc1	SST-male	24.6931	SST-female	9.4894	-1.37972	0.0004	0.00486957
Ormdl1	SST-male	10.3675	SST-female	3.98659	-1.37884	0.00495	0.0314814
Rpl13a	SST-male	208.874	SST-female	80.3642	-1.37801	5e-05	0.000899991
Selenbp1	SST-male	27.2176	SST-female	10.4742	-1.3777	0.00055	0.00621884
Pdgfa	SST-male	43.6588	SST-female	16.8105	-1.37691	0.00165	0.0141654
Serinc3	SST-male	957.383	SST-female	368.758	-1.37642	5e-05	0.000899991
Ptpn1	SST-male	48.6028	SST-female	18.733	-1.37546	5e-05	0.000899991
Tnip2	SST-male	34.4113	SST-female	13.2679	-1.37495	5e-05	0.000899991
H2-Q5	SST-male	46.9905	SST-female	18.1563	-1.3719	0.00055	0.00621884
Ubqln1	SST-male	47.9456	SST-female	18.5333	-1.37128	5e-05	0.000899991
Cotl1	SST-male	34.1027	SST-female	13.1854	-1.37095	0.0006	0.00664891
Supt6	SST-male	63.3818	SST-female	24.5082	-1.3708	5e-05	0.000899991
Emc3	SST-male	100.198	SST-female	38.77	-1.36984	5e-05	0.000899991
Atg4c	SST-male	31.2941	SST-female	12.1093	-1.36977	0.0001	0.00162319
Il15	SST-male	24.7411	SST-female	9.57664	-1.36932	0.00225	0.0177427
Slc30a4	SST-male	12.2301	SST-female	4.73898	-1.36778	0.00025	0.00337948
Cd164	SST-male	296.186	SST-female	114.839	-1.36689	5e-05	0.000899991
Tmem87b	SST-male	23.6383	SST-female	9.16638	-1.3667	5e-05	0.000899991
Arf6	SST-male	28.6774	SST-female	11.1244	-1.36619	5e-05	0.000899991
Zscan22	SST-male	18.2147	SST-female	7.06825	-1.36568	0.00025	0.00337948
Liph	SST-male	9.39499	SST-female	3.64771	-1.3649	0.0021	0.0169146
Ccl2	SST-male	34.1204	SST-female	13.2651	-1.36299	0.0051	0.0321824
Yy1	SST-male	32.4249	SST-female	12.6108	-1.36245	0.00015	0.00224658
Hn1l	SST-male	11.1901	SST-female	4.35913	-1.36011	0.0013	0.0118903
Mapk14	SST-male	107.667	SST-female	41.96	-1.35949	5e-05	0.000899991
Eif4a1	SST-male	172.606	SST-female	67.3086	-1.35862	5e-05	0.000899991
Bcl2a1b	SST-male	86.121	SST-female	33.5845	-1.35857	0.00135	0.0122304
Ppp1r3d	SST-male	8.4274	SST-female	3.28712	-1.35826	0.00255	0.0194165
Dsel	SST-male	3.28743	SST-female	1.28291	-1.35754	0.0053	0.0330955
Lpxn	SST-male	19.9974	SST-female	7.80509	-1.35733	0.00185	0.0153786
Cables2	SST-male	23.2191	SST-female	9.07309	-1.35565	0.00015	0.00224658
Cnpy2	SST-male	50.5983	SST-female	19.7825	-1.35486	0.00045	0.00534133
Atp1b3	SST-male	151.855	SST-female	59.412	-1.35387	5e-05	0.000899991
Rassf3	SST-male	10.5697	SST-female	4.14278	-1.35126	0.0027	0.0202507
Snhg11	SST-male	5.64175	SST-female	2.21194	-1.35083	0.00185	0.0153786
Orai3	SST-male	41.267	SST-female	16.1856	-1.35027	0.0001	0.00162319
Smim15	SST-male	35.7957	SST-female	14.0431	-1.34993	0.00025	0.00337948
Pmvk	SST-male	69.6561	SST-female	27.3324	-1.34964	0.00045	0.00534133
2018-03-01	SST-male	31.7151	SST-female	12.4525	-1.34873	5e-05	0.000899991
Paf1	SST-male	51.2906	SST-female	20.1422	-1.34847	5e-05	0.000899991
Matk	SST-male	19.7527	SST-female	7.75938	-1.34803	0.00125	0.0115627
Frs2	SST-male	40.3592	SST-female	15.8552	-1.34794	5e-05	0.000899991
Klf11	SST-male	9.41785	SST-female	3.70029	-1.34776	0.0016	0.0138454
Plxnc1	SST-male	6.48747	SST-female	2.54909	-1.34767	0.0007	0.0074572
Keap1	SST-male	15.5181	SST-female	6.09996	-1.34708	0.0007	0.0074572
Zfp583	SST-male	7.3751	SST-female	2.90114	-1.34604	0.00585	0.0354084
Aatf	SST-male	30.1947	SST-female	11.8812	-1.34561	0.00045	0.00534133
1810014B01Rik	SST-male	12.0495	SST-female	4.74786	-1.34362	0.00765	0.0430184
Spg20	SST-male	33.3605	SST-female	13.146	-1.34352	5e-05	0.000899991
Slc39a3	SST-male	8.86608	SST-female	3.49724	-1.34208	0.00265	0.0199824
Rin2	SST-male	90.2254	SST-female	35.6185	-1.34091	5e-05	0.000899991
Rexo2	SST-male	107.359	SST-female	42.4283	-1.33934	0.0001	0.00162319
Arhgap4	SST-male	35.3453	SST-female	13.9707	-1.33912	0.00015	0.00224658
Casp1	SST-male	38.0057	SST-female	15.0455	-1.33689	0.00055	0.00621884
Lbr	SST-male	19.5746	SST-female	7.75147	-1.33644	0.0002	0.00282872
Slbp	SST-male	28.5172	SST-female	11.3004	-1.33546	0.0008	0.00825725
Lyrm2	SST-male	22.0466	SST-female	8.73865	-1.33507	0.0017	0.0144913
Rsl1d1	SST-male	73.798	SST-female	29.2623	-1.33454	5e-05	0.000899991
Ift46	SST-male	14.345	SST-female	5.68868	-1.33438	0.0006	0.00664891
Asb3	SST-male	12.0517	SST-female	4.78318	-1.33319	0.00235	0.0182944
2610100L16Rik	SST-male	25.796	SST-female	10.2414	-1.33273	0.00235	0.0182944
Rae1	SST-male	38.0666	SST-female	15.1137	-1.33267	0.00035	0.00440126
Zdhhc9	SST-male	88.8414	SST-female	35.2733	-1.33266	5e-05	0.000899991
Lcp1	SST-male	158.626	SST-female	63.0497	-1.33107	5e-05	0.000899991
1110038F14Rik	SST-male	40.6179	SST-female	16.155	-1.33014	0.0007	0.0074572
Apobr	SST-male	12.3678	SST-female	4.92063	-1.32967	0.00115	0.0108672
Blnk	SST-male	96.6279	SST-female	38.4639	-1.32893	5e-05	0.000899991
Anxa7	SST-male	15.2591	SST-female	6.07848	-1.32788	0.00065	0.00705458
Umps	SST-male	8.03855	SST-female	3.20275	-1.32763	0.0014	0.0125596
Pomp	SST-male	178.399	SST-female	71.0808	-1.32758	0.0001	0.00162319
Vapa	SST-male	59.1101	SST-female	23.554	-1.32743	5e-05	0.000899991
Ss18	SST-male	62.1381	SST-female	24.7618	-1.32736	5e-05	0.000899991
Fcgr2b	SST-male	55.5475	SST-female	22.1701	-1.32511	0.0002	0.00282872
Zbtb24	SST-male	31.851	SST-female	12.7156	-1.32474	0.0002	0.00282872
Gab2	SST-male	37.1511	SST-female	14.8319	-1.3247	5e-05	0.000899991
Psma2	SST-male	63.4365	SST-female	25.3346	-1.3242	0.00105	0.0101537
Tmsb4x	SST-male	2083.29	SST-female	832.586	-1.32319	5e-05	0.000899991
Snhg5	SST-male	52.0388	SST-female	20.8054	-1.32263	0.00065	0.00705458
Slfn8	SST-male	36.4548	SST-female	14.576	-1.32251	5e-05	0.000899991
Rhoa	SST-male	181.375	SST-female	72.5365	-1.3222	5e-05	0.000899991
Marcks	SST-male	173.332	SST-female	69.3595	-1.32137	5e-05	0.000899991
Atp5l	SST-male	236.617	SST-female	94.8004	-1.31959	5e-05	0.000899991
Blm	SST-male	3.0194	SST-female	1.21001	-1.31924	0.00715	0.0409119
Suz12	SST-male	40.7778	SST-female	16.3484	-1.31863	5e-05	0.000899991
Setd8	SST-male	51.0817	SST-female	20.4877	-1.31805	5e-05	0.000899991
Imp4	SST-male	29.5524	SST-female	11.8546	-1.31782	0.0001	0.00162319
Phf6	SST-male	8.6358	SST-female	3.46569	-1.31719	0.0032	0.0229361
Psmc3	SST-male	46.7517	SST-female	18.7624	-1.31717	0.0002	0.00282872
Vamp8	SST-male	94.9084	SST-female	38.1149	-1.31618	0.00025	0.00337948
Rpl17	SST-male	423.717	SST-female	170.27	-1.31527	5e-05	0.000899991
Cox20	SST-male	82.7478	SST-female	33.2888	-1.31368	0.0083	0.0455763
Id3	SST-male	71.3712	SST-female	28.7183	-1.31337	0.0004	0.00486957
Slc7a6os	SST-male	25.3529	SST-female	10.2175	-1.31111	0.0005	0.00578941
Rnf135	SST-male	18.7321	SST-female	7.55899	-1.30925	0.0006	0.00664891
Atp6v1d	SST-male	96.4073	SST-female	38.9236	-1.3085	5e-05	0.000899991
Ptges2	SST-male	9.67639	SST-female	3.90924	-1.30758	0.0079	0.044001
Sdcbp	SST-male	143.36	SST-female	57.9253	-1.30738	5e-05	0.000899991
Rplp2	SST-male	540.955	SST-female	218.761	-1.30615	5e-05	0.000899991
Surf6	SST-male	14.2046	SST-female	5.74867	-1.30506	0.0031	0.0224099
Cyb5r1	SST-male	25.4868	SST-female	10.3196	-1.30436	0.00105	0.0101537
Pygo2	SST-male	13.8206	SST-female	5.59742	-1.30399	0.00095	0.00940524
H3f3b	SST-male	219.518	SST-female	88.9297	-1.3036	5e-05	0.000899991
Pa2g4	SST-male	60.7594	SST-female	24.6243	-1.30303	5e-05	0.000899991
Ppp1r18	SST-male	45.8557	SST-female	18.618	-1.3004	5e-05	0.000899991
Mepce	SST-male	23.3787	SST-female	9.50201	-1.29889	0.00045	0.00534133
Serpinb9	SST-male	6.97	SST-female	2.83584	-1.29738	0.0093	0.0495059
Dars2	SST-male	5.67156	SST-female	2.31186	-1.29469	0.00935	0.0497171
Rgs10	SST-male	413.521	SST-female	168.812	-1.29254	5e-05	0.000899991
Tlr13	SST-male	56.7877	SST-female	23.2075	-1.29099	5e-05	0.000899991
Upk1b	SST-male	26.5684	SST-female	10.8709	-1.28924	0.00075	0.00785988
Pik3cd	SST-male	32.9956	SST-female	13.5044	-1.28885	0.00015	0.00224658
Ccdc25	SST-male	17.9793	SST-female	7.35977	-1.2886	0.0007	0.0074572
Crls1	SST-male	12.0863	SST-female	4.94878	-1.28823	0.0087	0.047133
Haus6	SST-male	7.1318	SST-female	2.92093	-1.28784	0.003	0.0218873
Capn5	SST-male	9.62898	SST-female	3.94593	-1.28702	0.00675	0.0393375
Npm1	SST-male	241.869	SST-female	99.1176	-1.28701	5e-05	0.000899991
Sparc	SST-male	1173.7	SST-female	481.091	-1.28669	5e-05	0.000899991
Fzd5	SST-male	6.13749	SST-female	2.52002	-1.28421	0.00075	0.00785988
Slc25a33	SST-male	26.7271	SST-female	11.0019	-1.28054	0.001	0.00979669
Fam214b	SST-male	50.3576	SST-female	20.7511	-1.27902	0.0001	0.00162319
Vbp1	SST-male	13.1646	SST-female	5.42746	-1.27832	0.00875	0.0473304
Carkd	SST-male	28.4823	SST-female	11.7477	-1.27768	0.00345	0.0242334
Naglu	SST-male	20.4	SST-female	8.41584	-1.27739	0.0014	0.0125596
Vangl1	SST-male	6.83997	SST-female	2.82742	-1.2745	0.0033	0.0234583
Ncl	SST-male	65.1536	SST-female	26.9352	-1.27435	5e-05	0.000899991
Slc26a2	SST-male	10.3176	SST-female	4.26621	-1.27408	0.0008	0.00825725
Rnf19b	SST-male	34.9686	SST-female	14.4658	-1.27341	0.0005	0.00578941
Dcaf7	SST-male	32.5454	SST-female	13.4719	-1.2725	5e-05	0.000899991
Il1a	SST-male	188.966	SST-female	78.2392	-1.27216	0.0009	0.00902776
Ppp2ca	SST-male	106.195	SST-female	44.0424	-1.26976	5e-05	0.000899991
Ptpn6	SST-male	56.3132	SST-female	23.373	-1.26863	5e-05	0.000899991
Cog3	SST-male	32.5893	SST-female	13.5372	-1.26747	5e-05	0.000899991
Tnfrsf1b	SST-male	48.1299	SST-female	19.9943	-1.26734	5e-05	0.000899991
Tmem248	SST-male	30.006	SST-female	12.467	-1.26713	5e-05	0.000899991
Hk2	SST-male	45.4367	SST-female	18.9308	-1.26312	5e-05	0.000899991
Tbca	SST-male	125.873	SST-female	52.6019	-1.25879	0.00165	0.0141654
Neu1	SST-male	16.6461	SST-female	6.95729	-1.25858	0.00055	0.00621884
Chn2	SST-male	39.7287	SST-female	16.6201	-1.25725	0.0001	0.00162319
Btg2	SST-male	316.015	SST-female	132.268	-1.25653	5e-05	0.000899991
Mbd1	SST-male	15.8317	SST-female	6.62875	-1.25601	0.002	0.016296
Ifi30	SST-male	50.5612	SST-female	21.1706	-1.25597	0.00175	0.014783
Nmd3	SST-male	26.8593	SST-female	11.2466	-1.25593	0.00155	0.0135507
Rps17	SST-male	545.096	SST-female	228.28	-1.25571	5e-05	0.000899991
Uqcr11	SST-male	123.734	SST-female	51.8487	-1.25486	0.00435	0.0287332
Usp21	SST-male	43	SST-female	18.0215	-1.25462	0.0001	0.00162319
Twistnb	SST-male	13.615	SST-female	5.70886	-1.25392	0.00325	0.0231844
Zmat2	SST-male	39.2735	SST-female	16.4785	-1.25297	0.0002	0.00282872
Mtrf1l	SST-male	10.2548	SST-female	4.30301	-1.25288	0.00225	0.0177427
Tmem181c-ps	SST-male	10.7604	SST-female	4.51583	-1.25267	0.0016	0.0138454
Rps3	SST-male	135.413	SST-female	56.8628	-1.25181	5e-05	0.000899991
Hexb	SST-male	2163.97	SST-female	909.198	-1.25101	0.00015	0.00224658
Traf5	SST-male	17.211	SST-female	7.23293	-1.25068	0.00135	0.0122304
Rnf150	SST-male	8.07389	SST-female	3.3972	-1.24892	0.0002	0.00282872
Ephb3	SST-male	17.2139	SST-female	7.24785	-1.24795	0.0007	0.0074572
Bid	SST-male	13.2045	SST-female	5.56097	-1.24763	0.0022	0.0174641
Tubb2a	SST-male	117.683	SST-female	49.6134	-1.24611	5e-05	0.000899991
H1f0	SST-male	50.4789	SST-female	21.283	-1.24598	5e-05	0.000899991
Hsd17b10	SST-male	41.1881	SST-female	17.3808	-1.24473	0.0041	0.0274985
Snx5	SST-male	201.193	SST-female	84.928	-1.24427	5e-05	0.000899991
Gtf2b	SST-male	31.638	SST-female	13.3568	-1.24408	0.00415	0.0277676
Fosl2	SST-male	5.77644	SST-female	2.43952	-1.24358	0.0012	0.0112119
B3glct	SST-male	22.2232	SST-female	9.38691	-1.24335	0.00015	0.00224658
Ddx19a	SST-male	23.179	SST-female	9.79335	-1.24294	0.00195	0.0159787
Parg	SST-male	31.7405	SST-female	13.4138	-1.24261	5e-05	0.000899991
9830147E19Rik	SST-male	5.57998	SST-female	2.36321	-1.23951	0.00365	0.0252541
Mob3a	SST-male	12.4983	SST-female	5.30114	-1.23736	0.00445	0.0292087
Dnajb6	SST-male	89.5279	SST-female	37.9938	-1.23657	5e-05	0.000899991
Lgmn	SST-male	449.376	SST-female	190.715	-1.23651	5e-05	0.000899991
Srsf7	SST-male	90.3434	SST-female	38.3468	-1.23631	5e-05	0.000899991
Slc38a10	SST-male	20.4716	SST-female	8.69044	-1.23612	0.0017	0.0144913
Ankrd26	SST-male	13.1797	SST-female	5.59548	-1.23598	0.00015	0.00224658
Rgs1	SST-male	71.3911	SST-female	30.3465	-1.23421	0.0002	0.00282872
Atp6v1c1	SST-male	69.0068	SST-female	29.3376	-1.23399	5e-05	0.000899991
Slc7a7	SST-male	57.8101	SST-female	24.5811	-1.23377	0.0031	0.0224099
Cmip	SST-male	71.7199	SST-female	30.4992	-1.2336	0.0002	0.00282872
Nif3l1	SST-male	12.014	SST-female	5.11171	-1.23284	0.0046	0.0298965
Arpc5	SST-male	83.7236	SST-female	35.6436	-1.23199	5e-05	0.000899991
Vamp4	SST-male	55.6925	SST-female	23.7133	-1.23178	5e-05	0.000899991
Rab39	SST-male	13.4471	SST-female	5.72681	-1.23149	0.00115	0.0108672
Neurl3	SST-male	48.0682	SST-female	20.4754	-1.23119	0.0001	0.00162319
AI413582	SST-male	62.7286	SST-female	26.7222	-1.23109	0.00415	0.0277676
Mrps15	SST-male	48.2282	SST-female	20.5534	-1.2305	0.00175	0.014783
Spsb1	SST-male	16.8231	SST-female	7.17089	-1.23022	0.00205	0.016615
Gnl1	SST-male	15.9355	SST-female	6.7933	-1.23006	0.0011	0.0105206
D230025D16Rik	SST-male	27.6731	SST-female	11.8196	-1.2273	0.001	0.00979669
Psma5	SST-male	55.9757	SST-female	23.9085	-1.22728	0.0006	0.00664891
Ggta1	SST-male	27.867	SST-female	11.9058	-1.22689	0.0002	0.00282872
Ptpre	SST-male	48.166	SST-female	20.5907	-1.22602	5e-05	0.000899991
Mbip	SST-male	31.1515	SST-female	13.3216	-1.22553	0.0018	0.0150782
Exosc8	SST-male	32.3861	SST-female	13.8539	-1.22508	0.00145	0.0128916
Mrps7	SST-male	51.7213	SST-female	22.1318	-1.22464	0.00055	0.00621884
Pola1	SST-male	4.17996	SST-female	1.78941	-1.224	0.00465	0.0301304
Garnl3	SST-male	8.99484	SST-female	3.8564	-1.22184	0.00425	0.0282572
Entpd1	SST-male	165.169	SST-female	70.8865	-1.22036	5e-05	0.000899991
Cx3cr1	SST-male	596.764	SST-female	256.15	-1.22017	5e-05	0.000899991
Esam	SST-male	24.8996	SST-female	10.6886	-1.22005	0.00305	0.0221434
Slmo2	SST-male	90.7319	SST-female	39.0103	-1.21775	0.0002	0.00282872
Bri3bp	SST-male	11.7456	SST-female	5.05304	-1.2169	0.0003	0.00389503
Lancl2	SST-male	13.8193	SST-female	5.94695	-1.21646	0.0007	0.0074572
Ccdc9	SST-male	13.299	SST-female	5.72614	-1.21569	0.00555	0.0341672
Snrnp27	SST-male	37.2214	SST-female	16.0392	-1.21453	0.0055	0.033971
Zfp131	SST-male	23.7061	SST-female	10.2212	-1.2137	0.0006	0.00664891
Gpd1l	SST-male	29.0724	SST-female	12.5462	-1.2124	5e-05	0.000899991
Sh3bp5	SST-male	12.6836	SST-female	5.479	-1.21098	0.0056	0.0343933
AU019823	SST-male	18.4471	SST-female	7.97012	-1.21072	0.00305	0.0221434
Metrn	SST-male	27.882	SST-female	12.0471	-1.21065	0.0034	0.023957
Psmc5	SST-male	99.4892	SST-female	42.9896	-1.21055	0.0001	0.00162319
Snrpd1	SST-male	34.8071	SST-female	15.045	-1.2101	0.0051	0.0321824
Fnbp1l	SST-male	22.195	SST-female	9.60192	-1.20884	0.00015	0.00224658
Psd4	SST-male	10.3832	SST-female	4.49194	-1.20884	0.0004	0.00486957
Cpq	SST-male	21.6332	SST-female	9.36292	-1.20821	0.00755	0.0426053
Cd34	SST-male	34.9245	SST-female	15.1254	-1.20727	0.0007	0.0074572
Fos	SST-male	336.41	SST-female	146.092	-1.20334	5e-05	0.000899991
Hmgn1	SST-male	93.5501	SST-female	40.6495	-1.2025	0.0004	0.00486957
Wapal	SST-male	60.1538	SST-female	26.1705	-1.20071	5e-05	0.000899991
B2m	SST-male	2023.94	SST-female	881.091	-1.1998	0.00015	0.00224658
Ostf1	SST-male	73.8176	SST-female	32.1446	-1.19939	0.0001	0.00162319
9330133O14Rik	SST-male	18.3665	SST-female	7.99956	-1.19908	0.00145	0.0128916
Gpr84	SST-male	73.3395	SST-female	31.9502	-1.19877	0.0001	0.00162319
Dpagt1	SST-male	40.6701	SST-female	17.719	-1.19867	0.001	0.00979669
Ndel1	SST-male	18.0234	SST-female	7.8578	-1.19768	0.00285	0.0210834
Cdk10	SST-male	48.994	SST-female	21.3618	-1.19757	0.0008	0.00825725
Ssbp2	SST-male	15.7796	SST-female	6.88101	-1.19737	0.00235	0.0182944
Ndufb4	SST-male	129.489	SST-female	56.4947	-1.19664	0.00185	0.0153786
Hspg2	SST-male	5.10974	SST-female	2.23143	-1.19528	0.0004	0.00486957
Kdm4a	SST-male	11.0408	SST-female	4.82619	-1.19388	0.00265	0.0199824
Calhm2	SST-male	19.7077	SST-female	8.63108	-1.19114	0.0015	0.0132303
C630043F03Rik	SST-male	10.6131	SST-female	4.64823	-1.19109	0.00595	0.0358336
Npdc1	SST-male	34.8177	SST-female	15.2583	-1.19023	0.00395	0.026773
Nucb2	SST-male	24.037	SST-female	10.5396	-1.18945	0.0058	0.0352344
Ncf2	SST-male	63.8668	SST-female	28.0097	-1.18914	5e-05	0.000899991
Hnrnpa1	SST-male	116.777	SST-female	51.2667	-1.18766	0.0031	0.0224099
BC003965	SST-male	24.966	SST-female	10.9626	-1.18738	0.00015	0.00224658
Ap2a2	SST-male	28.584	SST-female	12.5555	-1.18689	0.0001	0.00162319
Zbtb25	SST-male	15.9164	SST-female	6.99158	-1.18683	0.00665	0.0388779
Ccnl1	SST-male	132.648	SST-female	58.271	-1.18675	5e-05	0.000899991
Ctsl	SST-male	228.629	SST-female	100.452	-1.18651	5e-05	0.000899991
Hspa5	SST-male	317.424	SST-female	139.734	-1.18373	5e-05	0.000899991
Mapre1	SST-male	39.1939	SST-female	17.2659	-1.1827	5e-05	0.000899991
Rps6	SST-male	242.55	SST-female	106.93	-1.18162	5e-05	0.000899991
Gnai1	SST-male	26.9837	SST-female	11.907	-1.18028	0.00045	0.00534133
Atg14	SST-male	13.1692	SST-female	5.81347	-1.1797	0.0022	0.0174641
Ctsd	SST-male	1807.03	SST-female	798.117	-1.17895	5e-05	0.000899991
Slc4a7	SST-male	19.3799	SST-female	8.55982	-1.17891	0.0001	0.00162319
Itga9	SST-male	22.6322	SST-female	9.99899	-1.17852	0.00025	0.00337948
Cyp4v3	SST-male	27.6006	SST-female	12.1955	-1.17836	0.0003	0.00389503
Gbp4	SST-male	5.43305	SST-female	2.4035	-1.17663	0.00745	0.0421869
D19Bwg1357e	SST-male	15.3963	SST-female	6.81931	-1.17489	0.0013	0.0118903
Fcgr3	SST-male	229.648	SST-female	101.792	-1.1738	5e-05	0.000899991
Acad8	SST-male	16.0756	SST-female	7.1301	-1.17288	0.00225	0.0177427
Actr10	SST-male	23.0834	SST-female	10.2434	-1.17216	0.00045	0.00534133
Fam134b	SST-male	64.3626	SST-female	28.5744	-1.1715	0.0003	0.00389503
Rpl23	SST-male	163.657	SST-female	72.7286	-1.17008	5e-05	0.000899991
Zfp36	SST-male	2092.82	SST-female	930.043	-1.17008	0.00065	0.00705458
Snx18	SST-male	109.334	SST-female	48.6185	-1.16916	5e-05	0.000899991
Srek1ip1	SST-male	23.0838	SST-female	10.2732	-1.16799	0.00195	0.0159787
Pitpna	SST-male	56.3716	SST-female	25.0911	-1.16779	0.00015	0.00224658
Dhx33	SST-male	13.8353	SST-female	6.16756	-1.16559	0.0004	0.00486957
H2-DMa	SST-male	33.2024	SST-female	14.801	-1.16559	0.001	0.00979669
D1Ertd622e	SST-male	19.4382	SST-female	8.66765	-1.16518	0.0006	0.00664891
Ddx27	SST-male	13.4661	SST-female	6.00708	-1.1646	0.00255	0.0194165
H2-K1	SST-male	284.529	SST-female	127.044	-1.16325	5e-05	0.000899991
Rgs2	SST-male	311.053	SST-female	138.913	-1.16298	0.00015	0.00224658
Ppp1r7	SST-male	26.2822	SST-female	11.7474	-1.16174	0.00115	0.0108672
Mrpl37	SST-male	38.1779	SST-female	17.0859	-1.15993	0.0013	0.0118903
Podxl	SST-male	27.5152	SST-female	12.3233	-1.15885	0.00025	0.00337948
Scyl3	SST-male	14.0162	SST-female	6.28289	-1.15759	0.0029	0.0213409
Acat1	SST-male	40.3943	SST-female	18.1078	-1.15754	0.00015	0.00224658
Ppp2r5b	SST-male	9.6643	SST-female	4.33699	-1.15597	0.0066	0.038675
Osgin2	SST-male	24.7017	SST-female	11.0879	-1.15563	0.00165	0.0141654
Mafb	SST-male	233.275	SST-female	104.761	-1.15493	5e-05	0.000899991
Slc11a1	SST-male	37.3111	SST-female	16.7699	-1.15373	0.00045	0.00534133
Pycard	SST-male	19.2837	SST-female	8.672	-1.15295	0.0029	0.0213409
Armc10	SST-male	21.6668	SST-female	9.75741	-1.15092	0.00335	0.0237055
Ddx47	SST-male	70.1491	SST-female	31.5964	-1.15067	0.00025	0.00337948
Ier5	SST-male	213.787	SST-female	96.3945	-1.14915	5e-05	0.000899991
Fam49b	SST-male	61.9695	SST-female	27.9645	-1.14796	5e-05	0.000899991
Ddx50	SST-male	42.9813	SST-female	19.4275	-1.14561	0.0005	0.00578941
Arl6ip1	SST-male	100.776	SST-female	45.5558	-1.14544	5e-05	0.000899991
Ccl9	SST-male	29.0571	SST-female	13.1376	-1.14518	0.0029	0.0213409
Frrs1	SST-male	49.4398	SST-female	22.3729	-1.14392	0.0002	0.00282872
Kif3b	SST-male	17.8106	SST-female	8.06221	-1.14349	0.0002	0.00282872
Rnf103	SST-male	37.9023	SST-female	17.1749	-1.14199	0.0003	0.00389503
Gcnt1	SST-male	60.0296	SST-female	27.2484	-1.1395	5e-05	0.000899991
Rpl27	SST-male	167.479	SST-female	76.1073	-1.13788	0.00045	0.00534133
Tfpi	SST-male	19.9396	SST-female	9.0797	-1.13492	0.004	0.0270105
Cbr1	SST-male	61.9762	SST-female	28.2293	-1.13452	0.00165	0.0141654
Zranb2	SST-male	67.9376	SST-female	30.9461	-1.13445	0.0002	0.00282872
Gm15760	SST-male	7.70781	SST-female	3.51179	-1.13412	0.0075	0.0424131
Naip2	SST-male	12.7379	SST-female	5.80355	-1.13412	0.0014	0.0125596
Prr5l	SST-male	8.87276	SST-female	4.04293	-1.13398	0.0056	0.0343933
Ntpcr	SST-male	50.5844	SST-female	23.0506	-1.13389	0.00105	0.0101537
Wtap	SST-male	31.9328	SST-female	14.552	-1.13383	0.00255	0.0194165
Ganab	SST-male	63.0377	SST-female	28.7485	-1.13273	0.0001	0.00162319
Ccdc132	SST-male	30.0684	SST-female	13.7202	-1.13195	0.00065	0.00705458
Sft2d3	SST-male	8.88132	SST-female	4.05267	-1.1319	0.00755	0.0426053
Lmf1	SST-male	29.2927	SST-female	13.3722	-1.13131	0.0027	0.0202507
Aga	SST-male	20.8168	SST-female	9.50642	-1.13077	0.0059	0.0356152
Parvb	SST-male	22.8173	SST-female	10.4204	-1.13072	0.0004	0.00486957
Naca	SST-male	116.044	SST-female	52.9968	-1.1307	0.0042	0.0280095
Naa35	SST-male	58.7801	SST-female	26.855	-1.13014	0.00025	0.00337948
Ypel5	SST-male	54.0933	SST-female	24.7172	-1.12994	5e-05	0.000899991
Park2	SST-male	12.1785	SST-female	5.56554	-1.12975	0.00425	0.0282572
Sf1	SST-male	82.2257	SST-female	37.5859	-1.1294	5e-05	0.000899991
Clstn1	SST-male	51.3446	SST-female	23.4788	-1.12885	0.0001	0.00162319
Rap1b	SST-male	89.6327	SST-female	40.9954	-1.12856	0.00015	0.00224658
Pld1	SST-male	57.9386	SST-female	26.5181	-1.12755	5e-05	0.000899991
Hsp90aa1	SST-male	123.347	SST-female	56.4609	-1.1274	5e-05	0.000899991
Tsn	SST-male	28.9437	SST-female	13.2519	-1.12706	0.00045	0.00534133
Rassf2	SST-male	75.0917	SST-female	34.3928	-1.12655	5e-05	0.000899991
Psma4	SST-male	102.556	SST-female	47.0059	-1.12549	0.0004	0.00486957
Usp12	SST-male	35.1897	SST-female	16.1321	-1.12522	0.0001	0.00162319
Emc2	SST-male	65.9862	SST-female	30.2625	-1.12463	0.0005	0.00578941
Rfx1	SST-male	8.88996	SST-female	4.08033	-1.12349	0.00375	0.025761
Fam228b	SST-male	18.8438	SST-female	8.66006	-1.12164	0.0015	0.0132303
Slc37a3	SST-male	8.04065	SST-female	3.69529	-1.12163	0.00595	0.0358336
Auh	SST-male	17.8605	SST-female	8.21353	-1.1207	0.0081	0.0447918
Atf6b	SST-male	19.4797	SST-female	8.96102	-1.12024	0.00165	0.0141654
Usp4	SST-male	37.9722	SST-female	17.4805	-1.1192	0.00015	0.00224658
Gba	SST-male	81.0844	SST-female	37.3298	-1.1191	0.0002	0.00282872
Hbs1l	SST-male	46.8524	SST-female	21.5818	-1.1183	0.00115	0.0108672
Msh2	SST-male	12.2844	SST-female	5.66291	-1.11721	0.0046	0.0298965
Cd83	SST-male	74.1083	SST-female	34.1847	-1.11628	0.0069	0.0399264
Trappc5	SST-male	15.5923	SST-female	7.19571	-1.11562	0.0092	0.0491261
Mfap1a	SST-male	24.0286	SST-female	11.0892	-1.1156	0.00115	0.0108672
Nars	SST-male	105.14	SST-female	48.542	-1.115	0.00015	0.00224658
Stard7	SST-male	27.4504	SST-female	12.7018	-1.11179	0.001	0.00979669
Bbs1	SST-male	6.76048	SST-female	3.12959	-1.11115	0.00395	0.026773
Mpp2	SST-male	27.374	SST-female	12.6741	-1.11092	0.00045	0.00534133
Pex5	SST-male	12.9142	SST-female	5.98121	-1.11045	0.0038	0.0260143
Poldip3	SST-male	35.6882	SST-female	16.539	-1.10957	0.0005	0.00578941
Dusp6	SST-male	119.425	SST-female	55.3946	-1.10829	5e-05	0.000899991
D15Ertd621e	SST-male	71.3257	SST-female	33.0982	-1.10767	5e-05	0.000899991
Jun	SST-male	471.188	SST-female	218.692	-1.10741	0.0001	0.00162319
2900026A02Rik	SST-male	11.0666	SST-female	5.14142	-1.10597	0.00255	0.0194165
1810011H11Rik	SST-male	25.5538	SST-female	11.8737	-1.10577	0.0034	0.023957
Man2a2	SST-male	70.5105	SST-female	32.7639	-1.10573	5e-05	0.000899991
Nxt2	SST-male	28.1628	SST-female	13.0906	-1.10526	0.00155	0.0135507
Dynll2	SST-male	14.1739	SST-female	6.59722	-1.1033	0.00685	0.0397553
Tpst2	SST-male	39.2382	SST-female	18.293	-1.10097	0.0004	0.00486957
Rpl36a	SST-male	237.125	SST-female	110.657	-1.09956	0.0007	0.0074572
Parva	SST-male	11.3487	SST-female	5.29752	-1.09914	0.0026	0.0197053
U2af1	SST-male	73.6948	SST-female	34.4743	-1.09604	0.0018	0.0150782
Rpl27a	SST-male	163.931	SST-female	76.7029	-1.09574	0.0004	0.00486957
Mb21d1	SST-male	9.72882	SST-female	4.55619	-1.09444	0.00425	0.0282572
Pros1	SST-male	64.4557	SST-female	30.1858	-1.09444	0.0001	0.00162319
Itgb3	SST-male	16.5625	SST-female	7.76893	-1.09214	0.0002	0.00282872
Commd8	SST-male	37.8111	SST-female	17.7459	-1.09133	0.00055	0.00621884
Plekhn1	SST-male	10.4311	SST-female	4.90108	-1.08972	0.00775	0.0434094
Ptges3	SST-male	73.1904	SST-female	34.3924	-1.08957	5e-05	0.000899991
Siglech	SST-male	321.885	SST-female	151.282	-1.0893	5e-05	0.000899991
Gle1	SST-male	13.4355	SST-female	6.32109	-1.0878	0.0062	0.0369302
Hspa9	SST-male	56.5218	SST-female	26.6023	-1.08726	0.00015	0.00224658
Kctd10	SST-male	26.8962	SST-female	12.6624	-1.08684	0.00135	0.0122304
Chp1	SST-male	30.3169	SST-female	14.286	-1.08552	0.0008	0.00825725
Gtf2h2	SST-male	99.6455	SST-female	46.9738	-1.08495	0.00055	0.00621884
Hck	SST-male	26.5525	SST-female	12.5228	-1.08429	0.00255	0.0194165
Calm2	SST-male	589.335	SST-female	278.155	-1.0832	5e-05	0.000899991
Adrb2	SST-male	119.431	SST-female	56.3961	-1.08251	0.0002	0.00282872
Hpgd	SST-male	120.481	SST-female	56.907	-1.08212	0.0001	0.00162319
Rab22a	SST-male	21.7394	SST-female	10.2758	-1.08106	0.0049	0.0312597
Pdpn	SST-male	21.4034	SST-female	10.1192	-1.08074	0.00775	0.0434094
Rpl37a	SST-male	211.414	SST-female	99.9569	-1.08069	0.0007	0.0074572
Myadm	SST-male	102.155	SST-female	48.3331	-1.07968	0.0001	0.00162319
Chst10	SST-male	25.0232	SST-female	11.8432	-1.0792	0.0016	0.0138454
Clec5a	SST-male	10.7106	SST-female	5.07112	-1.07866	0.00805	0.0446055
Prkrir	SST-male	24.7991	SST-female	11.7425	-1.07854	0.00085	0.00864801
Pml	SST-male	9.27591	SST-female	4.39346	-1.07813	0.00265	0.0199824
Rybp	SST-male	15.232	SST-female	7.21657	-1.07772	0.00115	0.0108672
Stat3	SST-male	49.3954	SST-female	23.4419	-1.07529	0.0002	0.00282872
Ube2z	SST-male	15.2243	SST-female	7.22533	-1.07524	0.0029	0.0213409
Rap1a	SST-male	79.6262	SST-female	37.8108	-1.07445	0.0003	0.00389503
Gng5	SST-male	157.742	SST-female	74.953	-1.07351	0.0028	0.0208201
Cap1	SST-male	101.411	SST-female	48.205	-1.07296	0.00025	0.00337948
Ptk2b	SST-male	16.5814	SST-female	7.88523	-1.07234	0.0023	0.0180287
Sec61g	SST-male	77.7104	SST-female	36.9676	-1.07184	0.00625	0.0371427
Slc8a1	SST-male	19.1826	SST-female	9.13753	-1.06992	0.0001	0.00162319
Zfp748	SST-male	15.3696	SST-female	7.32169	-1.06983	0.00125	0.0115627
Jmjd6	SST-male	25.4731	SST-female	12.1359	-1.06969	0.00485	0.0310268
Cdv3	SST-male	38.9855	SST-female	18.5933	-1.06816	0.00055	0.00621884
Prmt10	SST-male	14.6914	SST-female	7.00703	-1.0681	0.00725	0.0413437
Nbr1	SST-male	56.0928	SST-female	26.7651	-1.06746	0.0001	0.00162319
Cops2	SST-male	28.2587	SST-female	13.4856	-1.06728	0.001	0.00979669
Strap	SST-male	28.9472	SST-female	13.8256	-1.06608	0.00125	0.0115627
Ipo8	SST-male	16.1092	SST-female	7.69648	-1.06561	0.00065	0.00705458
Ndfip2	SST-male	17.7501	SST-female	8.48316	-1.06516	0.0055	0.033971
Psmb5	SST-male	62.5107	SST-female	29.8808	-1.06489	0.0063	0.037352
Prelid1	SST-male	44.0386	SST-female	21.0543	-1.06466	0.00595	0.0358336
Mycbp	SST-male	20.3442	SST-female	9.73868	-1.06282	0.00925	0.0493176
Cpsf1	SST-male	18.8441	SST-female	9.02983	-1.06134	0.00245	0.0188811
Irf1	SST-male	27.5167	SST-female	13.1907	-1.06078	0.0041	0.0274985
Naip5	SST-male	26.4838	SST-female	12.701	-1.06017	0.00065	0.00705458
Arhgap25	SST-male	47.339	SST-female	22.7238	-1.05883	0.00055	0.00621884
Fbxl14	SST-male	14.0634	SST-female	6.75747	-1.05739	0.0031	0.0224099
Usp42	SST-male	15.299	SST-female	7.35926	-1.0558	0.0013	0.0118903
Dnajb4	SST-male	56.6828	SST-female	27.28	-1.05507	0.00035	0.00440126
Sgpl1	SST-male	31.0122	SST-female	14.9343	-1.0542	0.00025	0.00337948
Fndc5	SST-male	14.8003	SST-female	7.12944	-1.05376	0.00715	0.0409119
Tspan14	SST-male	60.5703	SST-female	29.1801	-1.05363	0.0003	0.00389503
Ywhae	SST-male	654.733	SST-female	315.539	-1.05309	0.00025	0.00337948
Tpm3	SST-male	183.885	SST-female	88.6448	-1.0527	0.00015	0.00224658
Odc1	SST-male	31.8926	SST-female	15.3766	-1.05248	0.0023	0.0180287
Runx1	SST-male	31.2056	SST-female	15.0489	-1.05215	0.00015	0.00224658
Rps29	SST-male	1509.88	SST-female	728.346	-1.05174	0.0002	0.00282872
Phyhd1	SST-male	223.877	SST-female	108.061	-1.05086	0.00025	0.00337948
Lamtor5	SST-male	55.0376	SST-female	26.568	-1.05073	0.0057	0.0347941
Ddx60	SST-male	5.41734	SST-female	2.61738	-1.04946	0.00705	0.0405116
Adh5	SST-male	55.2445	SST-female	26.6985	-1.04907	0.0014	0.0125596
Abca9	SST-male	105.269	SST-female	50.9231	-1.04769	0.00015	0.00224658
Ier2	SST-male	59.5968	SST-female	28.8421	-1.04706	0.0018	0.0150782
Slc2a8	SST-male	21.5309	SST-female	10.4205	-1.04699	0.0029	0.0213409
Mt1	SST-male	592.024	SST-female	286.805	-1.04559	0.0006	0.00664891
Igsf6	SST-male	34.8188	SST-female	16.8772	-1.04479	0.00525	0.0328664
Api5	SST-male	46.7382	SST-female	22.6665	-1.04404	0.00045	0.00534133
Tbpl1	SST-male	45.1455	SST-female	21.8957	-1.04393	0.001	0.00979669
Il4ra	SST-male	12.963	SST-female	6.28803	-1.04372	0.0011	0.0105206
Nme2	SST-male	62.4928	SST-female	30.3492	-1.04203	0.0077	0.0432274
Maml1	SST-male	15.2394	SST-female	7.40147	-1.04192	0.00065	0.00705458
Zcchc6	SST-male	62.5737	SST-female	30.4188	-1.04059	0.0001	0.00162319
Ubxn6	SST-male	32.6379	SST-female	15.8695	-1.04029	0.00315	0.0226757
C3ar1	SST-male	82.3187	SST-female	40.0572	-1.03916	0.0001	0.00162319
Hnrnpm	SST-male	95.8671	SST-female	46.6525	-1.03908	0.0002	0.00282872
Minpp1	SST-male	11.7241	SST-female	5.70687	-1.03871	0.0066	0.038675
Il17ra	SST-male	98.9562	SST-female	48.1744	-1.03852	5e-05	0.000899991
Wdr1	SST-male	57.4368	SST-female	27.9664	-1.03828	0.0005	0.00578941
Csf1r	SST-male	928.732	SST-female	452.328	-1.03789	0.00045	0.00534133
Tmem161a	SST-male	21.7078	SST-female	10.5735	-1.03776	0.0013	0.0118903
Dhx38	SST-male	10.9308	SST-female	5.32585	-1.03732	0.0037	0.0255163
Ttpal	SST-male	23.4677	SST-female	11.4352	-1.03719	0.0008	0.00825725
Emr1	SST-male	53.9264	SST-female	26.2848	-1.03676	0.0001	0.00162319
Gsdmd	SST-male	40.3294	SST-female	19.6751	-1.03546	0.0014	0.0125596
Rpl10	SST-male	567.804	SST-female	277.128	-1.03484	5e-05	0.000899991
Itpripl1	SST-male	30.0069	SST-female	14.6602	-1.03339	0.00135	0.0122304
Anxa5	SST-male	66.5994	SST-female	32.5756	-1.03172	0.00095	0.00940524
St13	SST-male	73.0484	SST-female	35.7342	-1.03155	0.0009	0.00902776
Unc50	SST-male	69.8947	SST-female	34.2011	-1.03114	0.0006	0.00664891
Rpl32	SST-male	386.381	SST-female	189.073	-1.03108	0.003	0.0218873
Arrdc3	SST-male	29.3461	SST-female	14.3724	-1.02987	0.00065	0.00705458
Tmem50a	SST-male	105.803	SST-female	51.8326	-1.02945	0.0004	0.00486957
Notch4	SST-male	5.66685	SST-female	2.77783	-1.02859	0.00815	0.044992
Bcl2l11	SST-male	25.6007	SST-female	12.5589	-1.02747	0.0074	0.0419955
Cct5	SST-male	47.6995	SST-female	23.4039	-1.02723	0.0021	0.0169146
Gsk3b	SST-male	65.3564	SST-female	32.0758	-1.02684	0.0003	0.00389503
Narg2	SST-male	19.7734	SST-female	9.70968	-1.02607	0.00165	0.0141654
Cd14	SST-male	37.3549	SST-female	18.3459	-1.02584	0.00275	0.0205374
Smad3	SST-male	33.2442	SST-female	16.3394	-1.02475	0.0003	0.00389503
Commd3	SST-male	49.1136	SST-female	24.1398	-1.02471	0.00715	0.0409119
Rfwd3	SST-male	17.9589	SST-female	8.83711	-1.02305	0.0017	0.0144913
Sepp1	SST-male	796.96	SST-female	392.243	-1.02276	0.0003	0.00389503
2900097C17Rik	SST-male	54.4641	SST-female	26.8106	-1.0225	0.00025	0.00337948
Mapkapk2	SST-male	22.0704	SST-female	10.868	-1.02202	0.00285	0.0210834
Rab11a	SST-male	29.172	SST-female	14.3659	-1.02194	0.00365	0.0252541
Lrrc8d	SST-male	23.4709	SST-female	11.5638	-1.02125	0.0013	0.0118903
Ing2	SST-male	12.5252	SST-female	6.17355	-1.02066	0.00805	0.0446055
Mdh1	SST-male	91.7814	SST-female	45.2489	-1.02032	0.00015	0.00224658
E230029C05Rik	SST-male	101.21	SST-female	49.9023	-1.02018	0.0031	0.0224099
Arhgap18	SST-male	17.9515	SST-female	8.85143	-1.02013	0.00235	0.0182944
Gas5	SST-male	183.607	SST-female	90.5455	-1.01991	0.00015	0.00224658
Txndc9	SST-male	18.6136	SST-female	9.18525	-1.01897	0.00095	0.00940524
Kcnk1	SST-male	180.315	SST-female	89.0227	-1.01828	0.0006	0.00664891
Fbxo8	SST-male	14.7132	SST-female	7.26579	-1.01792	0.00325	0.0231844
Scoc	SST-male	163.54	SST-female	80.8657	-1.01605	0.0004	0.00486957
Xrcc1	SST-male	16.3243	SST-female	8.07387	-1.01569	0.0082	0.0451694
Zfp518b	SST-male	4.73476	SST-female	2.34199	-1.01556	0.0078	0.0435953
Pias1	SST-male	57.9339	SST-female	28.6629	-1.01523	0.00035	0.00440126
Mfsd8	SST-male	16.1667	SST-female	7.99918	-1.0151	0.00445	0.0292087
Tubb2b	SST-male	61.8845	SST-female	30.6346	-1.01442	0.0012	0.0112119
Ppp1r3b	SST-male	14.7605	SST-female	7.31833	-1.01215	0.0065	0.0382352
Hsp90ab1	SST-male	372.746	SST-female	184.912	-1.01136	0.0001	0.00162319
Ubl7	SST-male	66.8042	SST-female	33.1467	-1.01107	0.00285	0.0210834
Mob1b	SST-male	9.47029	SST-female	4.69958	-1.01088	0.0079	0.044001
Hdgfrp3	SST-male	28.4455	SST-female	14.1183	-1.01063	0.00165	0.0141654
Dctn6	SST-male	54.2885	SST-female	26.946	-1.01057	0.00365	0.0252541
Daxx	SST-male	11.3724	SST-female	5.64754	-1.00985	0.00815	0.044992
Tmem109	SST-male	37.8564	SST-female	18.8095	-1.00908	0.00175	0.014783
Lyz2	SST-male	100.172	SST-female	49.7833	-1.00874	0.00135	0.0122304
Ndufb9	SST-male	214.655	SST-female	106.714	-1.00827	0.0014	0.0125596
Fnip1	SST-male	22.6018	SST-female	11.2366	-1.00823	0.00055	0.00621884
Fam111a	SST-male	14.2969	SST-female	7.11348	-1.00707	0.00625	0.0371427
Pot1a	SST-male	29.7791	SST-female	14.8174	-1.00701	0.00135	0.0122304
Morf4l1	SST-male	71.7492	SST-female	35.721	-1.00619	0.00085	0.00864801
Zcchc11	SST-male	31.4782	SST-female	15.6844	-1.00502	0.00045	0.00534133
Aagab	SST-male	28.5053	SST-female	14.2035	-1.00498	0.0027	0.0202507
Ccndbp1	SST-male	57.8848	SST-female	28.8514	-1.00454	0.00215	0.0172049
Psap	SST-male	665.277	SST-female	331.699	-1.00408	0.0008	0.00825725
Plk3	SST-male	19.1294	SST-female	9.5385	-1.00396	0.00585	0.0354084
Adcy1	SST-male	6.29755	SST-female	3.1409	-1.00361	0.0028	0.0208201
Rnf130	SST-male	108.81	SST-female	54.312	-1.00247	0.0019	0.0156731
Tlr1	SST-male	20.1509	SST-female	10.0671	-1.0012	0.00465	0.0301304
Ppp4r2	SST-male	36.7042	SST-female	18.3385	-1.00107	0.00065	0.00705458
Sh3bp2	SST-male	18.6849	SST-female	9.34776	-0.999183	0.00485	0.0310268
Ralbp1	SST-male	24.7702	SST-female	12.4064	-0.997514	0.0021	0.0169146
Fam160b2	SST-male	51.6754	SST-female	25.8899	-0.997091	0.0007	0.0074572
Capza1	SST-male	47.7686	SST-female	23.9549	-0.995742	0.0007	0.0074572
Ercc6	SST-male	8.60134	SST-female	4.31339	-0.995737	0.0029	0.0213409
Nfam1	SST-male	38.281	SST-female	19.2024	-0.995345	0.0005	0.00578941
Ywhah	SST-male	207.921	SST-female	104.327	-0.994922	0.0002	0.00282872
Atp6v1h	SST-male	27.3436	SST-female	13.7305	-0.993819	0.0053	0.0330955
Mlec	SST-male	64.104	SST-female	32.2044	-0.993156	0.00025	0.00337948
Mtch2	SST-male	32.548	SST-female	16.3641	-0.992036	0.00275	0.0205374
Git2	SST-male	68.3552	SST-female	34.391	-0.991021	0.0002	0.00282872
Dapp1	SST-male	75.7408	SST-female	38.1253	-0.990322	0.00025	0.00337948
Ctsb	SST-male	244.078	SST-female	122.936	-0.989436	0.0013	0.0118903
Unc93b1	SST-male	138.841	SST-female	69.9321	-0.989408	0.0005	0.00578941
Pnrc2	SST-male	72.7072	SST-female	36.6224	-0.989372	0.00065	0.00705458
Fhod1	SST-male	19.1879	SST-female	9.67323	-0.988128	0.0022	0.0174641
Slc40a1	SST-male	30.471	SST-female	15.3644	-0.987847	0.00095	0.00940524
Isca1	SST-male	33.5534	SST-female	16.9266	-0.987165	0.0052	0.0326322
Enpp4	SST-male	17.1502	SST-female	8.65278	-0.986986	0.00275	0.0205374
Tlr2	SST-male	21.0446	SST-female	10.6198	-0.986695	0.0041	0.0274985
Ctss	SST-male	1299.55	SST-female	655.991	-0.986263	0.0004	0.00486957
Ywhaq	SST-male	121.924	SST-female	61.661	-0.983551	0.0005	0.00578941
Stam	SST-male	20.1865	SST-female	10.2165	-0.982482	0.0031	0.0224099
Echs1	SST-male	30.3897	SST-female	15.3847	-0.982082	0.00635	0.0375714
C1qb	SST-male	1406.45	SST-female	712.117	-0.981869	0.00015	0.00224658
Gsn	SST-male	17.3214	SST-female	8.77433	-0.981198	0.0094	0.0499147
Senp2	SST-male	43.3655	SST-female	21.9687	-0.981101	0.00075	0.00785988
Vav2	SST-male	17.6318	SST-female	8.93332	-0.980912	0.0045	0.0294281
Rps23	SST-male	466.974	SST-female	236.616	-0.980792	0.00045	0.00534133
Las1l	SST-male	26.6832	SST-female	13.5213	-0.980693	0.00345	0.0242334
Msl2	SST-male	39.4496	SST-female	19.9936	-0.980472	0.00035	0.00440126
Polr3b	SST-male	15.2323	SST-female	7.72448	-0.979623	0.0026	0.0197053
Zfp719	SST-male	27.5388	SST-female	13.9767	-0.978445	0.0005	0.00578941
Usp3	SST-male	20.0797	SST-female	10.1967	-0.977642	0.0052	0.0326322
Wdr41	SST-male	27.4944	SST-female	13.9662	-0.977196	0.00095	0.00940524
Arap3	SST-male	40.588	SST-female	20.6229	-0.976806	0.0004	0.00486957
Psme1	SST-male	141.977	SST-female	72.1994	-0.975604	0.00205	0.016615
Klf13	SST-male	20.9601	SST-female	10.6637	-0.974936	0.0019	0.0156731
Caprin1	SST-male	85.9417	SST-female	43.7375	-0.974487	0.0008	0.00825725
Rbm47	SST-male	11.0566	SST-female	5.63067	-0.973523	0.0055	0.033971
Samhd1	SST-male	44.3391	SST-female	22.5834	-0.973316	0.00075	0.00785988
Ptp4a2	SST-male	113.024	SST-female	57.6111	-0.972206	0.00045	0.00534133
Cfl1	SST-male	410.022	SST-female	209.099	-0.971513	0.0005	0.00578941
Taf15	SST-male	52.9891	SST-female	27.0234	-0.971487	0.00195	0.0159787
Golga2	SST-male	16.1114	SST-female	8.2174	-0.971329	0.004	0.0270105
Trim25	SST-male	35.8658	SST-female	18.3009	-0.970694	0.0003	0.00389503
Sec11c	SST-male	159.203	SST-female	81.2686	-0.970101	0.00135	0.0122304
Cmtm6	SST-male	116.914	SST-female	59.6826	-0.970063	0.00015	0.00224658
C5ar2	SST-male	24.7358	SST-female	12.6302	-0.969718	0.00275	0.0205374
Siglece	SST-male	32.1025	SST-female	16.3931	-0.969599	0.00525	0.0328664
Slc39a9	SST-male	15.3129	SST-female	7.82387	-0.968797	0.0028	0.0208201
Timm8a1	SST-male	49.4845	SST-female	25.2868	-0.968592	0.00645	0.0380251
Ly86	SST-male	394.527	SST-female	201.704	-0.967886	0.0003	0.00389503
Uap1	SST-male	16.796	SST-female	8.60178	-0.965412	0.0092	0.0491261
Cox7c	SST-male	383.583	SST-female	196.535	-0.964754	0.00245	0.0188811
Ptpdc1	SST-male	14.3374	SST-female	7.34709	-0.964539	0.0039	0.0265212
Akna	SST-male	47.2399	SST-female	24.2115	-0.964313	0.0003	0.00389503
Gimap1	SST-male	34.2196	SST-female	17.5558	-0.962874	0.00635	0.0375714
Skil	SST-male	64.8423	SST-female	33.3033	-0.961269	0.0003	0.00389503
Pla2g16	SST-male	38.6527	SST-female	19.8596	-0.960728	0.00195	0.0159787
Spop	SST-male	66.6866	SST-female	34.2816	-0.959961	0.0006	0.00664891
Tppp	SST-male	54.8534	SST-female	28.2092	-0.959415	0.0004	0.00486957
Zfp658	SST-male	23.6918	SST-female	12.1852	-0.959264	0.0036	0.0250022
Tlr7	SST-male	94.5646	SST-female	48.7095	-0.957097	0.0006	0.00664891
Ndp	SST-male	24.7361	SST-female	12.7443	-0.956771	0.00735	0.0417891
Lacc1	SST-male	56.3263	SST-female	29.0366	-0.955936	0.00075	0.00785988
Smchd1	SST-male	27.3604	SST-female	14.1064	-0.95574	0.00055	0.00621884
Snx2	SST-male	62.3037	SST-female	32.1363	-0.955115	0.002	0.016296
Gnai3	SST-male	31.526	SST-female	16.2614	-0.955088	0.00165	0.0141654
Stx7	SST-male	56.516	SST-female	29.1545	-0.954943	0.00105	0.0101537
Ehbp1l1	SST-male	15.0021	SST-female	7.74053	-0.954656	0.00615	0.0367058
Crat	SST-male	33.06	SST-female	17.0596	-0.954506	0.00205	0.016615
Rplp1	SST-male	383.921	SST-female	198.283	-0.953245	0.0019	0.0156731
Pdap1	SST-male	22.8743	SST-female	11.8145	-0.95317	0.00405	0.0272518
Gltp	SST-male	68.7593	SST-female	35.5237	-0.952772	0.0029	0.0213409
Atp5a1	SST-male	212.181	SST-female	109.8	-0.950417	0.00095	0.00940524
Abcg4	SST-male	13.0342	SST-female	6.74736	-0.949902	0.00775	0.0434094
Stx12	SST-male	52.386	SST-female	27.1361	-0.948971	0.00215	0.0172049
Rad23b	SST-male	23.7561	SST-female	12.3107	-0.948384	0.00235	0.0182944
Pik3r5	SST-male	40.0741	SST-female	20.7683	-0.948285	0.0005	0.00578941
Ecscr	SST-male	89.8562	SST-female	46.5703	-0.948209	0.00195	0.0159787
Gtf3c4	SST-male	10.7276	SST-female	5.56001	-0.948172	0.00465	0.0301304
Pou2f2	SST-male	54.5619	SST-female	28.3033	-0.946924	0.0012	0.0112119
Epc1	SST-male	88.9717	SST-female	46.1696	-0.946403	0.00075	0.00785988
Ssb	SST-male	57.2197	SST-female	29.7239	-0.944889	0.0017	0.0144913
Ankrd44	SST-male	38.1271	SST-female	19.8097	-0.944609	0.0003	0.00389503
Ifrd1	SST-male	46.5083	SST-female	24.169	-0.944329	0.00435	0.0287332
Mrpl4	SST-male	44.2459	SST-female	23.0075	-0.943439	0.0066	0.038675
Sipa1l2	SST-male	26.474	SST-female	13.7684	-0.943214	0.00055	0.00621884
Rcsd1	SST-male	35.4543	SST-female	18.4438	-0.942823	0.0025	0.0191613
Dap3	SST-male	9.97636	SST-female	5.19048	-0.942645	0.0087	0.047133
Sun2	SST-male	112.574	SST-female	58.5932	-0.942072	0.0005	0.00578941
Nmt1	SST-male	38.601	SST-female	20.1074	-0.94091	0.0031	0.0224099
Kbtbd2	SST-male	31.9434	SST-female	16.6444	-0.940477	0.001	0.00979669
Rps24	SST-male	266.986	SST-female	139.203	-0.939574	0.00135	0.0122304
Arhgap11a	SST-male	8.58115	SST-female	4.47519	-0.939222	0.00555	0.0341672
Cdc16	SST-male	32.332	SST-female	16.871	-0.938415	0.00415	0.0277676
Kpna3	SST-male	25.5208	SST-female	13.3175	-0.938351	0.00175	0.014783
Mfhas1	SST-male	17.0467	SST-female	8.90383	-0.936993	0.00145	0.0128916
Msmo1	SST-male	197.43	SST-female	103.123	-0.936978	0.00215	0.0172049
5430417L22Rik	SST-male	18.2196	SST-female	9.52836	-0.935189	0.00695	0.0401307
Dstn	SST-male	62.2599	SST-female	32.5698	-0.934769	0.00135	0.0122304
Dab2	SST-male	31.3628	SST-female	16.4152	-0.934022	0.00375	0.025761
Itgam	SST-male	322.699	SST-female	168.925	-0.933811	0.0005	0.00578941
Wdfy4	SST-male	11.4139	SST-female	5.98084	-0.932368	0.0024	0.0185935
Ppp1cb	SST-male	44.3801	SST-female	23.2602	-0.932048	0.0014	0.0125596
Aif1	SST-male	187.358	SST-female	98.2705	-0.930965	0.0012	0.0112119
Pik3cg	SST-male	48.4891	SST-female	25.4357	-0.930805	0.0002	0.00282872
Il13ra1	SST-male	18.5208	SST-female	9.72297	-0.929681	0.00365	0.0252541
Plcl2	SST-male	30.8766	SST-female	16.224	-0.928386	0.0025	0.0191613
Ncdn	SST-male	21.6633	SST-female	11.384	-0.928245	0.0058	0.0352344
Fktn	SST-male	17.9109	SST-female	9.43577	-0.924624	0.0033	0.0234583
Nup155	SST-male	14.6141	SST-female	7.70211	-0.924034	0.00255	0.0194165
Spint1	SST-male	23.4693	SST-female	12.3723	-0.923667	0.00655	0.0384511
Ncoa3	SST-male	42.5036	SST-female	22.4244	-0.922516	0.00075	0.00785988
Lrif1	SST-male	16.1072	SST-female	8.50131	-0.92195	0.00885	0.0477309
Plek	SST-male	150.148	SST-female	79.2728	-0.921483	0.0012	0.0112119
Vasp	SST-male	51.9814	SST-female	27.4613	-0.920596	0.00255	0.0194165
Tfe3	SST-male	50.1118	SST-female	26.4762	-0.920457	0.0032	0.0229361
Rcan1	SST-male	31.6529	SST-female	16.7262	-0.92023	0.0059	0.0356152
Nploc4	SST-male	18.3913	SST-female	9.72916	-0.918637	0.0046	0.0298965
Acap2	SST-male	50.6853	SST-female	26.8148	-0.918537	0.0025	0.0191613
Cdr1	SST-male	183.581	SST-female	97.1579	-0.918018	0.00485	0.0310268
Tbc1d13	SST-male	11.5793	SST-female	6.12911	-0.917801	0.0081	0.0447918
Wdr82	SST-male	28.73	SST-female	15.2133	-0.917232	0.0031	0.0224099
Sipa1l1	SST-male	30.154	SST-female	15.9812	-0.915976	0.001	0.00979669
Stmn4	SST-male	71.2053	SST-female	37.7403	-0.91588	0.0063	0.037352
Ly6e	SST-male	356.937	SST-female	189.761	-0.911489	0.0008	0.00825725
4632428N05Rik	SST-male	148.465	SST-female	78.9491	-0.91113	0.0005	0.00578941
Naip6	SST-male	17.8305	SST-female	9.48447	-0.910704	0.0031	0.0224099
Tceb3	SST-male	25.4926	SST-female	13.5613	-0.910578	0.00075	0.00785988
Camsap1	SST-male	17.8851	SST-female	9.51521	-0.910454	0.00165	0.0141654
Slc25a5	SST-male	168.365	SST-female	89.6829	-0.908688	0.0012	0.0112119
Hdlbp	SST-male	51.6858	SST-female	27.5317	-0.908675	0.00035	0.00440126
Slc37a2	SST-male	12.5066	SST-female	6.66306	-0.908433	0.0045	0.0294281
Uqcrh	SST-male	207.287	SST-female	110.513	-0.907406	0.00585	0.0354084
Gltscr2	SST-male	36.2143	SST-female	19.3114	-0.907105	0.0094	0.0499147
Map3k1	SST-male	20.0703	SST-female	10.7156	-0.905356	0.00175	0.014783
Ubtf	SST-male	17.445	SST-female	9.31496	-0.90519	0.0041	0.0274985
Zfp869	SST-male	27.5676	SST-female	14.7215	-0.905043	0.00505	0.0319626
Eif1	SST-male	206.488	SST-female	110.272	-0.904992	0.00055	0.00621884
Snx19	SST-male	13.9117	SST-female	7.43287	-0.904307	0.0034	0.023957
Ccl3	SST-male	213.424	SST-female	114.047	-0.904097	0.0076	0.0428039
Zfp36l1	SST-male	287.515	SST-female	153.743	-0.90312	0.00245	0.0188811
Ywhag	SST-male	53.8958	SST-female	28.832	-0.902502	0.00115	0.0108672
Myl6	SST-male	234.531	SST-female	125.484	-0.902282	0.00335	0.0237055
Il6ra	SST-male	84.9546	SST-female	45.4683	-0.901831	0.0006	0.00664891
Cse1l	SST-male	30.7623	SST-female	16.4653	-0.901736	0.0025	0.0191613
Ctsc	SST-male	48.2383	SST-female	25.8267	-0.901316	0.00115	0.0108672
Nfya	SST-male	44.5122	SST-female	23.8325	-0.901272	0.00225	0.0177427
Tmx3	SST-male	17.6599	SST-female	9.46051	-0.900484	0.0029	0.0213409
Xbp1	SST-male	67.5081	SST-female	36.1721	-0.900183	0.00185	0.0153786
Uvssa	SST-male	12.7155	SST-female	6.81821	-0.899125	0.00345	0.0242334
Calu	SST-male	49.3313	SST-female	26.4667	-0.898324	0.00315	0.0226757
Gm20300	SST-male	24.4829	SST-female	13.1517	-0.896522	0.00485	0.0310268
Eef1a1	SST-male	764.749	SST-female	412.1	-0.891992	0.00045	0.00534133
Gbp9	SST-male	16.8202	SST-female	9.06433	-0.89192	0.00725	0.0413437
Sowahc	SST-male	47.6834	SST-female	25.701	-0.891663	0.00075	0.00785988
Rnf7	SST-male	90.0031	SST-female	48.5195	-0.89141	0.0026	0.0197053
Rnase4	SST-male	201.407	SST-female	108.654	-0.890375	0.004	0.0270105
Kdm1a	SST-male	31.2896	SST-female	16.8828	-0.89013	0.0058	0.0352344
Skap2	SST-male	90.0908	SST-female	48.6137	-0.890018	0.00225	0.0177427
Golga7	SST-male	92.3008	SST-female	49.8215	-0.889573	0.0028	0.0208201
Isyna1	SST-male	33.2121	SST-female	17.942	-0.888373	0.00555	0.0341672
Nono	SST-male	79.3305	SST-female	42.8567	-0.888353	0.0023	0.0180287
Fau	SST-male	331.967	SST-female	179.447	-0.88748	0.0031	0.0224099
Tmem123	SST-male	27.5709	SST-female	14.9066	-0.887199	0.0079	0.044001
Atp1a1	SST-male	41.7305	SST-female	22.5655	-0.886981	0.00215	0.0172049
Hsd17b11	SST-male	70.1197	SST-female	37.9327	-0.886376	0.00155	0.0135507
Ssh2	SST-male	123.856	SST-female	67.0161	-0.886082	0.0008	0.00825725
Spcs2	SST-male	26.1179	SST-female	14.1396	-0.885303	0.0058	0.0352344
Hnrnpa3	SST-male	96.6409	SST-female	52.3227	-0.885197	0.0079	0.044001
Pmp22	SST-male	358.927	SST-female	194.387	-0.884762	0.00135	0.0122304
Ppp1r21	SST-male	31.0983	SST-female	16.8478	-0.884274	0.00425	0.0282572
Mdm2	SST-male	68.3049	SST-female	37.0062	-0.884222	0.0016	0.0138454
Fzd2	SST-male	23.5052	SST-female	12.7363	-0.884037	0.0084	0.0459483
Pdia4	SST-male	37.1219	SST-female	20.1151	-0.883996	0.00385	0.0262606
Klf6	SST-male	83.4575	SST-female	45.2398	-0.883449	0.00135	0.0122304
Xab2	SST-male	23.3438	SST-female	12.654	-0.883442	0.00705	0.0405116
Cldn10	SST-male	147.135	SST-female	79.93	-0.880331	0.0039	0.0265212
Asb8	SST-male	48.9276	SST-female	26.5852	-0.880024	0.0062	0.0369302
Tgfb1	SST-male	39.4384	SST-female	21.4317	-0.879859	0.0046	0.0298965
Anp32e	SST-male	34.3574	SST-female	18.6741	-0.879579	0.00335	0.0237055
Rsrc2	SST-male	58.3419	SST-female	31.7153	-0.879355	0.002	0.016296
Rprd2	SST-male	29.8266	SST-female	16.2146	-0.879312	0.0014	0.0125596
Myo1e	SST-male	16.105	SST-female	8.75659	-0.879071	0.0048	0.0307965
Timp2	SST-male	85.3294	SST-female	46.4182	-0.878352	0.00125	0.0115627
Hsd17b4	SST-male	51.2592	SST-female	27.9388	-0.875542	0.00235	0.0182944
Tug1	SST-male	68.7671	SST-female	37.4922	-0.875128	0.0023	0.0180287
Il33	SST-male	51.2809	SST-female	27.965	-0.874798	0.00425	0.0282572
Calr	SST-male	167.239	SST-female	91.2066	-0.874701	0.0011	0.0105206
Akr1a1	SST-male	99.6025	SST-female	54.3291	-0.874457	0.00225	0.0177427
Reep5	SST-male	67.8904	SST-female	37.0465	-0.873871	0.00155	0.0135507
C1qc	SST-male	1246.25	SST-female	680.151	-0.873668	0.00095	0.00940524
Tgoln1	SST-male	39.8622	SST-female	21.7571	-0.873538	0.0022	0.0174641
Cdh20	SST-male	47.9712	SST-female	26.1891	-0.873202	0.0024	0.0185935
Ucp2	SST-male	107.786	SST-female	58.8911	-0.872049	0.0004	0.00486957
Rtn4rl1	SST-male	61.4907	SST-female	33.6035	-0.871757	0.0012	0.0112119
Ifngr2	SST-male	58.531	SST-female	32.0231	-0.870086	0.002	0.016296
Rpl3	SST-male	224.898	SST-female	123.07	-0.869784	0.00145	0.0128916
Rpl6	SST-male	196.704	SST-female	107.65	-0.869679	0.00235	0.0182944
Tcirg1	SST-male	131.964	SST-female	72.2552	-0.868972	0.00115	0.0108672
Spi1	SST-male	59.3798	SST-female	32.5162	-0.868812	0.0071	0.0407202
Yipf3	SST-male	35.9907	SST-female	19.72	-0.867964	0.0085	0.0463624
Nfatc2	SST-male	18.867	SST-female	10.3426	-0.867265	0.00635	0.0375714
Emc1	SST-male	26.1317	SST-female	14.3289	-0.866873	0.004	0.0270105
Pfas	SST-male	26.146	SST-female	14.3392	-0.866621	0.00275	0.0205374
Cflar	SST-male	98.602	SST-female	54.0871	-0.866333	0.00935	0.0497171
Rtn4	SST-male	110.987	SST-female	60.928	-0.865219	0.0022	0.0174641
Tor1b	SST-male	18.7341	SST-female	10.287	-0.864844	0.0079	0.044001
Bcap31	SST-male	79.278	SST-female	43.5401	-0.864575	0.00465	0.0301304
Map7d1	SST-male	45.5403	SST-female	25.0446	-0.862646	0.00475	0.0305766
Rapgef5	SST-male	30.2164	SST-female	16.6292	-0.861613	0.00215	0.0172049
Ppil4	SST-male	19.426	SST-female	10.6967	-0.860821	0.0068	0.0395445
Rnasek	SST-male	303.084	SST-female	166.899	-0.860748	0.0024	0.0185935
Anp32a	SST-male	60.7435	SST-female	33.4645	-0.8601	0.003	0.0218873
Ripk1	SST-male	12.1926	SST-female	6.72992	-0.857341	0.00815	0.044992
Sepw1	SST-male	155.348	SST-female	85.774	-0.856892	0.0086	0.046749
Pdia3	SST-male	147.233	SST-female	81.3727	-0.855483	0.0008	0.00825725
Selt	SST-male	53.1066	SST-female	29.366	-0.854745	0.002	0.016296
Tet3	SST-male	32.9299	SST-female	18.2578	-0.850884	0.001	0.00979669
Mvb12b	SST-male	43.3098	SST-female	24.0299	-0.849863	0.0041	0.0274985
Capza2	SST-male	131.741	SST-female	73.1291	-0.849185	0.00085	0.00864801
BC005537	SST-male	50.3737	SST-female	27.9826	-0.84814	0.00255	0.0194165
Wac	SST-male	49.5756	SST-female	27.5497	-0.847592	0.003	0.0218873
Picalm	SST-male	173.112	SST-female	96.2023	-0.84756	0.001	0.00979669
Psmc1	SST-male	49.7963	SST-female	27.6964	-0.846342	0.0094	0.0499147
Uhrf2	SST-male	27.3298	SST-female	15.2099	-0.845468	0.00595	0.0358336
Laptm5	SST-male	603.09	SST-female	335.923	-0.844243	0.0014	0.0125596
Zfp617	SST-male	18.7998	SST-female	10.474	-0.843908	0.00635	0.0375714
Mknk1	SST-male	47.5309	SST-female	26.4926	-0.843274	0.00325	0.0231844
U2af2	SST-male	39.1756	SST-female	21.8435	-0.84275	0.00545	0.0337612
Tmem119	SST-male	334.89	SST-female	186.785	-0.842308	0.00225	0.0177427
Adipor1	SST-male	66.5839	SST-female	37.1567	-0.841551	0.00305	0.0221434
Sfpq	SST-male	137.661	SST-female	76.8388	-0.841216	0.00195	0.0159787
Stx16	SST-male	53.7022	SST-female	29.9796	-0.841001	0.00255	0.0194165
Herpud1	SST-male	42.7465	SST-female	23.8679	-0.840731	0.00565	0.0346017
Rab2a	SST-male	154.674	SST-female	86.387	-0.840348	0.00195	0.0159787
Oxct1	SST-male	69.2131	SST-female	38.7041	-0.838558	0.002	0.016296
Capn7	SST-male	36.1359	SST-female	20.2244	-0.837336	0.00455	0.0296802
Fnbp4	SST-male	61.206	SST-female	34.2564	-0.837302	0.0026	0.0197053
Zbtb18	SST-male	27.7764	SST-female	15.5736	-0.834752	0.00515	0.032415
Fmnl3	SST-male	42.4543	SST-female	23.826	-0.833374	0.0023	0.0180287
Ctsh	SST-male	109.718	SST-female	61.5817	-0.833226	0.00245	0.0188811
Gosr2	SST-male	29.3916	SST-female	16.497	-0.833202	0.00645	0.0380251
Creg1	SST-male	77.2962	SST-female	43.4587	-0.830752	0.0026	0.0197053
Mtss1	SST-male	22.8776	SST-female	12.8645	-0.830542	0.00525	0.0328664
Agpat1	SST-male	63.2791	SST-female	35.5959	-0.83002	0.00645	0.0380251
Sgk3	SST-male	14.0119	SST-female	7.88852	-0.828826	0.0084	0.0459483
Pmepa1	SST-male	77.5959	SST-female	43.6895	-0.828694	0.0009	0.00902776
2018-09-02	SST-male	80.644	SST-female	45.4219	-0.828179	0.00325	0.0231844
Nudt4	SST-male	37.1138	SST-female	20.9299	-0.826387	0.0086	0.046749
Gm12191	SST-male	593.016	SST-female	334.431	-0.826361	0.0031	0.0224099
Sod1	SST-male	504.741	SST-female	284.71	-0.826051	0.00175	0.014783
Srsf2	SST-male	448.543	SST-female	253.15	-0.825252	0.00145	0.0128916
Ano6	SST-male	20.0069	SST-female	11.2984	-0.82438	0.0053	0.0330955
Map4k2	SST-male	30.1646	SST-female	17.0385	-0.824055	0.0053	0.0330955
Pnpt1	SST-male	28.7813	SST-female	16.2674	-0.823143	0.00775	0.0434094
Tfg	SST-male	62.5631	SST-female	35.4175	-0.820848	0.00555	0.0341672
Zfp706	SST-male	28.2258	SST-female	15.9929	-0.819581	0.00385	0.0262606
Cds1	SST-male	17.626	SST-female	10.0018	-0.817439	0.009	0.048326
Nacc1	SST-male	34.8425	SST-female	19.8097	-0.814641	0.0041	0.0274985
Ifngr1	SST-male	109.998	SST-female	62.6518	-0.812046	0.0021	0.0169146
Hnrnph1	SST-male	286.935	SST-female	163.553	-0.810962	0.0014	0.0125596
Supt5	SST-male	24.4906	SST-female	13.9697	-0.809931	0.0074	0.0419955
Snx30	SST-male	14.6364	SST-female	8.36378	-0.807331	0.0064	0.0377943
Eif3c	SST-male	67.2759	SST-female	38.4642	-0.806573	0.0035	0.0244758
Zbtb44	SST-male	15.0535	SST-female	8.61114	-0.805821	0.0059	0.0356152
Zdhhc17	SST-male	33.366	SST-female	19.0987	-0.804909	0.0053	0.0330955
Eif3a	SST-male	112.595	SST-female	64.5009	-0.803751	0.00235	0.0182944
Tmed9	SST-male	59.2929	SST-female	33.9743	-0.803415	0.0079	0.044001
Ski	SST-male	113.676	SST-female	65.1871	-0.802265	0.00135	0.0122304
Rab21	SST-male	56.2928	SST-female	32.2859	-0.802045	0.00835	0.0457689
Gusb	SST-male	31.5646	SST-female	18.1062	-0.80182	0.0079	0.044001
Crk	SST-male	23.5766	SST-female	13.5262	-0.8016	0.00595	0.0358336
Rps15a	SST-male	29.5651	SST-female	16.9697	-0.800931	0.00275	0.0205374
Rps4x	SST-male	271.067	SST-female	155.629	-0.800538	0.00295	0.0216239
Eif4ebp2	SST-male	74.6599	SST-female	42.8681	-0.800431	0.0045	0.0294281
Tjp2	SST-male	22.108	SST-female	12.7104	-0.79856	0.0057	0.0347941
Dock8	SST-male	52.0128	SST-female	29.9192	-0.797798	0.00185	0.0153786
Ap3m1	SST-male	31.3078	SST-female	18.0157	-0.797265	0.0066	0.038675
Rab24	SST-male	82.503	SST-female	47.5898	-0.793795	0.00375	0.025761
Pcf11	SST-male	44.1235	SST-female	25.4549	-0.793603	0.00405	0.0272518
Plxdc2	SST-male	138.693	SST-female	80.1913	-0.790372	0.0014	0.0125596
Chordc1	SST-male	35.6415	SST-female	20.6231	-0.789298	0.00845	0.0461594
Zbtb4	SST-male	26.6848	SST-female	15.461	-0.787385	0.00375	0.025761
Hnrnpdl	SST-male	98.207	SST-female	56.9137	-0.787049	0.00355	0.0247348
Rpn2	SST-male	63.3054	SST-female	36.6977	-0.786639	0.0047	0.0303552
Erp29	SST-male	125.59	SST-female	72.8472	-0.785774	0.0032	0.0229361
Themis2	SST-male	32.8827	SST-female	19.0777	-0.785438	0.00675	0.0393375
Chtop	SST-male	73.6355	SST-female	42.7408	-0.784789	0.0032	0.0229361
Uggt1	SST-male	16.5703	SST-female	9.62314	-0.784024	0.0039	0.0265212
Elmsan1	SST-male	20.0644	SST-female	11.6563	-0.783531	0.007	0.0403342
Mt2	SST-male	671.296	SST-female	390.007	-0.783448	0.00455	0.0296802
Wasf2	SST-male	89.1722	SST-female	51.836	-0.782641	0.0018	0.0150782
Kdm6b	SST-male	18.8762	SST-female	10.978	-0.781953	0.0062	0.0369302
Fkbp1a	SST-male	117.66	SST-female	68.4298	-0.781925	0.0049	0.0312597
Stag1	SST-male	38.4637	SST-female	22.3801	-0.781278	0.00295	0.0216239
Apbb1ip	SST-male	121.573	SST-female	70.917	-0.777615	0.00255	0.0194165
Golph3	SST-male	63.5414	SST-female	37.0701	-0.777439	0.0065	0.0382352
Edem1	SST-male	47.179	SST-female	27.5828	-0.774374	0.00555	0.0341672
Rpl5	SST-male	147.598	SST-female	86.3712	-0.773047	0.00735	0.0417891
Tle4	SST-male	43.0488	SST-female	25.2075	-0.772121	0.0042	0.0280095
Hsp90b1	SST-male	442.349	SST-female	259.205	-0.771095	0.0033	0.0234583
Magt1	SST-male	32.7717	SST-female	19.2147	-0.770242	0.0072	0.0411235
Cd33	SST-male	345.961	SST-female	202.981	-0.769267	0.0028	0.0208201
Slc43a2	SST-male	19.0381	SST-female	11.1714	-0.76907	0.0071	0.0407202
Drp2	SST-male	20.7168	SST-female	12.1728	-0.767136	0.0085	0.0463624
Arrb2	SST-male	116.555	SST-female	68.5012	-0.766815	0.0053	0.0330955
Mtmr6	SST-male	28.4877	SST-female	16.7602	-0.7653	0.00665	0.0388779
Atp2c1	SST-male	52.343	SST-female	30.7976	-0.765177	0.0051	0.0321824
Xpot	SST-male	24.6417	SST-female	14.5161	-0.763447	0.00625	0.0371427
Adam10	SST-male	30.8341	SST-female	18.1889	-0.76147	0.0079	0.044001
Ywhaz	SST-male	271.767	SST-female	160.427	-0.760453	0.00615	0.0367058
Hiat1	SST-male	55.1427	SST-female	32.5915	-0.758674	0.00565	0.0346017
Fam193a	SST-male	56.7214	SST-female	33.5259	-0.758616	0.00325	0.0231844
Asah1	SST-male	127.982	SST-female	75.7004	-0.757568	0.00405	0.0272518
Mpeg1	SST-male	198.079	SST-female	117.165	-0.757536	0.0034	0.023957
H2-D1	SST-male	145.994	SST-female	86.5748	-0.753886	0.0054	0.0335377
Slco2b1	SST-male	168.984	SST-female	100.555	-0.748896	0.0054	0.0335377
Soga1	SST-male	104.943	SST-female	62.493	-0.747842	0.0049	0.0312597
Rpl11	SST-male	289.613	SST-female	172.697	-0.745884	0.00835	0.0457689
Cnot1	SST-male	45.3931	SST-female	27.0819	-0.745142	0.0034	0.023957
Bnip2	SST-male	37.6834	SST-female	22.5046	-0.74371	0.00555	0.0341672
Kctd12	SST-male	273.927	SST-female	163.689	-0.742834	0.008	0.0444161
Srsf3	SST-male	109.114	SST-female	65.2488	-0.741807	0.00435	0.0287332
Cdk2ap1	SST-male	136.902	SST-female	82.1093	-0.737524	0.008	0.0444161
Mlxipl	SST-male	73.569	SST-female	44.1329	-0.737242	0.0046	0.0298965
Tuba1a	SST-male	169.297	SST-female	101.739	-0.734679	0.0045	0.0294281
Ikzf1	SST-male	83.984	SST-female	50.5474	-0.732477	0.00385	0.0262606
Lamp2	SST-male	222.29	SST-female	133.866	-0.731662	0.0094	0.0499147
Fam213a	SST-male	149.63	SST-female	90.3463	-0.727858	0.00845	0.0461594
Tgfbr1	SST-male	215.649	SST-female	130.308	-0.726755	0.0078	0.0435953
Tacc1	SST-male	43.8568	SST-female	26.5196	-0.725739	0.00645	0.0380251
Pak2	SST-male	34.8295	SST-female	21.0712	-0.725039	0.00685	0.0397553
Adnp	SST-male	55.5481	SST-female	33.6251	-0.724199	0.0068	0.0395445
Tns3	SST-male	49.3068	SST-female	29.9217	-0.720596	0.00505	0.0319626
Man2b1	SST-male	115.636	SST-female	70.2135	-0.719773	0.00505	0.0319626
Fam102b	SST-male	70.3969	SST-female	42.7844	-0.718426	0.0051	0.0321824
Cttnbp2nl	SST-male	137.635	SST-female	83.7463	-0.716749	0.0057	0.0347941
Srgap2	SST-male	96.097	SST-female	58.5395	-0.715081	0.0046	0.0298965
Tmbim6	SST-male	152.021	SST-female	92.681	-0.713925	0.0063	0.037352
Cdc42	SST-male	166.256	SST-female	101.394	-0.713434	0.00605	0.036276
Rsrp1	SST-male	336.708	SST-female	206.648	-0.704326	0.00875	0.0473304
Nrros	SST-male	51.9974	SST-female	31.9794	-0.701296	0.00865	0.0469376
Csf3r	SST-male	137.279	SST-female	84.5452	-0.699315	0.00905	0.0485044
Il6st	SST-male	69.3194	SST-female	42.8292	-0.694663	0.00765	0.0430184
Inpp5d	SST-male	82.0512	SST-female	50.6967	-0.694633	0.009	0.048326
Spata13	SST-male	34.2821	SST-female	21.1861	-0.694343	0.00745	0.0421869
Bnip3l	SST-male	59.0393	SST-female	36.5008	-0.693748	0.00755	0.0426053
Tpp1	SST-male	167.207	SST-female	103.439	-0.692851	0.00865	0.0469376
Ptgs1	SST-male	183.618	SST-female	113.981	-0.687922	0.00715	0.0409119
Ddx5	SST-male	451.936	SST-female	281.329	-0.68386	0.0083	0.0455763
Rrbp1	SST-male	109.177	SST-female	68.616	-0.670048	0.00805	0.0446055
Gstm1	SST-male	243	SST-female	385.15	0.664466	0.00925	0.0493176
Eogt	SST-male	96.0869	SST-female	152.859	0.669787	0.00915	0.0489237
Ptn	SST-male	235.643	SST-female	378.437	0.68345	0.00765	0.0430184
Utrn	SST-male	24.8046	SST-female	40.2236	0.697433	0.00715	0.0409119
Sptan1	SST-male	19.1668	SST-female	31.2229	0.704	0.0079	0.044001
Ptplad1	SST-male	51.9697	SST-female	84.7321	0.705238	0.00665	0.0388779
Myo6	SST-male	35.1116	SST-female	57.4671	0.710791	0.00435	0.0287332
Daam1	SST-male	24.8029	SST-female	40.7745	0.717158	0.0069	0.0399264
Psd2	SST-male	53.8324	SST-female	89.7607	0.737608	0.005	0.0317076
Ncam1	SST-male	66.8465	SST-female	111.978	0.744295	0.00605	0.036276
Stox2	SST-male	11.203	SST-female	18.7903	0.746103	0.00695	0.0401307
Zfp277	SST-male	53.7871	SST-female	90.912	0.757211	0.0081	0.0447918
Lamc1	SST-male	8.6325	SST-female	14.6197	0.760062	0.0084	0.0459483
Atl2	SST-male	29.0384	SST-female	49.2216	0.761328	0.005	0.0317076
Usp11	SST-male	13.4909	SST-female	22.9332	0.765455	0.0092	0.0491261
Sike1	SST-male	19.159	SST-female	32.5733	0.765672	0.00925	0.0493176
Gdpd2	SST-male	28.9805	SST-female	49.3083	0.76675	0.00715	0.0409119
Il18	SST-male	92.2204	SST-female	157.536	0.772528	0.00645	0.0380251
Gpam	SST-male	24.2985	SST-female	41.6169	0.776302	0.0035	0.0244758
Tom1l2	SST-male	28.1494	SST-female	48.5552	0.786521	0.0073	0.0415703
Igf1r	SST-male	11.0381	SST-female	19.0613	0.788164	0.0025	0.0191613
Sorbs3	SST-male	55.3417	SST-female	95.6203	0.788949	0.0059	0.0356152
Pde8b	SST-male	21.5823	SST-female	37.3121	0.789793	0.0045	0.0294281
Slc6a11	SST-male	82.8464	SST-female	143.355	0.791082	0.0016	0.0138454
Nr1d1	SST-male	76.6812	SST-female	132.719	0.791431	0.00295	0.0216239
Spry2	SST-male	26.0354	SST-female	45.1265	0.793501	0.00815	0.044992
Tnik	SST-male	35.6521	SST-female	61.9715	0.797617	0.00595	0.0358336
Itsn1	SST-male	14.1296	SST-female	24.5631	0.797773	0.00685	0.0397553
Mtss1l	SST-male	59.1397	SST-female	103.469	0.807	0.00195	0.0159787
4930470H14Rik	SST-male	252.96	SST-female	442.67	0.807323	0.0019	0.0156731
Lama2	SST-male	8.78776	SST-female	15.3844	0.807906	0.00275	0.0205374
Dopey2	SST-male	12.6018	SST-female	22.2497	0.820156	0.00675	0.0393375
Kank1	SST-male	6.26811	SST-female	11.1014	0.824632	0.0083	0.0455763
Dock1	SST-male	14.1392	SST-female	25.0679	0.826143	0.00435	0.0287332
Mterfd2	SST-male	20.5913	SST-female	36.5849	0.829214	0.00925	0.0493176
Rufy3	SST-male	18.6833	SST-female	33.2406	0.831199	0.0062	0.0369302
Syne2	SST-male	4.23768	SST-female	7.54517	0.832281	0.0023	0.0180287
Olfr856-ps1	SST-male	55.9642	SST-female	99.9252	0.836345	0.00305	0.0221434
Cyp2j9	SST-male	23.9904	SST-female	42.8424	0.83658	0.0086	0.046749
Pcdh1	SST-male	30.6186	SST-female	54.7061	0.837296	0.00105	0.0101537
Sema6d	SST-male	43.624	SST-female	77.9866	0.838102	0.00165	0.0141654
Flnb	SST-male	8.2059	SST-female	14.6966	0.840747	0.00475	0.0305766
Trim2	SST-male	9.69934	SST-female	17.4223	0.844976	0.0072	0.0411235
Ablim1	SST-male	10.4531	SST-female	18.8192	0.848271	0.00565	0.0346017
Tfrc	SST-male	11.7243	SST-female	21.126	0.849509	0.0054	0.0335377
Gria2	SST-male	114.56	SST-female	206.43	0.849556	0.00415	0.0277676
Pcdh9	SST-male	33.2427	SST-female	59.9835	0.851529	0.00125	0.0115627
Sqle	SST-male	22.8034	SST-female	41.4016	0.860438	0.0034	0.023957
Prodh	SST-male	23.9656	SST-female	43.5401	0.86138	0.00445	0.0292087
9330182L06Rik	SST-male	9.32609	SST-female	16.9452	0.861529	0.0053	0.0330955
Kif21a	SST-male	7.89815	SST-female	14.3681	0.863286	0.0077	0.0432274
Megf10	SST-male	14.7148	SST-female	26.9682	0.873994	0.00145	0.0128916
Ltbp1	SST-male	4.9572	SST-female	9.09399	0.875387	0.0065	0.0382352
Elovl6	SST-male	6.90951	SST-female	12.7001	0.87818	0.0072	0.0411235
Alpk1	SST-male	7.44214	SST-female	13.7147	0.881934	0.0057	0.0347941
Adcyap1r1	SST-male	21.5995	SST-female	39.8544	0.883741	0.0009	0.00902776
Alg11	SST-male	9.19364	SST-female	17.0242	0.888878	0.00865	0.0469376
Lgi1	SST-male	12.9229	SST-female	23.9442	0.889748	0.0047	0.0303552
Cdh10	SST-male	13.675	SST-female	25.3521	0.890566	0.00325	0.0231844
Ank3	SST-male	5.70426	SST-female	10.5789	0.891076	0.0037	0.0255163
Fut9	SST-male	6.96361	SST-female	12.9489	0.894927	0.00215	0.0172049
Hivep2	SST-male	7.85527	SST-female	14.6206	0.896266	0.0041	0.0274985
Adrbk2	SST-male	19.0726	SST-female	35.5336	0.897681	0.0014	0.0125596
Usp6nl	SST-male	8.14306	SST-female	15.2068	0.901071	0.00745	0.0421869
Lphn1	SST-male	30.0006	SST-female	56.1214	0.903558	0.00055	0.00621884
Tob1	SST-male	21.2853	SST-female	39.876	0.905659	0.00205	0.016615
Naga	SST-male	17.6647	SST-female	33.121	0.906876	0.0054	0.0335377
Uhrf1bp1l	SST-male	5.84758	SST-female	10.9706	0.907727	0.00855	0.0465548
Zfp866	SST-male	7.69208	SST-female	14.4702	0.911635	0.0027	0.0202507
Actn4	SST-male	12.6147	SST-female	23.7815	0.914736	0.00315	0.0226757
Lef1	SST-male	7.46342	SST-female	14.0798	0.915719	0.00785	0.0438239
Mcc	SST-male	8.71768	SST-female	16.4501	0.916081	0.00145	0.0128916
Kcna6	SST-male	4.85837	SST-female	9.18206	0.918344	0.00845	0.0461594
Setbp1	SST-male	4.85961	SST-female	9.18594	0.918587	0.0019	0.0156731
Ptpn13	SST-male	6.05422	SST-female	11.4694	0.921781	0.0029	0.0213409
Fam222b	SST-male	18.9768	SST-female	35.9517	0.921827	0.00245	0.0188811
Kif5a	SST-male	53.5414	SST-female	101.462	0.922221	0.00405	0.0272518
Wscd1	SST-male	25.1007	SST-female	47.568	0.922266	0.00165	0.0141654
Cabin1	SST-male	6.38119	SST-female	12.1144	0.924823	0.006	0.0360488
Kank2	SST-male	6.0141	SST-female	11.4573	0.929844	0.00905	0.0485044
Bcan	SST-male	238.816	SST-female	455.979	0.93307	0.00075	0.00785988
Mlc1	SST-male	31.5251	SST-female	60.2305	0.933995	0.00065	0.00705458
Auts2	SST-male	5.36342	SST-female	10.2479	0.934103	0.00335	0.0237055
Nhsl1	SST-male	11.1946	SST-female	21.4007	0.934858	0.00145	0.0128916
Mllt4	SST-male	4.8155	SST-female	9.21409	0.936155	0.004	0.0270105
2810055G20Rik	SST-male	14.828	SST-female	28.3852	0.936821	0.0052	0.0326322
Erc1	SST-male	10.1878	SST-female	19.5054	0.937035	0.00375	0.025761
Pigt	SST-male	22.3981	SST-female	42.8903	0.937278	0.0033	0.0234583
Nrcam	SST-male	18.8122	SST-female	36.1166	0.94099	0.0009	0.00902776
Stx17	SST-male	5.0156	SST-female	9.65931	0.945498	0.007	0.0403342
Klf12	SST-male	13.0011	SST-female	25.0438	0.94582	0.0011	0.0105206
Rgs7	SST-male	28.0824	SST-female	54.1384	0.946984	0.003	0.0218873
Ece1	SST-male	23.4874	SST-female	45.2939	0.947434	0.0004	0.00486957
Coro2b	SST-male	13.5593	SST-female	26.2247	0.951645	0.00155	0.0135507
Sned1	SST-male	5.72085	SST-female	11.094	0.955474	0.00645	0.0380251
Sh3pxd2b	SST-male	6.22589	SST-female	12.0776	0.955978	0.00095	0.00940524
Golga1	SST-male	8.58268	SST-female	16.7119	0.961373	0.00655	0.0384511
Dlc1	SST-male	12.7525	SST-female	24.8476	0.962327	0.00115	0.0108672
Mcoln1	SST-male	10.2913	SST-female	20.1661	0.970505	0.0093	0.0495059
Nsfl1c	SST-male	21.1631	SST-female	41.6471	0.976667	0.0055	0.033971
Irs1	SST-male	3.0901	SST-female	6.09829	0.98075	0.00465	0.0301304
Per3	SST-male	16.6495	SST-female	32.9723	0.985776	0.00095	0.00940524
Nlgn3	SST-male	10.4939	SST-female	20.8607	0.991238	0.00215	0.0172049
Atg13	SST-male	5.65273	SST-female	11.248	0.992645	0.00765	0.0430184
Kctd13	SST-male	9.41705	SST-female	18.7452	0.993175	0.00835	0.0457689
Adam23	SST-male	9.7029	SST-female	19.3715	0.997449	0.00365	0.0252541
Frmpd1	SST-male	8.2889	SST-female	16.5544	0.997965	0.00215	0.0172049
Syne1	SST-male	38.5147	SST-female	76.932	0.998175	0.0008	0.00825725
Notch3	SST-male	4.96062	SST-female	9.9132	0.998831	0.00405	0.0272518
Shisa9	SST-male	6.04759	SST-female	12.0907	0.99946	0.00415	0.0277676
Amigo1	SST-male	4.44225	SST-female	8.88376	0.999881	0.0061	0.0365022
Suox	SST-male	7.00366	SST-female	14.0244	1.00176	0.0064	0.0377943
Fyn	SST-male	8.65828	SST-female	17.3564	1.00331	0.00545	0.0337612
Magi2	SST-male	8.00212	SST-female	16.0607	1.00508	0.0026	0.0197053
Unc5c	SST-male	1.57976	SST-female	3.17861	1.00869	0.00825	0.0453683
Ccdc141	SST-male	16.981	SST-female	34.3369	1.01584	0.00025	0.00337948
Gpc5	SST-male	26.3487	SST-female	53.3782	1.01852	0.00055	0.00621884
Ccdc28b	SST-male	26.5838	SST-female	53.9235	1.02037	0.0064	0.0377943
Plec	SST-male	1.57992	SST-female	3.20834	1.02198	0.00605	0.036276
E330033B04Rik	SST-male	4.55791	SST-female	9.25928	1.02253	0.00285	0.0210834
Tspan9	SST-male	8.12648	SST-female	16.5256	1.024	0.0036	0.0250022
Atp13a5	SST-male	16.3196	SST-female	33.2159	1.02526	0.00045	0.00534133
Usp10	SST-male	5.23583	SST-female	10.6567	1.02527	0.00525	0.0328664
Ring1	SST-male	9.62057	SST-female	19.5985	1.02655	0.0093	0.0495059
Lats2	SST-male	7.66363	SST-female	15.6123	1.02658	0.0068	0.0395445
Tst	SST-male	35.1455	SST-female	71.7497	1.02963	0.0013	0.0118903
Cacng7	SST-male	30.4725	SST-female	62.2876	1.03144	0.00515	0.032415
Arhgap32	SST-male	7.39242	SST-female	15.1181	1.03215	0.00115	0.0108672
Vwa1	SST-male	6.68293	SST-female	13.6675	1.0322	0.0032	0.0229361
Dot1l	SST-male	6.73451	SST-female	13.7986	1.03487	0.0018	0.0150782
Purg	SST-male	15.2924	SST-female	31.3971	1.03782	0.00745	0.0421869
Zbtb39	SST-male	2.8233	SST-female	5.7998	1.03862	0.00695	0.0401307
Tenm3	SST-male	4.22995	SST-female	8.73522	1.0462	0.00065	0.00705458
Sox9	SST-male	37.1241	SST-female	76.8018	1.04878	5e-05	0.000899991
Pou3f2	SST-male	3.59464	SST-female	7.45828	1.05299	0.0062	0.0369302
Dennd5b	SST-male	2.65898	SST-female	5.52148	1.05418	0.0028	0.0208201
Prr5	SST-male	20.2304	SST-female	42.1659	1.05955	0.00205	0.016615
Intu	SST-male	8.75131	SST-female	18.2809	1.06277	0.0006	0.00664891
Sox13	SST-male	4.67068	SST-female	9.75678	1.06277	0.00505	0.0319626
Serinc5	SST-male	5.17886	SST-female	10.8208	1.0631	0.00185	0.0153786
Paqr4	SST-male	9.0507	SST-female	18.9256	1.06424	0.00545	0.0337612
Gm996	SST-male	4.01932	SST-female	8.44731	1.07154	0.0093	0.0495059
Shc3	SST-male	10.9555	SST-female	23.0975	1.07608	0.0078	0.0435953
Cluh	SST-male	10.3476	SST-female	21.8903	1.08099	0.00065	0.00705458
Ptchd4	SST-male	3.50516	SST-female	7.43575	1.085	0.002	0.016296
Kcna2	SST-male	12.8293	SST-female	27.2194	1.0852	0.00015	0.00224658
Tmeff2	SST-male	5.8395	SST-female	12.3904	1.08531	0.00515	0.032415
Ubxn2a	SST-male	5.31432	SST-female	11.3261	1.09169	0.0088	0.0475424
Nes	SST-male	2.36719	SST-female	5.05865	1.09558	0.0092	0.0491261
Zdhhc8	SST-male	3.14421	SST-female	6.72926	1.09775	0.0068	0.0395445
2900092D14Rik	SST-male	23.6887	SST-female	50.744	1.09904	0.00035	0.00440126
Pvrl3	SST-male	7.2389	SST-female	15.5291	1.10113	0.00725	0.0413437
Ehbp1	SST-male	7.77849	SST-female	16.7126	1.10337	0.0008	0.00825725
Thy1	SST-male	7.00623	SST-female	15.081	1.10602	0.00685	0.0397553
Plxnb1	SST-male	25.2345	SST-female	54.4795	1.11032	0.00015	0.00224658
Mboat2	SST-male	8.57043	SST-female	18.515	1.11126	0.0018	0.0150782
Negr1	SST-male	7.62528	SST-female	16.491	1.11281	0.0084	0.0459483
Nwd1	SST-male	64.3203	SST-female	139.186	1.11367	5e-05	0.000899991
Pllp	SST-male	9.83924	SST-female	21.328	1.11613	0.0031	0.0224099
Cald1	SST-male	12.7658	SST-female	27.7784	1.12168	0.00075	0.00785988
Mical1	SST-male	5.37137	SST-female	11.6977	1.12287	0.00415	0.0277676
Thap2	SST-male	3.98759	SST-female	8.73141	1.1307	0.0063	0.037352
Sun1	SST-male	4.77074	SST-female	10.4734	1.13445	0.0042	0.0280095
Slc27a1	SST-male	75.5683	SST-female	166.076	1.13599	5e-05	0.000899991
Wnk2	SST-male	12.4601	SST-female	27.4028	1.13701	0.00025	0.00337948
Rusc2	SST-male	6.48403	SST-female	14.2834	1.13937	0.001	0.00979669
Samd4	SST-male	1.86435	SST-female	4.11612	1.14262	0.00875	0.0473304
Elk1	SST-male	5.54677	SST-female	12.2723	1.14569	0.006	0.0360488
Pcdh18	SST-male	2.34932	SST-female	5.19949	1.14613	0.00565	0.0346017
Lamb2	SST-male	5.05886	SST-female	11.201	1.14675	0.0014	0.0125596
Col11a2	SST-male	2.73572	SST-female	6.06704	1.14907	0.0046	0.0298965
Efr3b	SST-male	12.9981	SST-female	28.8472	1.15013	0.0001	0.00162319
AI854517	SST-male	4.95753	SST-female	11.0309	1.15386	0.00455	0.0296802
Srebf2	SST-male	10.5439	SST-female	23.4833	1.15522	0.0001	0.00162319
Polk	SST-male	6.57309	SST-female	14.6462	1.15589	0.0019	0.0156731
Adam22	SST-male	4.2372	SST-female	9.45556	1.15805	0.00565	0.0346017
Glyctk	SST-male	3.23689	SST-female	7.22729	1.15884	0.0086	0.046749
Nampt	SST-male	5.49999	SST-female	12.2832	1.15918	0.0079	0.044001
BC030336	SST-male	2.97786	SST-female	6.6639	1.16209	0.0035	0.0244758
Pcyt2	SST-male	9.98249	SST-female	22.3645	1.16374	0.00165	0.0141654
Fa2h	SST-male	18.1747	SST-female	40.7225	1.16389	0.00025	0.00337948
Mapt	SST-male	7.76679	SST-female	17.4135	1.16481	0.0008	0.00825725
Reck	SST-male	3.96339	SST-female	8.894	1.1661	0.0023	0.0180287
Ncam2	SST-male	5.93364	SST-female	13.3186	1.16646	0.00105	0.0101537
Slc30a10	SST-male	24.8796	SST-female	55.9289	1.16863	5e-05	0.000899991
Ufc1	SST-male	11.816	SST-female	26.5664	1.16886	0.0078	0.0435953
Ahi1	SST-male	4.0121	SST-female	9.02466	1.16951	0.00435	0.0287332
Ptgds	SST-male	161.516	SST-female	363.409	1.16992	5e-05	0.000899991
Lama3	SST-male	9.52288	SST-female	21.4381	1.17071	0.0001	0.00162319
Pxdn	SST-male	2.12343	SST-female	4.78423	1.17189	0.00415	0.0277676
Synm	SST-male	3.29491	SST-female	7.44143	1.17534	0.0003	0.00389503
Hdac3	SST-male	9.05717	SST-female	20.4581	1.17554	0.00165	0.0141654
Lhx2	SST-male	34.5646	SST-female	78.3744	1.18109	5e-05	0.000899991
Cry2	SST-male	19.0818	SST-female	43.281	1.18153	0.00235	0.0182944
Ttll7	SST-male	4.60928	SST-female	10.4647	1.18292	0.0004	0.00486957
Nckap5	SST-male	6.16288	SST-female	14.0036	1.18412	0.0004	0.00486957
Zfp287	SST-male	2.19101	SST-female	4.99411	1.18863	0.00855	0.0465548
Wwtr1	SST-male	3.94951	SST-female	9.00922	1.18973	0.00215	0.0172049
Sema4a	SST-male	15.268	SST-female	34.8347	1.19001	0.0003	0.00389503
Focad	SST-male	3.48822	SST-female	7.96515	1.19121	0.00455	0.0296802
A430105I19Rik	SST-male	2.07019	SST-female	4.73261	1.19287	0.00385	0.0262606
Sox8	SST-male	11.8799	SST-female	27.21	1.19561	5e-05	0.000899991
Igsf11	SST-male	32.0756	SST-female	73.5007	1.19628	5e-05	0.000899991
Tead1	SST-male	8.31938	SST-female	19.0994	1.19898	5e-05	0.000899991
Ehd2	SST-male	3.61859	SST-female	8.31658	1.20056	0.0046	0.0298965
Coq9	SST-male	6.86803	SST-female	15.805	1.20241	0.0054	0.0335377
Arhgef4	SST-male	6.6732	SST-female	15.368	1.20348	0.0043	0.0284923
Lrrc4b	SST-male	10.891	SST-female	25.0821	1.20352	0.0006	0.00664891
Fam212b	SST-male	3.61784	SST-female	8.37269	1.21056	0.00415	0.0277676
Acadl	SST-male	7.72971	SST-female	17.9287	1.21379	0.0039	0.0265212
Gcnt4	SST-male	9.24271	SST-female	21.4439	1.21418	5e-05	0.000899991
Clcn7	SST-male	4.28436	SST-female	9.94184	1.21444	0.00315	0.0226757
Folh1	SST-male	4.37559	SST-female	10.1616	1.21557	0.0084	0.0459483
Igf2	SST-male	5.47354	SST-female	12.713	1.21576	0.00175	0.014783
Snap47	SST-male	5.57631	SST-female	12.9564	1.21628	0.00815	0.044992
Brinp3	SST-male	4.45066	SST-female	10.3588	1.21877	0.00485	0.0310268
Cc2d2a	SST-male	9.60721	SST-female	22.3732	1.21958	0.00015	0.00224658
Zfp641	SST-male	6.8353	SST-female	15.9272	1.22042	0.0004	0.00486957
Fez1	SST-male	15.8923	SST-female	37.0919	1.22278	0.00095	0.00940524
Pdzd11	SST-male	11.0204	SST-female	25.7569	1.22478	0.007	0.0403342
Cml5	SST-male	20.0468	SST-female	46.8804	1.22561	0.0007	0.0074572
Clcn6	SST-male	5.1308	SST-female	12.0113	1.22714	0.0021	0.0169146
Rfxank	SST-male	4.49706	SST-female	10.5462	1.22966	0.00445	0.0292087
Jakmip2	SST-male	1.94262	SST-female	4.56723	1.23331	0.00735	0.0417891
Bcorl1	SST-male	2.23506	SST-female	5.26558	1.23628	0.0038	0.0260143
Galnt6	SST-male	1.83281	SST-female	4.32266	1.23786	0.0088	0.0475424
Apcdd1	SST-male	3.94435	SST-female	9.3084	1.23875	0.0043	0.0284923
Fam115a	SST-male	4.28062	SST-female	10.113	1.24032	0.003	0.0218873
Msi1	SST-male	7.64174	SST-female	18.0543	1.24037	0.0033	0.0234583
Spag1	SST-male	2.97908	SST-female	7.06275	1.24536	0.00765	0.0430184
Tab1	SST-male	2.95787	SST-female	7.01596	1.24608	0.00935	0.0497171
Ric3	SST-male	5.28681	SST-female	12.55	1.24722	0.00335	0.0237055
Rasgrp1	SST-male	5.75016	SST-female	13.6705	1.2494	0.00025	0.00337948
Prmt3	SST-male	3.48753	SST-female	8.29283	1.24966	0.0082	0.0451694
Fam198a	SST-male	5.08773	SST-female	12.1059	1.25062	0.00135	0.0122304
Sema6a	SST-male	6.30434	SST-female	15.0209	1.25256	5e-05	0.000899991
Myrf	SST-male	3.54717	SST-female	8.4524	1.25269	0.00115	0.0108672
Atad5	SST-male	1.51208	SST-female	3.60708	1.2543	0.00865	0.0469376
Etfa	SST-male	14.8191	SST-female	35.3636	1.25481	0.0023	0.0180287
Trim62	SST-male	3.15936	SST-female	7.54957	1.25676	0.00765	0.0430184
Lime1	SST-male	18.6376	SST-female	44.5542	1.25735	0.0003	0.00389503
Zfhx2	SST-male	3.5178	SST-female	8.41238	1.25784	0.00365	0.0252541
Cecr2	SST-male	5.32656	SST-female	12.7403	1.25812	5e-05	0.000899991
Sycp2	SST-male	2.0943	SST-female	5.01035	1.25844	0.00235	0.0182944
Zbtb26	SST-male	1.9554	SST-female	4.6785	1.25858	0.00585	0.0354084
Pmm1	SST-male	27.8248	SST-female	66.6569	1.26038	0.00135	0.0122304
Efemp2	SST-male	5.03224	SST-female	12.0595	1.2609	0.00885	0.0477309
Plxna2	SST-male	2.58307	SST-female	6.19503	1.26203	0.0005	0.00578941
Dnajc16	SST-male	2.32094	SST-female	5.56933	1.26279	0.00615	0.0367058
Hes5	SST-male	19.6573	SST-female	47.1729	1.26289	0.00025	0.00337948
Lrrc16a	SST-male	6.19295	SST-female	14.8728	1.26398	0.00025	0.00337948
Lrrk2	SST-male	2.77475	SST-female	6.70683	1.27327	0.0012	0.0112119
Prkd1	SST-male	4.62157	SST-female	11.1732	1.27359	0.0028	0.0208201
Ddo	SST-male	5.51357	SST-female	13.3323	1.27387	0.00185	0.0153786
Zfpm2	SST-male	1.27549	SST-female	3.08532	1.27437	0.0067	0.039116
Tgfb1i1	SST-male	3.02909	SST-female	7.34027	1.27695	0.00305	0.0221434
Gna11	SST-male	6.7324	SST-female	16.3203	1.27748	0.00055	0.00621884
Rmst	SST-male	5.92487	SST-female	14.383	1.27951	0.0014	0.0125596
St3gal4	SST-male	10.9221	SST-female	26.5998	1.28416	0.00345	0.0242334
Arhgef17	SST-male	3.71908	SST-female	9.06955	1.28608	5e-05	0.000899991
Palm2	SST-male	1.16057	SST-female	2.83413	1.28807	0.00855	0.0465548
Plce1	SST-male	1.77437	SST-female	4.34353	1.29156	0.00065	0.00705458
Kdr	SST-male	2.26489	SST-female	5.58855	1.30303	0.0032	0.0229361
Myrip	SST-male	2.17163	SST-female	5.36382	1.30448	0.009	0.048326
Slc4a3	SST-male	3.62018	SST-female	8.94828	1.30555	0.0006	0.00664891
Slc14a1	SST-male	5.74524	SST-female	14.2495	1.31048	0.00095	0.00940524
Limch1	SST-male	11.2163	SST-female	27.8366	1.31139	5e-05	0.000899991
Lrig1	SST-male	4.56308	SST-female	11.3526	1.31494	0.00145	0.0128916
Mapkbp1	SST-male	3.02473	SST-female	7.54423	1.31857	0.0005	0.00578941
Ap1m1	SST-male	6.54394	SST-female	16.3516	1.3212	0.0054	0.0335377
Mro	SST-male	11.0286	SST-female	27.5652	1.3216	0.00085	0.00864801
Mtcl1	SST-male	1.53865	SST-female	3.85719	1.32589	0.00295	0.0216239
Ngef	SST-male	12.2311	SST-female	30.6848	1.32697	5e-05	0.000899991
Cpne2	SST-male	10.6958	SST-female	26.8498	1.32786	0.00015	0.00224658
Col1a1	SST-male	1.46846	SST-female	3.6888	1.32885	0.00655	0.0384511
Thra	SST-male	6.92379	SST-female	17.4387	1.33266	0.0019	0.0156731
Hmcn1	SST-male	0.975977	SST-female	2.46194	1.33488	0.0004	0.00486957
Dus2	SST-male	4.98009	SST-female	12.5677	1.33547	0.005	0.0317076
Rnf182	SST-male	3.50026	SST-female	8.85292	1.33869	0.0022	0.0174641
Ephb4	SST-male	1.90554	SST-female	4.83483	1.34327	0.00695	0.0401307
Dctd	SST-male	3.27868	SST-female	8.33142	1.34545	0.00805	0.0446055
Dnm3	SST-male	3.23878	SST-female	8.23022	1.34548	0.001	0.00979669
Ptar1	SST-male	8.74191	SST-female	22.2174	1.34567	0.0023	0.0180287
Syde1	SST-male	2.62644	SST-female	6.71694	1.3547	0.00725	0.0413437
Npr2	SST-male	5.09922	SST-female	13.0491	1.3556	0.00025	0.00337948
Nlgn2	SST-male	4.02514	SST-female	10.3148	1.35761	5e-05	0.000899991
Cdh4	SST-male	1.49213	SST-female	3.82775	1.35913	0.00115	0.0108672
Rps6ka2	SST-male	1.49016	SST-female	3.82593	1.36035	0.0033	0.0234583
Gabra4	SST-male	1.66638	SST-female	4.27923	1.36063	0.0044	0.028967
Pde9a	SST-male	3.89047	SST-female	10.0035	1.36248	0.00815	0.044992
Pax6	SST-male	6.4509	SST-female	16.6037	1.36393	0.00035	0.00440126
0610007P14Rik	SST-male	10.4288	SST-female	26.8627	1.36503	0.00495	0.0314814
Nim1k	SST-male	5.10789	SST-female	13.1826	1.36783	0.00025	0.00337948
Pcdh11x	SST-male	1.43444	SST-female	3.71909	1.37446	0.0014	0.0125596
Cuedc1	SST-male	4.45216	SST-female	11.5494	1.37525	0.00935	0.0497171
Acap3	SST-male	2.38275	SST-female	6.1819	1.37542	0.0059	0.0356152
Celrr	SST-male	4.61795	SST-female	11.985	1.3759	0.00795	0.0442259
Hist2h2be	SST-male	5.21729	SST-female	13.5763	1.37972	0.0051	0.0321824
Cntfr	SST-male	43.8668	SST-female	114.329	1.38199	0.00015	0.00224658
Caml	SST-male	8.77024	SST-female	22.8775	1.38324	0.00555	0.0341672
Rbfox2	SST-male	3.40307	SST-female	8.88662	1.3848	0.00105	0.0101537
Adra1a	SST-male	2.69795	SST-female	7.0592	1.38764	0.00375	0.025761
Gabra2	SST-male	6.01828	SST-female	15.7866	1.39128	0.0014	0.0125596
Dhcr7	SST-male	13.8332	SST-female	36.4565	1.39804	0.0001	0.00162319
Spock1	SST-male	2.98981	SST-female	7.88423	1.39892	0.0011	0.0105206
Xylt1	SST-male	4.10649	SST-female	10.8878	1.40674	0.0011	0.0105206
Slc9a3r1	SST-male	21.1844	SST-female	56.4306	1.41348	0.0001	0.00162319
C030018K13Rik	SST-male	40.8243	SST-female	108.826	1.41452	0.00145	0.0128916
Cgnl1	SST-male	2.51266	SST-female	6.70392	1.41579	0.00035	0.00440126
Ivd	SST-male	15.5609	SST-female	41.7262	1.42303	0.00035	0.00440126
Bcl2l2	SST-male	5.0683	SST-female	13.6236	1.42653	0.0008	0.00825725
Spock2	SST-male	34.254	SST-female	92.3233	1.43042	5e-05	0.000899991
Dchs1	SST-male	1.13686	SST-female	3.06648	1.43152	0.0005	0.00578941
Gucy2e	SST-male	1.35498	SST-female	3.66569	1.43581	0.0003	0.00389503
Slc19a1	SST-male	3.9116	SST-female	10.6049	1.4389	0.0041	0.0274985
Mdga1	SST-male	0.883618	SST-female	2.40001	1.44155	0.0089	0.0479188
Cspg4	SST-male	1.90541	SST-female	5.17834	1.44238	0.00015	0.00224658
Tbx3	SST-male	1.78053	SST-female	4.84287	1.44355	0.0025	0.0191613
Ephx1	SST-male	5.75155	SST-female	15.673	1.44626	0.0038	0.0260143
Cecr5	SST-male	5.63477	SST-female	15.3798	1.44861	0.0039	0.0265212
Slc2a3	SST-male	1.13206	SST-female	3.09679	1.45183	0.0077	0.0432274
Faim2	SST-male	2.38499	SST-female	6.53265	1.45368	0.0013	0.0118903
Alpl	SST-male	5.92644	SST-female	16.2401	1.45432	0.00015	0.00224658
Heyl	SST-male	3.35457	SST-female	9.21364	1.45764	0.00015	0.00224658
Acsf2	SST-male	7.40478	SST-female	20.3873	1.46114	0.0004	0.00486957
Ccbl1	SST-male	3.35891	SST-female	9.28846	1.46745	0.0022	0.0174641
AA387883	SST-male	8.79104	SST-female	24.3586	1.47033	0.0006	0.00664891
Ccdc88c	SST-male	3.9876	SST-female	11.0613	1.47193	0.0001	0.00162319
Amotl2	SST-male	1.73778	SST-female	4.83112	1.47512	0.002	0.016296
Akap2	SST-male	4.88694	SST-female	13.5863	1.47515	5e-05	0.000899991
Rbm20	SST-male	1.24519	SST-female	3.46945	1.47835	0.00235	0.0182944
Bmp1	SST-male	4.09014	SST-female	11.4378	1.48359	0.0002	0.00282872
Ftx	SST-male	3.19224	SST-female	8.93944	1.48562	0.0012	0.0112119
Lrrc9	SST-male	2.58652	SST-female	7.25219	1.4874	0.00715	0.0409119
4831440E17Rik	SST-male	1.65722	SST-female	4.6564	1.49045	0.0017	0.0144913
Fam163a	SST-male	5.82237	SST-female	16.3605	1.49054	0.00015	0.00224658
Bcl2	SST-male	7.48928	SST-female	21.0818	1.4931	0.0006	0.00664891
5930430L01Rik	SST-male	2.71103	SST-female	7.64773	1.49619	0.00285	0.0210834
Adcy8	SST-male	0.820642	SST-female	2.3198	1.49918	0.00665	0.0388779
Bai1	SST-male	4.75558	SST-female	13.4492	1.49983	5e-05	0.000899991
Robo2	SST-male	0.66248	SST-female	1.87832	1.50349	0.00445	0.0292087
Lyrm7	SST-male	2.18535	SST-female	6.19962	1.50432	0.00745	0.0421869
Tmco4	SST-male	1.36504	SST-female	3.90201	1.51527	0.00495	0.0314814
2310061I04Rik	SST-male	6.82748	SST-female	19.6334	1.52389	0.0017	0.0144913
Oasl2	SST-male	2.70718	SST-female	7.78505	1.52392	0.0027	0.0202507
Aox1	SST-male	5.02609	SST-female	14.4626	1.52481	5e-05	0.000899991
Grik2	SST-male	1.75012	SST-female	5.06323	1.53261	0.00335	0.0237055
Mrpl45	SST-male	1.88553	SST-female	5.48045	1.53932	0.0067	0.039116
Gpr173	SST-male	0.987023	SST-female	2.87666	1.54324	0.0091	0.048713
Plxna1	SST-male	2.00112	SST-female	5.86978	1.5525	5e-05	0.000899991
Dock5	SST-male	1.51548	SST-female	4.45492	1.55563	5e-05	0.000899991
Them4	SST-male	2.24085	SST-female	6.59298	1.55689	0.0046	0.0298965
Efs	SST-male	2.00615	SST-female	5.91552	1.56008	0.0012	0.0112119
Ift80	SST-male	1.60289	SST-female	4.72909	1.56089	0.0016	0.0138454
A330076H08Rik	SST-male	2.85402	SST-female	8.42724	1.56207	0.00885	0.0477309
Hunk	SST-male	1.43147	SST-female	4.23894	1.56621	0.00105	0.0101537
Cdh5	SST-male	4.15931	SST-female	12.3342	1.56825	5e-05	0.000899991
Actr3b	SST-male	3.54285	SST-female	10.5257	1.57093	0.00655	0.0384511
Eno2	SST-male	2.33377	SST-female	6.97025	1.57855	0.00855	0.0465548
Nxpe4	SST-male	1.91206	SST-female	5.7359	1.58489	0.00085	0.00864801
Atad3a	SST-male	4.64051	SST-female	13.9591	1.58885	0.0012	0.0112119
Col23a1	SST-male	0.582698	SST-female	1.75478	1.59047	0.0082	0.0451694
Cbx7	SST-male	5.64622	SST-female	17.0349	1.59314	0.0001	0.00162319
Greb1	SST-male	2.15309	SST-female	6.5198	1.59842	0.00015	0.00224658
Lrrc16b	SST-male	2.36581	SST-female	7.18881	1.60342	0.0016	0.0138454
Ccdc80	SST-male	1.46278	SST-female	4.45162	1.60561	0.003	0.0218873
Lyrm4	SST-male	9.89705	SST-female	30.2284	1.61083	0.0013	0.0118903
Prdm5	SST-male	3.26637	SST-female	9.98045	1.61141	0.00105	0.0101537
Efnb3	SST-male	3.82557	SST-female	11.693	1.6119	0.0003	0.00389503
Ttll12	SST-male	1.47221	SST-female	4.5055	1.6137	0.0092	0.0491261
Zic1	SST-male	2.3904	SST-female	7.35535	1.62154	0.0015	0.0132303
Pigz	SST-male	1.65822	SST-female	5.10815	1.62317	0.0045	0.0294281
Col4a5	SST-male	0.90236	SST-female	2.79065	1.62883	0.00835	0.0457689
Fntb	SST-male	1.75902	SST-female	5.44648	1.63055	0.0033	0.0234583
Plekhg1	SST-male	4.21255	SST-female	13.098	1.63658	5e-05	0.000899991
Clic5	SST-male	0.823473	SST-female	2.56358	1.63837	0.0073	0.0415703
Chic1	SST-male	2.04046	SST-female	6.35524	1.63905	0.0003	0.00389503
Lrrc8c	SST-male	5.12684	SST-female	15.996	1.64157	0.00095	0.00940524
Tmem2	SST-male	1.11623	SST-female	3.50854	1.65224	0.00055	0.00621884
Pdgfrb	SST-male	9.72612	SST-female	30.5977	1.65349	5e-05	0.000899991
Ntrk3	SST-male	4.83855	SST-female	15.2406	1.65527	5e-05	0.000899991
Slc7a5	SST-male	8.41393	SST-female	26.5133	1.65586	5e-05	0.000899991
St6galnac2	SST-male	1.69937	SST-female	5.36642	1.65896	0.00475	0.0305766
Tnks1bp1	SST-male	1.6953	SST-female	5.35938	1.66053	0.0004	0.00486957
Smtn	SST-male	1.85841	SST-female	5.89023	1.66425	0.00085	0.00864801
Slc22a15	SST-male	0.614519	SST-female	1.94875	1.66502	0.005	0.0317076
Krt222	SST-male	1.02995	SST-female	3.27703	1.66981	0.00545	0.0337612
Rab34	SST-male	11.4623	SST-female	36.7153	1.67949	0.0003	0.00389503
Myh6	SST-male	1.09085	SST-female	3.4953	1.67997	0.0066	0.038675
Emcn	SST-male	4.32931	SST-female	13.8812	1.68092	0.0069	0.0399264
Cpm	SST-male	0.891867	SST-female	2.86696	1.68462	0.00245	0.0188811
Ehd1	SST-male	1.27606	SST-female	4.11182	1.68807	0.00375	0.025761
Pdzd2	SST-male	0.861211	SST-female	2.78433	1.69289	0.0009	0.00902776
Foxred2	SST-male	1.7797	SST-female	5.76279	1.69513	0.0005	0.00578941
C030037D09Rik	SST-male	5.95767	SST-female	19.3369	1.69854	0.0044	0.028967
Ppara	SST-male	1.29057	SST-female	4.19617	1.70106	0.0004	0.00486957
Cav2	SST-male	2.54788	SST-female	8.30743	1.70511	0.0059	0.0356152
Xkrx	SST-male	1.2207	SST-female	3.98312	1.70619	0.0021	0.0169146
Myl9	SST-male	8.08293	SST-female	26.4391	1.70972	0.0007	0.0074572
Glis2	SST-male	1.85428	SST-female	6.08584	1.7146	0.00315	0.0226757
Xpc	SST-male	1.24172	SST-female	4.07763	1.71539	0.00215	0.0172049
Synpo2	SST-male	1.09124	SST-female	3.592	1.71882	0.0005	0.00578941
Gnb5	SST-male	2.72682	SST-female	9.01031	1.72436	0.00295	0.0216239
Pcnxl4	SST-male	1.22106	SST-female	4.03961	1.72608	0.0047	0.0303552
Igf2r	SST-male	1.06591	SST-female	3.544	1.73329	0.0026	0.0197053
Osbpl6	SST-male	1.39408	SST-female	4.63719	1.73394	0.00115	0.0108672
Zfp57	SST-male	1.53819	SST-female	5.14781	1.74272	0.0085	0.0463624
Mtfp1	SST-male	2.74477	SST-female	9.19183	1.74366	0.0022	0.0174641
Adam11	SST-male	1.90744	SST-female	6.39008	1.7442	0.0006	0.00664891
Echdc2	SST-male	7.65408	SST-female	25.7424	1.74985	0.00085	0.00864801
Rbpms	SST-male	4.33891	SST-female	14.6314	1.75367	0.00245	0.0188811
Ttc23	SST-male	4.01208	SST-female	13.5362	1.7544	0.00215	0.0172049
Cr2	SST-male	0.802146	SST-female	2.72215	1.76281	0.0038	0.0260143
Evc2	SST-male	0.997092	SST-female	3.39524	1.76772	0.00215	0.0172049
Efnb2	SST-male	0.919119	SST-female	3.13082	1.76822	0.0016	0.0138454
Dock6	SST-male	4.46867	SST-female	15.272	1.77297	5e-05	0.000899991
Aif1l	SST-male	1.60391	SST-female	5.48737	1.77453	0.00185	0.0153786
Ndst3	SST-male	0.720433	SST-female	2.47092	1.77811	0.00305	0.0221434
Cxxc4	SST-male	0.800885	SST-female	2.7504	1.77997	0.00405	0.0272518
AI593442	SST-male	0.873722	SST-female	3.00839	1.78375	0.0022	0.0174641
Ndufaf5	SST-male	1.52924	SST-female	5.26895	1.7847	0.00175	0.014783
Clcn2	SST-male	4.16875	SST-female	14.4912	1.79749	0.00125	0.0115627
Mrvi1	SST-male	0.665133	SST-female	2.31263	1.79782	0.00375	0.025761
Unc5b	SST-male	2.53424	SST-female	8.82638	1.80027	5e-05	0.000899991
BC018242	SST-male	2.29253	SST-female	7.99041	1.80133	0.00405	0.0272518
Slc22a8	SST-male	5.5979	SST-female	19.5116	1.80137	0.0001	0.00162319
Bche	SST-male	0.496246	SST-female	1.73855	1.80876	0.00305	0.0221434
Thbd	SST-male	1.07054	SST-female	3.75356	1.80992	0.00255	0.0194165
Pde3a	SST-male	0.729526	SST-female	2.57561	1.81989	0.0066	0.038675
Adck4	SST-male	3.06752	SST-female	10.897	1.82879	0.00245	0.0188811
Sox18	SST-male	3.54959	SST-female	12.637	1.83192	0.00365	0.0252541
Noa1	SST-male	2.39366	SST-female	8.58182	1.84207	0.0011	0.0105206
Tie1	SST-male	0.691215	SST-female	2.49429	1.85142	0.0015	0.0132303
Capn15	SST-male	1.87255	SST-female	6.82899	1.86667	0.00125	0.0115627
Fgf12	SST-male	0.719687	SST-female	2.66235	1.88726	0.00395	0.026773
Frmd6	SST-male	1.1564	SST-female	4.28853	1.89085	0.0017	0.0144913
Lmo7	SST-male	0.661845	SST-female	2.4743	1.90246	0.0022	0.0174641
Arhgef15	SST-male	1.15798	SST-female	4.34764	1.90862	0.00305	0.0221434
Elmod3	SST-male	3.05153	SST-female	11.5022	1.91431	0.00215	0.0172049
Ccdc114	SST-male	1.49133	SST-female	5.63197	1.91704	0.00115	0.0108672
Cd97	SST-male	6.10932	SST-female	23.1361	1.92106	0.00015	0.00224658
Rps19bp1	SST-male	2.44133	SST-female	9.28594	1.92738	0.0089	0.0479188
Zc4h2	SST-male	1.92503	SST-female	7.33536	1.92999	0.00085	0.00864801
Celsr1	SST-male	0.950568	SST-female	3.63633	1.93562	5e-05	0.000899991
Cadm3	SST-male	1.16219	SST-female	4.51659	1.95839	0.0016	0.0138454
1810041L15Rik	SST-male	1.3814	SST-female	5.47306	1.98622	5e-05	0.000899991
Cyyr1	SST-male	1.86715	SST-female	7.44849	1.99611	0.0009	0.00902776
Atp2a3	SST-male	1.04213	SST-female	4.21329	2.01541	0.0018	0.0150782
Csmd2	SST-male	0.469854	SST-female	1.91248	2.02516	0.00045	0.00534133
Rragb	SST-male	1.65803	SST-female	6.80029	2.03612	0.00055	0.00621884
Kdm8	SST-male	0.625074	SST-female	2.5655	2.03714	0.00665	0.0388779
Zfp964	SST-male	0.886556	SST-female	3.69875	2.06076	0.0056	0.0343933
Dnase1l2	SST-male	1.56245	SST-female	6.52014	2.06109	0.00495	0.0314814
Cd200	SST-male	1.41677	SST-female	5.92938	2.06527	0.0005	0.00578941
Samd14	SST-male	0.43786	SST-female	1.83825	2.06979	0.00905	0.0485044
Caskin2	SST-male	2.23856	SST-female	9.45309	2.07822	5e-05	0.000899991
Frmd5	SST-male	1.7646	SST-female	7.53543	2.09435	0.00015	0.00224658
Ecm2	SST-male	2.14921	SST-female	9.27733	2.1099	0.0051	0.0321824
Olfr558	SST-male	0.740178	SST-female	3.20045	2.11233	0.0063	0.037352
Egflam	SST-male	0.52977	SST-female	2.29377	2.11428	0.0069	0.0399264
Kcp	SST-male	0.45105	SST-female	1.98191	2.13553	0.00755	0.0426053
Lingo4	SST-male	0.604531	SST-female	2.70545	2.16198	0.0072	0.0411235
Dgki	SST-male	0.410976	SST-female	1.8414	2.16368	0.00635	0.0375714
Slc38a11	SST-male	2.02742	SST-female	9.12296	2.16986	0.00045	0.00534133
Slco3a1	SST-male	1.913	SST-female	8.6431	2.17571	0.0008	0.00825725
Osmr	SST-male	1.21706	SST-female	5.5062	2.17766	5e-05	0.000899991
Lrrn2	SST-male	1.16043	SST-female	5.2675	2.18246	0.0087	0.047133
P4ha3	SST-male	1.04211	SST-female	4.76898	2.19417	0.0048	0.0307965
Lurap1	SST-male	1.19347	SST-female	5.46315	2.19457	0.00555	0.0341672
Plekhh3	SST-male	0.523233	SST-female	2.4287	2.21466	0.00855	0.0465548
Hr	SST-male	0.72949	SST-female	3.388	2.21547	0.00025	0.00337948
Cldn5	SST-male	4.18433	SST-female	20.0161	2.25809	0.00085	0.00864801
Dcdc2a	SST-male	0.400631	SST-female	1.9339	2.27117	0.0047	0.0303552
Brinp2	SST-male	0.394759	SST-female	1.93149	2.29067	0.0036	0.0250022
Emid1	SST-male	0.837525	SST-female	4.09866	2.29095	0.0029	0.0213409
Mrgpre	SST-male	0.668253	SST-female	3.28351	2.29677	0.0081	0.0447918
Poll	SST-male	0.902362	SST-female	4.44955	2.30188	0.00475	0.0305766
S1pr3	SST-male	1.32055	SST-female	6.53091	2.30615	5e-05	0.000899991
Cxcl12	SST-male	7.47157	SST-female	36.9575	2.30638	5e-05	0.000899991
Gprc5c	SST-male	1.0756	SST-female	5.33643	2.31074	0.0012	0.0112119
Gpx8	SST-male	1.761	SST-female	8.75324	2.31343	0.0058	0.0352344
A930017M01Rik	SST-male	0.515523	SST-female	2.57277	2.31922	0.00355	0.0247348
1110008P14Rik	SST-male	2.59573	SST-female	13.0297	2.32759	0.00405	0.0272518
Lama4	SST-male	0.739393	SST-female	3.71899	2.3305	0.00075	0.00785988
Cdr2l	SST-male	0.699448	SST-female	3.52418	2.333	0.00715	0.0409119
Nxpe2	SST-male	1.06236	SST-female	5.37139	2.33802	0.00035	0.00440126
Ifi203	SST-male	0.72259	SST-female	3.661	2.34099	0.0019	0.0156731
Tbx18	SST-male	0.426954	SST-female	2.17379	2.34806	0.0073	0.0415703
Gpr153	SST-male	0.416278	SST-female	2.17858	2.38777	0.003	0.0218873
Tcf7	SST-male	0.957373	SST-female	5.05362	2.40016	0.0079	0.044001
Fzd6	SST-male	1.86126	SST-female	9.90558	2.41196	5e-05	0.000899991
4932438H23Rik	SST-male	1.21983	SST-female	6.52604	2.41953	0.00265	0.0199824
Slc6a20a	SST-male	1.91664	SST-female	10.317	2.42838	5e-05	0.000899991
Sspn	SST-male	0.789428	SST-female	4.29853	2.44496	0.0001	0.00162319
Gdap1	SST-male	0.320212	SST-female	1.75413	2.45366	0.0026	0.0197053
Atp10a	SST-male	0.52173	SST-female	2.91231	2.48079	0.00035	0.00440126
Larp6	SST-male	0.568322	SST-female	3.17784	2.48326	0.004	0.0270105
Lamc3	SST-male	0.459163	SST-female	2.58116	2.49094	0.00395	0.026773
Abca8a	SST-male	0.343703	SST-female	1.9381	2.49541	0.0037	0.0255163
Cacna1c	SST-male	0.347936	SST-female	1.99427	2.51896	0.0019	0.0156731
Ajap1	SST-male	0.340021	SST-female	2.03267	2.57968	0.0045	0.0294281
Xdh	SST-male	0.327805	SST-female	1.96066	2.58043	0.00265	0.0199824
Helz2	SST-male	0.316714	SST-female	1.89718	2.5826	0.0053	0.0330955
Ebf4	SST-male	0.654859	SST-female	3.95011	2.59264	0.00145	0.0128916
Pdlim1	SST-male	0.502171	SST-female	3.06025	2.6074	0.0047	0.0303552
Stra6	SST-male	0.504844	SST-female	3.11464	2.62516	0.00085	0.00864801
Rbms3	SST-male	0.331528	SST-female	2.06974	2.64224	0.00085	0.00864801
Vtn	SST-male	18.5751	SST-female	116.539	2.64937	5e-05	0.000899991
Ebf1	SST-male	0.644956	SST-female	4.05702	2.65315	5e-05	0.000899991
Enpep	SST-male	0.478545	SST-female	3.0349	2.66492	0.00355	0.0247348
Tnc	SST-male	0.385688	SST-female	2.44804	2.66612	0.00335	0.0237055
Ndnf	SST-male	0.583629	SST-female	3.74889	2.68334	5e-05	0.000899991
Rara	SST-male	1.29246	SST-female	8.30585	2.68401	0.0001	0.00162319
Tenc1	SST-male	1.49051	SST-female	9.68683	2.70022	5e-05	0.000899991
Wbscr16	SST-male	0.670788	SST-female	4.37626	2.70577	0.00185	0.0153786
Ifitm2	SST-male	8.51005	SST-female	57.2627	2.75036	5e-05	0.000899991
Rdh1	SST-male	0.305112	SST-female	2.06027	2.75542	0.0014	0.0125596
Abcc9	SST-male	2.46237	SST-female	16.7236	2.76376	5e-05	0.000899991
Oas2	SST-male	0.348174	SST-female	2.3723	2.76841	0.00095	0.00940524
Fxyd5	SST-male	3.18266	SST-female	21.7739	2.7743	0.0001	0.00162319
Il2rg	SST-male	0.827751	SST-female	5.66424	2.77461	0.0009	0.00902776
Cav1	SST-male	0.861835	SST-female	6.30234	2.8704	0.0049	0.0312597
Anxa2	SST-male	0.62188	SST-female	4.71606	2.92287	0.00135	0.0122304
Tmprss7	SST-male	0.642524	SST-female	4.93436	2.94104	0.00035	0.00440126
Adcy4	SST-male	0.450303	SST-female	4.16036	3.20774	0.00065	0.00705458
Vsig2	SST-male	0.68314	SST-female	6.38152	3.22365	0.0014	0.0125596
Foxf2	SST-male	0.385287	SST-female	4.66135	3.59674	0.0005	0.00578941
Eif2s3y	SST-male	47.1567	SST-female	0	-5.58966	5e-05	0.000899991
Gm5150	SST-male	16.3086	SST-female	0	-4.11342	5e-05	0.000899991
Kdm5d	SST-male	17.7011	SST-female	0	-4.22505	5e-05	0.000899991
Piwil4	SST-male	3.73183	SST-female	0	-2.2424	5e-05	0.000899991
Sult1c1	SST-male	2.3925	SST-female	0	-1.76235	5e-05	0.000899991
Tac1	SST-male	6.1513	SST-female	0	-2.83821	5e-05	0.000899991
Uty	SST-male	6.98705	SST-female	0	-2.99766	5e-05	0.000899991

## Sheet: PVM-PVF
Gene_id	sample_1	FPKM PV-Male	Sample_2	FPKM PV-Female	log2_fold_change	p_value	q_value
Kcnq2	PV_M	5.4047	PV_F	0.177547	-4.92794	0.00745	0.0421869
Fbxl16	PV_M	20.9868	PV_F	0.697643	-4.91085	0.0027	0.0202507
Ddn	PV_M	28.5058	PV_F	2.17407	-3.71279	0.0023	0.0180287
Sptbn2	PV_M	19.764	PV_F	1.53737	-3.68434	0.0002	0.00282872
Atp1a3	PV_M	43.5416	PV_F	3.50298	-3.63574	0.0005	0.00578941
Rph3a	PV_M	40.4815	PV_F	3.31065	-3.61208	0.0004	0.00486957
Vsnl1	PV_M	41.6855	PV_F	3.7158	-3.4878	0.00205	0.016615
Shank1	PV_M	87.4476	PV_F	7.806	-3.48576	5e-05	0.000899991
Celf4	PV_M	32.6656	PV_F	3.46243	-3.23792	0.0006	0.00664891
Agap2	PV_M	15.3118	PV_F	1.63359	-3.22852	0.001	0.00979669
Cplx1	PV_M	30.9391	PV_F	3.31512	-3.2223	0.00385	0.0262606
Nrsn1	PV_M	31.8074	PV_F	3.40986	-3.22158	0.00385	0.0262606
Cdk5r2	PV_M	20.1915	PV_F	2.25305	-3.1638	0.00285	0.0210834
Cdr1	PV_M	532.26	PV_F	60.0362	-3.14823	5e-05	0.000899991
Cacnb3	PV_M	19.2847	PV_F	2.34957	-3.03699	0.00255	0.0194165
Lrrc7	PV_M	5.45889	PV_F	0.678457	-3.00828	0.00275	0.0205374
Kif5a	PV_M	220.206	PV_F	28.0024	-2.97523	5e-05	0.000899991
Syt1	PV_M	9.72525	PV_F	1.2771	-2.92886	0.0048	0.0307965
Nefl	PV_M	27.5294	PV_F	3.80179	-2.85622	0.00705	0.0405116
Cep170b	PV_M	11.8051	PV_F	1.72207	-2.7772	0.00295	0.0216239
Hpcal4	PV_M	47.8208	PV_F	7.07006	-2.75784	5e-05	0.000899991
Camk2a	PV_M	346.427	PV_F	52.1947	-2.73058	5e-05	0.000899991
Snph	PV_M	14.2615	PV_F	2.19082	-2.70258	0.00155	0.0135507
Sepw1	PV_M	132.486	PV_F	20.3905	-2.69987	0.00165	0.0141654
Cplx2	PV_M	36.4454	PV_F	5.68379	-2.68081	0.00035	0.00440126
Ctxn1	PV_M	66.2495	PV_F	10.6098	-2.64251	0.00255	0.0194165
Dlg2	PV_M	23.7973	PV_F	4.02091	-2.5652	0.0003	0.00389503
Bsn	PV_M	14.4686	PV_F	2.52902	-2.51628	5e-05	0.000899991
Olfm1	PV_M	59.7901	PV_F	10.7232	-2.47918	0.0024	0.0185935
Adcy1	PV_M	9.0134	PV_F	1.66713	-2.4347	0.00065	0.00705458
2018-09-03	PV_M	20.7442	PV_F	3.86691	-2.42345	0.0023	0.0180287
Unc80	PV_M	4.24932	PV_F	0.872485	-2.28403	0.0081	0.0447918
Bmyc	PV_M	142.344	PV_F	29.9424	-2.24912	0.004	0.0270105
Homer2	PV_M	4.7628	PV_F	1.04968	-2.18185	0.0059	0.0356152
Kif5c	PV_M	28.7172	PV_F	6.38216	-2.1698	0.00025	0.00337948
Shc3	PV_M	34.142	PV_F	7.70639	-2.14742	0.00685	0.0397553
C1qa	PV_M	219.154	PV_F	49.7413	-2.13943	0.0005	0.00578941
Iqsec3	PV_M	12.4043	PV_F	2.82011	-2.13702	0.0063	0.037352
Rpl37a	PV_M	163.184	PV_F	37.2748	-2.13023	0.0034	0.023957
Diras2	PV_M	15.4148	PV_F	3.57504	-2.10828	0.0057	0.0347941
Snap25	PV_M	126.45	PV_F	32.2641	-1.97056	0.0006	0.00664891
Rnf157	PV_M	21.0362	PV_F	5.46358	-1.94496	0.00385	0.0262606
Map1b	PV_M	29.9986	PV_F	7.87246	-1.93001	0.00065	0.00705458
Cnksr2	PV_M	14.7087	PV_F	3.93447	-1.90243	0.00445	0.0292087
Ppp1r9b	PV_M	59.1017	PV_F	15.9372	-1.8908	0.0008	0.00825725
Rapgef4	PV_M	46.6696	PV_F	13.2159	-1.82021	0.0026	0.0197053
Epb4.1l1	PV_M	24.432	PV_F	6.98375	-1.8067	0.0024	0.0185935
Kifc2	PV_M	32.5878	PV_F	9.3348	-1.80364	0.00655	0.0384511
Siglece	PV_M	49.0069	PV_F	14.3973	-1.76719	0.0078	0.0435953
Fgd2	PV_M	90.6346	PV_F	28.1416	-1.68736	0.00205	0.016615
Ppfia4	PV_M	17.1328	PV_F	5.34773	-1.67976	0.0047	0.0303552
Zfp365	PV_M	34.3322	PV_F	10.8296	-1.66458	0.0052	0.0326322
Syngap1	PV_M	30.356	PV_F	9.75177	-1.63825	0.00405	0.0272518
Itpr1	PV_M	14.5652	PV_F	4.7938	-1.60329	0.0065	0.0382352
Atn1	PV_M	48.375	PV_F	16.0637	-1.59046	0.00325	0.0231844
Cox8a	PV_M	304.782	PV_F	101.555	-1.58552	0.00805	0.0446055
Rogdi	PV_M	105.125	PV_F	36.3991	-1.53014	0.00615	0.0367058
Clic1	PV_M	86.228	PV_F	29.9895	-1.5237	0.00705	0.0405116
Dlg4	PV_M	40.3854	PV_F	14.0576	-1.52248	0.007	0.0403342
Selplg	PV_M	398.031	PV_F	140.703	-1.50022	0.0043	0.0284923
Ubc	PV_M	91.7693	PV_F	32.6264	-1.49197	0.00535	0.0333274
Dgkz	PV_M	38.7071	PV_F	13.7838	-1.48962	0.0074	0.0419955
Map1a	PV_M	47.8446	PV_F	17.1503	-1.48012	0.00375	0.025761
Hivep2	PV_M	16.4457	PV_F	6.00683	-1.45303	0.00585	0.0354084
Fmnl1	PV_M	68.1105	PV_F	26.058	-1.38615	0.00715	0.0409119
Sipa1l1	PV_M	33.158	PV_F	12.9244	-1.35926	0.0084	0.0459483
Tpcn1	PV_M	48.5128	PV_F	18.9477	-1.35634	0.0071	0.0407202
Atp2b2	PV_M	33.4485	PV_F	13.6556	-1.29245	0.0091	0.048713
Cul3	PV_M	25.1614	PV_F	64.7314	1.36326	0.00775	0.0434094
Tubb4a	PV_M	207.525	PV_F	534.517	1.36495	0.00765	0.0430184
Slc44a1	PV_M	20.942	PV_F	56.0374	1.41999	0.0068	0.0395445
Gjc3	PV_M	24.9553	PV_F	67.6548	1.43885	0.00725	0.0413437
Car2	PV_M	91.4513	PV_F	252.505	1.46523	0.00915	0.0489237
Apod	PV_M	55.2089	PV_F	156.451	1.50274	0.00465	0.0301304
Ptprd	PV_M	16.5992	PV_F	47.12	1.50522	0.0042	0.0280095
Tnfaip3	PV_M	37.6159	PV_F	107.844	1.51953	0.0076	0.0428039
Ccp110	PV_M	12.0907	PV_F	34.7538	1.52328	0.00645	0.0380251
Stmn4	PV_M	25.0202	PV_F	75.2277	1.58817	0.00765	0.0430184
Ttll7	PV_M	5.59711	PV_F	18.3814	1.71549	0.0029	0.0213409
Cetn3	PV_M	26.8655	PV_F	89.4889	1.73595	0.0064	0.0377943
Ermn	PV_M	24.6106	PV_F	83.3517	1.75993	0.0028	0.0208201
2018-09-04	PV_M	39.8853	PV_F	138.63	1.79732	0.0025	0.0191613
Lrrn1	PV_M	7.59111	PV_F	26.5288	1.80518	0.00425	0.0282572
Tiparp	PV_M	5.49208	PV_F	19.8583	1.85431	0.00615	0.0367058
Kndc1	PV_M	3.5432	PV_F	13.0682	1.88293	0.00775	0.0434094
Fa2h	PV_M	20.9292	PV_F	77.7278	1.89291	0.00375	0.025761
Tspan2	PV_M	30.4446	PV_F	115.858	1.9281	0.00165	0.0141654
Heyl	PV_M	6.09928	PV_F	23.3003	1.93364	0.00595	0.0358336
Mal	PV_M	73.7315	PV_F	285.173	1.95148	0.0022	0.0174641
Nabp1	PV_M	6.223	PV_F	24.8737	1.99894	0.00855	0.0465548
Ugt8a	PV_M	15.0741	PV_F	65.3462	2.11603	0.00325	0.0231844
Tmeff2	PV_M	6.10621	PV_F	33.1017	2.43856	0.00215	0.0172049
Gpr116	PV_M	2.11201	PV_F	16.3109	2.94915	0.003	0.0218873
1700016G22Rik	PV_M	0	PV_F	6.02691	2.81289	0.0027	0.0202507
4930417O13Rik	PV_M	0	PV_F	2.87355	1.95366	0.0032	0.0229361
Ankrd33	PV_M	0	PV_F	1.99028	1.58028	0.00355	0.0247348
Gm5105	PV_M	0	PV_F	2.83054	1.93755	0.0024	0.0185935
Olfr543	PV_M	0	PV_F	3.27472	2.09583	0.0029	0.0213409
Pou2af1	PV_M	0	PV_F	3.32579	2.11296	5e-05	0.000899991
Prr15l	PV_M	0	PV_F	9.2169	3.35289	5e-05	0.000899991
Cnih3	PV_M	4.78424	PV_F	0	-2.53213	5e-05	0.000899991
Ddx3y	PV_M	8.58542	PV_F	0	-3.26084	5e-05	0.000899991
Hrh3	PV_M	1.99888	PV_F	0	-1.58442	0.00305	0.0221434
Hs3st4	PV_M	2.394	PV_F	0	-1.76299	0.0008	0.00825725
Mapk11	PV_M	2.34321	PV_F	0	-1.74123	0.00105	0.0101537
Nrg3	PV_M	1.87066	PV_F	0	-1.52138	0.0008	0.00825725
Oas1c	PV_M	1.91388	PV_F	0	-1.54294	0.00175	0.014783
Pomc	PV_M	4.29049	PV_F	0	-2.4034	0.00075	0.00785988
Slc6a7	PV_M	1.82268	PV_F	0	-1.49707	0.00015	0.00224658
Ttr	PV_M	39.3178	PV_F	0	-5.33335	5e-05	0.000899991
Uty	PV_M	5.46882	PV_F	0	-2.6935	5e-05	0.000899991
Zfp36l3	PV_M	2.07602	PV_F	0	-1.62106	0.00075	0.00785988

## Sheet: SST-PV
Gene_id	sample_1	FPKM SS	sample_2	FPKM PV	log2_fold_change_SST	p_value	q_value
Magee2	SST	2.07247	PV	0.0939664	4.46306	0.00465	0.0301304
Ptgs2	SST	1.97109	PV	0.343671	2.51989	0.0001	0.00162319
Wnt9a	SST	7.62499	PV	0.399764	4.25352	5e-05	0.000899991
Nipal4	SST	1.83023	PV	0.413516	2.14601	5e-05	0.000899991
Zfp503	SST	2.53679	PV	0.418557	2.59951	0.00025	0.00337948
Proz	SST	1.82705	PV	0.474124	1.94618	0.00295	0.0216239
Cyp1b1	SST	2.162	PV	0.477313	2.17936	0.00025	0.00337948
Clic5	SST	1.90192	PV	0.529161	1.84567	0.00075	0.00785988
Ccdc36	SST	1.69113	PV	0.538161	1.65188	0.00395	0.026773
Zwilch	SST	5.39667	PV	0.556064	3.27875	5e-05	0.000899991
Gbp4	SST	3.00169	PV	0.582297	2.36595	0.00085	0.00864801
Dusp4	SST	1.68616	PV	0.595535	1.50148	0.00505	0.0319626
Sec22a	SST	1.6669	PV	0.60586	1.46011	0.00925	0.0493176
Slc19a3	SST	2.392	PV	0.616917	1.95507	0.00045	0.00534133
Ushbp1	SST	2.75845	PV	0.635792	2.11723	0.0001	0.00162319
Tie1	SST	2.09135	PV	0.645927	1.69499	0.00195	0.0159787
Mfsd9	SST	2.45527	PV	0.66136	1.89237	0.00095	0.00940524
Rasip1	SST	2.1714	PV	0.674886	1.68591	0.003	0.0218873
Lmod1	SST	2.33269	PV	0.688735	1.75997	0.003	0.0218873
Vwf	SST	3.23517	PV	0.707371	2.1933	0.0011	0.0105206
Sec14l5	SST	2.35498	PV	0.721597	1.70645	0.00215	0.0172049
Zfp7	SST	2.10499	PV	0.740401	1.50743	0.00815	0.044992
Adamts9	SST	2.75837	PV	0.741183	1.89591	5e-05	0.000899991
Nap1l3	SST	2.39085	PV	0.760479	1.65254	0.00475	0.0305766
Net1	SST	3.10199	PV	0.76451	2.02059	0.00215	0.0172049
Arhgef15	SST	3.17407	PV	0.765954	2.051	0.00115	0.0108672
Loh12cr1	SST	2.62374	PV	0.77502	1.75932	0.00105	0.0101537
Adcy4	SST	2.63799	PV	0.79283	1.73436	0.00235	0.0182944
Rcn3	SST	2.56385	PV	0.793222	1.69251	0.00895	0.0481214
Hmcn1	SST	1.92452	PV	0.827625	1.21745	0.0003	0.00389503
Usb1	SST	2.73958	PV	0.831653	1.7199	0.00155	0.0135507
Map10	SST	1.95778	PV	0.837939	1.2243	0.0019	0.0156731
Inhbb	SST	1.68329	PV	0.851315	0.98352	0.0085	0.0463624
Gpr124	SST	1.98849	PV	0.864336	1.20201	0.00205	0.016615
Lmnb1	SST	2.08191	PV	0.891818	1.22308	0.00555	0.0341672
Ntn1	SST	2.1929	PV	0.903745	1.27885	0.00215	0.0172049
Syde2	SST	2.10173	PV	0.911869	1.20468	0.0034	0.023957
Mcat	SST	3.14397	PV	0.915107	1.78058	0.0021	0.0169146
Ndnf	SST	2.41875	PV	0.925397	1.38612	0.00035	0.00440126
Ttf2	SST	2.22498	PV	0.934362	1.25174	0.0029	0.0213409
Mycl	SST	5.26353	PV	0.939047	2.48676	5e-05	0.000899991
Aif1l	SST	4.26809	PV	0.94235	2.17925	0.0002	0.00282872
Gbp2	SST	3.58184	PV	0.946408	1.92017	0.0019	0.0156731
Lamc3	SST	2.23942	PV	0.956924	1.22665	0.00365	0.0252541
Stk36	SST	2.39484	PV	0.988781	1.27621	0.00165	0.0141654
Mrgbp	SST	4.37103	PV	1.00425	2.12185	5e-05	0.000899991
Rad18	SST	3.50054	PV	1.00766	1.79657	0.00335	0.0237055
Gpr17	SST	8.69306	PV	1.0095	3.10623	0.0002	0.00282872
Unc119	SST	3.72939	PV	1.01183	1.88197	0.00125	0.0115627
A2m	SST	2.26676	PV	1.01524	1.15882	0.00575	0.035019
Fgd5	SST	3.49564	PV	1.01698	1.78127	0.0002	0.00282872
Gdf10	SST	3.98039	PV	1.03041	1.94969	0.0022	0.0174641
B3galt4	SST	4.58428	PV	1.03675	2.14462	0.00035	0.00440126
Aars2	SST	2.49789	PV	1.05854	1.23863	0.00195	0.0159787
Irf7	SST	3.49178	PV	1.08051	1.69225	0.00615	0.0367058
C330013E15Rik	SST	25.8104	PV	1.08746	4.56892	5e-05	0.000899991
Ehd1	SST	3.4928	PV	1.08759	1.68324	5e-05	0.000899991
Kif7	SST	2.39002	PV	1.08864	1.13449	0.00725	0.0413437
Gjc2	SST	3.39923	PV	1.09931	1.6286	0.00755	0.0426053
Col16a1	SST	2.92499	PV	1.10453	1.405	0.0001	0.00162319
Slc39a2	SST	3.97421	PV	1.13202	1.81176	0.00385	0.0262606
Ifit1	SST	3.46319	PV	1.13671	1.60724	0.00385	0.0262606
Nexn	SST	3.10431	PV	1.14372	1.44054	0.0004	0.00486957
Alyref2	SST	3.2646	PV	1.16034	1.49237	0.00635	0.0375714
Olfr287	SST	3.55369	PV	1.17033	1.6024	0.0039	0.0265212
Efcab4b	SST	3.61121	PV	1.18139	1.612	0.00255	0.0194165
Il1r1	SST	3.01635	PV	1.18617	1.34649	0.0017	0.0144913
Has3	SST	2.34667	PV	1.20213	0.965027	0.00495	0.0314814
Grm7	SST	3.75283	PV	1.2136	1.62869	0.00025	0.00337948
Tgfbr3	SST	2.72818	PV	1.21908	1.16215	0.0053	0.0330955
Dse	SST	2.72528	PV	1.23422	1.1428	0.00895	0.0481214
Zfp536	SST	2.89678	PV	1.23506	1.22987	0.0003	0.00389503
Cbwd1	SST	4.40075	PV	1.25113	1.81451	0.0021	0.0169146
Edn3	SST	2.66132	PV	1.26783	1.06978	0.0067	0.039116
Evc2	SST	3.4879	PV	1.28188	1.4441	0.0011	0.0105206
Tbc1d12	SST	3.36601	PV	1.33498	1.33422	0.0021	0.0169146
Rbl1	SST	3.08353	PV	1.33882	1.20362	0.00795	0.0442259
Fads6	SST	4.01046	PV	1.3477	1.57327	0.00455	0.0296802
Zfp940	SST	3.45262	PV	1.34962	1.35514	0.00085	0.00864801
Scfd2	SST	3.85108	PV	1.35901	1.50271	0.00055	0.00621884
Smco4	SST	4.84947	PV	1.36044	1.83376	0.00365	0.0252541
Hspg2	SST	3.09181	PV	1.36164	1.18311	5e-05	0.000899991
Lama4	SST	2.92018	PV	1.3697	1.09219	0.008	0.0444161
Vsig2	SST	3.7983	PV	1.37876	1.46198	0.005	0.0317076
Cchcr1	SST	2.74884	PV	1.38025	0.993889	0.00935	0.0497171
Dusp27	SST	3.35544	PV	1.38876	1.2727	0.0059	0.0356152
Tpd52l1	SST	5.68691	PV	1.39339	2.02904	0.0008	0.00825725
Dpf1	SST	3.04753	PV	1.39855	1.12371	0.0036	0.0250022
Nudcd2	SST	4.51433	PV	1.42585	1.66269	0.00485	0.0310268
F2r	SST	4.52254	PV	1.44121	1.64985	0.00515	0.032415
Arhgef5	SST	3.29207	PV	1.44699	1.18595	0.0006	0.00664891
Ttc27	SST	3.5815	PV	1.44723	1.30727	0.0006	0.00664891
Klhl15	SST	4.04921	PV	1.44823	1.48335	0.00205	0.016615
Fam124a	SST	4.9	PV	1.455	1.75177	5e-05	0.000899991
Jakmip1	SST	3.41867	PV	1.45798	1.22947	0.00705	0.0405116
Lrrc32	SST	3.17736	PV	1.4644	1.11752	0.0036	0.0250022
Alad	SST	3.04629	PV	1.48325	1.03829	0.00285	0.0210834
Slc39a3	SST	5.10496	PV	1.48642	1.78006	5e-05	0.000899991
Ogdhl	SST	5.01192	PV	1.49287	1.74728	5e-05	0.000899991
Gpx7	SST	5.70873	PV	1.49352	1.93445	0.00095	0.00940524
Rrp15	SST	4.99296	PV	1.49753	1.73731	0.0012	0.0112119
Gm5577	SST	3.91955	PV	1.50311	1.38273	0.00855	0.0465548
Slc22a4	SST	5.52216	PV	1.51604	1.86493	0.0034	0.023957
Slc19a2	SST	4.9447	PV	1.52463	1.69742	0.0001	0.00162319
Qsox2	SST	4.2734	PV	1.53443	1.47768	0.0002	0.00282872
Eef1e1	SST	3.88413	PV	1.5474	1.32774	0.0088	0.0475424
Sema3c	SST	3.4141	PV	1.55463	1.13493	0.0048	0.0307965
Zkscan2	SST	2.86495	PV	1.56139	0.875677	0.00905	0.0485044
St18	SST	3.22932	PV	1.56146	1.04833	0.002	0.016296
Cgnl1	SST	5.7455	PV	1.56477	1.87648	5e-05	0.000899991
Tmem2	SST	2.84331	PV	1.60608	0.824028	0.009	0.048326
Aacs	SST	3.71401	PV	1.60672	1.20886	0.00355	0.0247348
G0s2	SST	5.67016	PV	1.6086	1.81759	0.0007	0.0074572
Psmg3	SST	4.26437	PV	1.62352	1.39321	0.0065	0.0382352
Slc1a1	SST	3.838	PV	1.62991	1.23556	0.00175	0.014783
Zfp943	SST	5.31116	PV	1.63189	1.70248	0.0002	0.00282872
Alas2	SST	3.92508	PV	1.63882	1.26006	0.002	0.016296
Ldhd	SST	4.24256	PV	1.63891	1.3722	0.00115	0.0108672
Mrpl15	SST	4.81824	PV	1.6624	1.53524	5e-05	0.000899991
Tek	SST	7.09034	PV	1.67274	2.08364	5e-05	0.000899991
Pnma2	SST	0.458331	PV	1.67951	-1.87358	0.0009	0.00902776
Lmln	SST	3.54176	PV	1.68136	1.07483	0.0015	0.0132303
Gm16386	SST	3.37551	PV	1.68963	0.998392	0.00325	0.0231844
Clstn3	SST	0.487924	PV	1.69419	-1.79587	0.0018	0.0150782
Nr2f2	SST	3.67579	PV	1.70126	1.11145	0.00475	0.0305766
Cacng2	SST	0.522309	PV	1.7019	-1.70417	0.0018	0.0150782
Kdr	SST	5.33329	PV	1.72471	1.62867	5e-05	0.000899991
Neto1	SST	0.507787	PV	1.72813	-1.76692	0.0017	0.0144913
Cpne9	SST	0.652143	PV	1.73756	-1.4138	0.00515	0.032415
Rasd2	SST	0.545844	PV	1.74043	-1.67289	0.00185	0.0153786
Fam167a	SST	0.659699	PV	1.74607	-1.40423	0.0087	0.047133
Fam132b	SST	0.424377	PV	1.76366	-2.05515	0.00035	0.00440126
Tnfaip6	SST	8.10518	PV	1.76527	2.19896	0.0001	0.00162319
C630043F03Rik	SST	5.70476	PV	1.76606	1.69163	0.00025	0.00337948
Foxj1	SST	0.42773	PV	1.77159	-2.05027	0.00035	0.00440126
Arhgef28	SST	3.16808	PV	1.78936	0.824163	0.00625	0.0371427
Shisa7	SST	0.637195	PV	1.80375	-1.50119	0.0004	0.00486957
Gan	SST	4.50967	PV	1.8044	1.3215	0.00265	0.0199824
Slc25a40	SST	4.29484	PV	1.80716	1.24888	0.00135	0.0122304
BC068157	SST	0.56171	PV	1.80913	-1.6874	0.0055	0.033971
4921536K21Rik	SST	0.56988	PV	1.82137	-1.67629	0.00315	0.0226757
Abca5	SST	3.60904	PV	1.8287	0.980793	0.00025	0.00337948
Spr	SST	5.52978	PV	1.83195	1.59384	0.0094	0.0499147
Rbm15b	SST	4.15803	PV	1.83213	1.18238	0.006	0.0360488
Tonsl	SST	4.18567	PV	1.84554	1.18141	0.0052	0.0326322
Rsph4a	SST	0.374647	PV	1.8549	-2.30774	5e-05	0.000899991
L1cam	SST	0.790007	PV	1.91209	-1.27522	0.00235	0.0182944
Gm3558	SST	4.52449	PV	1.91427	1.24096	0.0034	0.023957
Fancg	SST	4.97889	PV	1.91666	1.37723	0.00065	0.00705458
Apold1	SST	3.96491	PV	1.91683	1.04857	0.00635	0.0375714
Bcam	SST	5.39419	PV	1.92001	1.49029	0.00035	0.00440126
Nufip1	SST	5.74782	PV	1.92948	1.5748	5e-05	0.000899991
Sez6	SST	0.689758	PV	1.9404	-1.49219	0.0006	0.00664891
Dnah7b	SST	4.21058	PV	1.96056	1.10275	5e-05	0.000899991
Frem2	SST	3.20746	PV	1.96384	0.707751	0.00385	0.0262606
Kctd4	SST	5.60729	PV	1.97032	1.50887	0.0026	0.0197053
Zbtb5	SST	3.9022	PV	1.97962	0.979068	0.00415	0.0277676
Acvrl1	SST	4.24694	PV	1.98456	1.09761	0.0007	0.0074572
Rassf8	SST	8.05397	PV	1.98467	2.0208	5e-05	0.000899991
Fam155a	SST	0.648646	PV	1.9875	-1.61545	0.0037	0.0255163
Coil	SST	4.45806	PV	2.03197	1.13354	0.00805	0.0446055
Traf2	SST	5.36839	PV	2.04438	1.39282	0.00015	0.00224658
Procr	SST	5.8203	PV	2.05969	1.49867	0.0004	0.00486957
2610316D01Rik	SST	5.10506	PV	2.06046	1.30896	0.0083	0.0455763
Alyref	SST	7.30727	PV	2.0615	1.82563	0.0007	0.0074572
Rgag1	SST	0.923194	PV	2.07088	-1.16554	0.0082	0.0451694
Magohb	SST	11.3458	PV	2.08123	2.44664	5e-05	0.000899991
Cnbd2	SST	8.45007	PV	2.0841	2.01954	0.0056	0.0343933
Slc36a2	SST	0.538866	PV	2.11252	-1.97096	0.00045	0.00534133
Sez6l	SST	0.776091	PV	2.17161	-1.48447	0.00035	0.00440126
Gtf2e1	SST	5.23136	PV	2.18398	1.26022	0.0003	0.00389503
BC022687	SST	0.76077	PV	2.19043	-1.52569	0.0061	0.0365022
Trpc1	SST	4.65092	PV	2.19533	1.08308	0.00085	0.00864801
Haus6	SST	4.28416	PV	2.19766	0.963043	0.00545	0.0337612
BC006965	SST	5.37926	PV	2.20011	1.28983	0.00375	0.025761
Uaca	SST	6.31607	PV	2.22201	1.50716	0.0008	0.00825725
Cebpb	SST	9.02544	PV	2.22606	2.01951	0.0014	0.0125596
Paox	SST	4.77287	PV	2.22663	1.09999	0.0066	0.038675
Sptb	SST	0.574932	PV	2.22708	-1.95369	5e-05	0.000899991
Ccdc171	SST	5.56186	PV	2.23127	1.3177	0.00025	0.00337948
St8sia1	SST	1.10915	PV	2.24134	-1.0149	0.004	0.0270105
Flywch1	SST	6.87456	PV	2.24623	1.61376	0.0003	0.00389503
Wnk4	SST	0.279818	PV	2.25343	-3.00956	5e-05	0.000899991
Slc37a4	SST	4.81472	PV	2.25625	1.09352	0.00755	0.0426053
Hlcs	SST	4.13714	PV	2.26722	0.86771	0.0036	0.0250022
Dnaja4	SST	6.28031	PV	2.27818	1.46296	5e-05	0.000899991
Cnnm1	SST	0.651411	PV	2.28187	-1.80858	5e-05	0.000899991
AI504432	SST	0.669567	PV	2.30161	-1.78134	0.0041	0.0274985
Nes	SST	4.69855	PV	2.30788	1.02565	0.00295	0.0216239
Inhba	SST	6.1151	PV	2.3177	1.39968	0.00085	0.00864801
Prmt8	SST	0.716058	PV	2.3252	-1.6992	0.00125	0.0115627
Gm10220	SST	4.29554	PV	2.33382	0.880146	0.00875	0.0473304
Magee1	SST	5.89553	PV	2.33572	1.33576	0.0004	0.00486957
Satb2	SST	0.991348	PV	2.34489	-1.24206	0.00235	0.0182944
Fbxo41	SST	0.806236	PV	2.35319	-1.54534	0.00025	0.00337948
Wbp5	SST	10.4446	PV	2.35433	2.14936	0.0004	0.00486957
Myt1l	SST	1.19437	PV	2.36949	-0.988322	0.00325	0.0231844
Elfn1	SST	0.734543	PV	2.37557	-1.69335	0.0054	0.0335377
Lig1	SST	5.2497	PV	2.38385	1.13894	0.00565	0.0346017
Sh3rf3	SST	1.04698	PV	2.38556	-1.18809	0.00055	0.00621884
Slc12a7	SST	6.62226	PV	2.39929	1.46471	0.00015	0.00224658
Palmd	SST	11.9328	PV	2.4058	2.31035	5e-05	0.000899991
Amotl2	SST	6.17074	PV	2.41331	1.35443	0.00015	0.00224658
Ept1	SST	3.93193	PV	2.41656	0.702282	0.0089	0.0479188
Zfp30	SST	4.95955	PV	2.42456	1.03249	0.00215	0.0172049
Ttbk1	SST	1.3222	PV	2.42821	-0.87695	0.00895	0.0481214
Smc2	SST	4.3277	PV	2.42995	0.832674	0.00305	0.0221434
Icos	SST	1.00013	PV	2.43017	-1.28086	0.00115	0.0108672
Sec22c	SST	1.25402	PV	2.44082	-0.960803	0.0048	0.0307965
1700030J22Rik	SST	0.809958	PV	2.44262	-1.59251	0.00395	0.026773
Ptrf	SST	9.57565	PV	2.44452	1.96982	5e-05	0.000899991
Osbp2	SST	0.682971	PV	2.44878	-1.84217	0.00365	0.0252541
Chd5	SST	1.21	PV	2.4537	-1.01995	0.00095	0.00940524
Rap1gap	SST	5.69915	PV	2.46715	1.2079	0.0006	0.00664891
Dlgap2	SST	0.780577	PV	2.46954	-1.66163	0.00475	0.0305766
Mpdz	SST	5.59489	PV	2.47511	1.17662	5e-05	0.000899991
Ppfibp1	SST	5.91563	PV	2.49071	1.24797	0.00015	0.00224658
Zfp958	SST	4.69652	PV	2.49347	0.913436	0.00725	0.0413437
Zfp27	SST	5.41863	PV	2.49389	1.11953	0.00165	0.0141654
Taf8	SST	5.04144	PV	2.51115	1.00549	0.00245	0.0188811
Zfp938	SST	9.09144	PV	2.51221	1.85555	5e-05	0.000899991
Ttll8	SST	5.22214	PV	2.52754	1.04691	0.0027	0.0202507
Slc39a4	SST	0.708395	PV	2.53449	-1.83907	0.00115	0.0108672
Acot9	SST	6.04824	PV	2.53544	1.25428	0.0022	0.0174641
Crebl2	SST	4.96633	PV	2.54187	0.966291	0.00335	0.0237055
Tmem186	SST	5.42611	PV	2.55692	1.08551	0.002	0.016296
Gpalpp1	SST	4.43086	PV	2.56023	0.791312	0.008	0.0444161
Snx11	SST	4.86403	PV	2.57682	0.91656	0.00595	0.0358336
Smarca1	SST	0.836408	PV	2.59333	-1.63253	0.0064	0.0377943
Xpc	SST	4.91396	PV	2.60551	0.91532	0.00825	0.0453683
Trim46	SST	1.18387	PV	2.62596	-1.14933	0.00905	0.0485044
Sirt5	SST	5.30027	PV	2.63782	1.00672	0.00915	0.0489237
Fbxo34	SST	5.66051	PV	2.64225	1.09916	0.0021	0.0169146
Sardh	SST	4.61552	PV	2.65813	0.796081	0.00905	0.0485044
Ahnak	SST	9.54437	PV	2.66916	1.83826	5e-05	0.000899991
Zw10	SST	8.44192	PV	2.67559	1.65771	5e-05	0.000899991
Ppp2r5b	SST	6.99326	PV	2.68868	1.37907	0.0001	0.00162319
Adamts6	SST	9.57426	PV	2.69762	1.82747	5e-05	0.000899991
Camkv	SST	1.16936	PV	2.73658	-1.22665	0.00165	0.0141654
Cfb	SST	0.793599	PV	2.74114	-1.7883	0.00815	0.044992
Hip1r	SST	6.89532	PV	2.74342	1.32964	0.0001	0.00162319
Rab3c	SST	1.4502	PV	2.75209	-0.924272	0.0078	0.0435953
Lrrc14	SST	7.5426	PV	2.76093	1.44991	0.00215	0.0172049
Fcho1	SST	0.607744	PV	2.76848	-2.18756	0.00055	0.00621884
Eftud1	SST	5.25526	PV	2.77026	0.92374	0.00555	0.0341672
Dclre1a	SST	5.59049	PV	2.77438	1.01081	0.00105	0.0101537
Tshz1	SST	4.51202	PV	2.77948	0.698958	0.0083	0.0455763
Mast1	SST	1.09824	PV	2.80985	-1.35531	0.00625	0.0371427
Gm10416	SST	11.7524	PV	2.81251	2.06303	0.0004	0.00486957
Rasgrf2	SST	1.46092	PV	2.81964	-0.948638	0.00375	0.025761
Kctd20	SST	6.04411	PV	2.82588	1.09683	0.00175	0.014783
Jrkl	SST	5.67286	PV	2.82783	1.00438	0.00455	0.0296802
Axin1	SST	6.16337	PV	2.82884	1.12351	0.0003	0.00389503
Rgs8	SST	0.389267	PV	2.83597	-2.86501	5e-05	0.000899991
Kbtbd3	SST	11.6641	PV	2.83881	2.03871	5e-05	0.000899991
Frrs1l	SST	5.41805	PV	2.87075	0.916344	0.0048	0.0307965
Zc3hav1l	SST	0.822507	PV	2.87276	-1.80434	5e-05	0.000899991
Hcar2	SST	10.772	PV	2.8801	1.90309	5e-05	0.000899991
Myh11	SST	6.03576	PV	2.92148	1.04684	0.0013	0.0118903
Erc2	SST	1.13214	PV	2.93417	-1.3739	0.0018	0.0150782
Zfp873	SST	5.45986	PV	2.94034	0.892881	0.0092	0.0491261
Celf5	SST	1.11036	PV	2.95492	-1.4121	0.0006	0.00664891
Tmem106a	SST	5.86559	PV	2.95595	0.988654	0.0027	0.0202507
Rassf3	SST	6.60622	PV	2.9574	1.1595	0.00075	0.00785988
Pidd1	SST	0.891615	PV	2.95937	-1.7308	0.00475	0.0305766
Slc12a5	SST	1.29788	PV	2.97097	-1.19478	0.0007	0.0074572
Nif3l1	SST	6.68945	PV	2.97973	1.16671	0.0069	0.0399264
Gtpbp3	SST	5.81931	PV	2.99044	0.960493	0.0068	0.0395445
Gcc1	SST	5.2591	PV	3.001	0.809374	0.0086	0.046749
Panx2	SST	1.0378	PV	3.01001	-1.53624	0.00025	0.00337948
Fam174a	SST	8.02895	PV	3.01592	1.41261	0.0018	0.0150782
C920009B18Rik	SST	0.388624	PV	3.02851	-2.96217	0.00355	0.0247348
Lrp1b	SST	4.53467	PV	3.03337	0.580078	0.00715	0.0409119
Nadsyn1	SST	6.95392	PV	3.03928	1.1941	0.0011	0.0105206
Plekhg3	SST	6.60324	PV	3.04067	1.11879	5e-05	0.000899991
Phldb2	SST	6.51442	PV	3.05656	1.09173	0.00045	0.00534133
5430416N02Rik	SST	14.4691	PV	3.05764	2.24248	0.00015	0.00224658
Mlycd	SST	7.48565	PV	3.0609	1.29017	0.0002	0.00282872
Mtrf1l	SST	6.77765	PV	3.06149	1.14655	0.0007	0.0074572
Ccdc14	SST	1.16044	PV	3.06657	-1.40196	0.00085	0.00864801
Ccdc71l	SST	7.34173	PV	3.07051	1.25764	0.0006	0.00664891
Mitf	SST	5.88017	PV	3.08016	0.93285	0.0022	0.0174641
Ltbp4	SST	8.23184	PV	3.08107	1.41778	5e-05	0.000899991
Neurod2	SST	0.33456	PV	3.09645	-3.21028	5e-05	0.000899991
Epha5	SST	1.66403	PV	3.10168	-0.898366	0.00355	0.0247348
Kdm4b	SST	5.6155	PV	3.11333	0.850958	0.0053	0.0330955
Cdkl3	SST	6.52651	PV	3.18489	1.03507	0.006	0.0360488
Cast	SST	6.0698	PV	3.19243	0.926995	0.0084	0.0459483
Unc5b	SST	6.66799	PV	3.19334	1.06218	0.00065	0.00705458
6330403A02Rik	SST	1.35791	PV	3.20629	-1.23952	0.0035	0.0244758
Zic1	SST	6.76266	PV	3.2384	1.06231	0.0014	0.0125596
Cep290	SST	6.64156	PV	3.24203	1.03462	0.0004	0.00486957
Rpap3	SST	6.50759	PV	3.24762	1.00274	0.00385	0.0262606
Fam20b	SST	5.69342	PV	3.26556	0.801966	0.0071	0.0407202
Gcdh	SST	8.15487	PV	3.2704	1.3182	0.00035	0.00440126
Scd3	SST	0.742468	PV	3.27708	-2.14201	0.001	0.00979669
Cep104	SST	6.40972	PV	3.27807	0.967417	0.0013	0.0118903
Morn1	SST	1.03775	PV	3.2808	-1.66059	0.0022	0.0174641
Syt13	SST	0.925837	PV	3.28143	-1.8255	5e-05	0.000899991
Cog7	SST	7.11783	PV	3.28246	1.11666	0.0023	0.0180287
Rhno1	SST	7.57855	PV	3.28561	1.20576	0.0057	0.0347941
Tshz2	SST	1.55542	PV	3.29493	-1.08295	0.0022	0.0174641
Zfp759	SST	6.07794	PV	3.31116	0.876247	0.00535	0.0333274
Prickle1	SST	6.23206	PV	3.32738	0.905323	0.0014	0.0125596
Mogs	SST	6.27819	PV	3.32974	0.914937	0.00745	0.0421869
Acbd4	SST	6.61537	PV	3.34618	0.983306	0.00485	0.0310268
Tenc1	SST	7.55178	PV	3.34661	1.17412	0.00045	0.00534133
Ccdc91	SST	6.39401	PV	3.36088	0.927882	0.00635	0.0375714
Aff3	SST	1.06692	PV	3.40167	-1.67279	5e-05	0.000899991
Grb14	SST	10.4818	PV	3.41446	1.61815	0.00015	0.00224658
Jag1	SST	5.74998	PV	3.43391	0.743703	0.00675	0.0393375
Speer7-ps1	SST	10.9663	PV	3.44155	1.67195	0.0003	0.00389503
Slc30a5	SST	6.74881	PV	3.44644	0.969527	0.00175	0.014783
Ddr1	SST	7.43829	PV	3.47649	1.09734	0.00025	0.00337948
Lrrc29	SST	1.11793	PV	3.47751	-1.63723	0.0049	0.0312597
Orc2	SST	9.92007	PV	3.47874	1.51179	5e-05	0.000899991
Zfp319	SST	6.06436	PV	3.48532	0.799065	0.0077	0.0432274
Sfxn2	SST	6.44876	PV	3.51218	0.876657	0.003	0.0218873
Atcay	SST	0.640426	PV	3.51317	-2.45567	0.004	0.0270105
Uqcc1	SST	6.86003	PV	3.51727	0.963761	0.00375	0.025761
Fxyd5	SST	12.8544	PV	3.52257	1.86756	0.00295	0.0216239
Irf4	SST	1.74482	PV	3.52879	-1.01609	0.00215	0.0172049
Golga7b	SST	1.01474	PV	3.5313	-1.79909	0.0051	0.0321824
Arl1	SST	18.692	PV	3.5315	2.40407	0.0006	0.00664891
Kcnc1	SST	1.41845	PV	3.53218	-1.31624	0.00085	0.00864801
Nell2	SST	1.4059	PV	3.54627	-1.33481	0.00175	0.014783
Chid1	SST	8.95615	PV	3.54952	1.33525	0.00035	0.00440126
Syne2	SST	6.94709	PV	3.55567	0.966289	5e-05	0.000899991
Gbp3	SST	7.36686	PV	3.58159	1.04045	0.0042	0.0280095
Iqcc	SST	6.89107	PV	3.5869	0.941991	0.00835	0.0457689
Cdh5	SST	9.39559	PV	3.58766	1.38894	5e-05	0.000899991
Mad1l1	SST	7.42043	PV	3.59012	1.04747	0.0006	0.00664891
Mvb12a	SST	8.55421	PV	3.59545	1.25046	0.0013	0.0118903
Stom	SST	8.87249	PV	3.59707	1.30252	0.0001	0.00162319
Eif4ebp1	SST	9.5651	PV	3.61188	1.40503	0.00165	0.0141654
Als2	SST	7.36067	PV	3.61798	1.02465	0.00215	0.0172049
Gm19689	SST	0.98029	PV	3.64071	-1.89294	0.00035	0.00440126
Hhat	SST	1.12631	PV	3.68808	-1.71127	5e-05	0.000899991
Cldn5	SST	14.6416	PV	3.68833	1.98903	5e-05	0.000899991
Ifit3	SST	12.1906	PV	3.69791	1.72098	5e-05	0.000899991
Elmod2	SST	6.2762	PV	3.70917	0.758794	0.00825	0.0453683
Mgat2	SST	7.15079	PV	3.7139	0.945165	0.00645	0.0380251
Kcnj8	SST	10.9891	PV	3.73579	1.55659	0.0001	0.00162319
Ano7	SST	1.92488	PV	3.73765	-0.957367	0.00505	0.0319626
Prss23	SST	1.63975	PV	3.74297	-1.1907	0.0058	0.0352344
Mrpl57	SST	7.922	PV	3.74699	1.08013	0.00325	0.0231844
Zfp12	SST	6.93515	PV	3.756	0.884728	0.0019	0.0156731
Zfp3	SST	7.06814	PV	3.7617	0.909946	0.00785	0.0438239
Col11a2	SST	10.4094	PV	3.76812	1.46597	5e-05	0.000899991
Cth	SST	7.5956	PV	3.77087	1.01027	0.00305	0.0221434
Tdrp	SST	8.24326	PV	3.78994	1.12104	0.00645	0.0380251
Eif2ak3	SST	7.14876	PV	3.79236	0.914596	0.00225	0.0177427
Gm14436	SST	6.97048	PV	3.79955	0.87543	0.0052	0.0326322
Setmar	SST	1.25585	PV	3.79973	-1.59724	0.00785	0.0438239
Itgax	SST	1.2223	PV	3.80306	-1.63756	0.0001	0.00162319
AI987944	SST	7.32543	PV	3.80526	0.944916	0.0065	0.0382352
Ggact	SST	10.9049	PV	3.81193	1.51638	0.00045	0.00534133
Unc80	SST	1.57853	PV	3.82722	-1.27772	5e-05	0.000899991
Shmt2	SST	8.10802	PV	3.83535	1.07999	0.00665	0.0388779
Prdm5	SST	7.35552	PV	3.83996	0.937735	0.0057	0.0347941
Fbxl12os	SST	8.37885	PV	3.84783	1.12271	0.0034	0.023957
Daxx	SST	8.20498	PV	3.85032	1.09152	0.0006	0.00664891
Col4a1	SST	8.62711	PV	3.85404	1.16251	5e-05	0.000899991
Arrdc4	SST	8.61182	PV	3.87392	1.15252	0.00485	0.0310268
2900026A02Rik	SST	6.50489	PV	3.87665	0.746714	0.0066	0.038675
Gpr116	SST	18.4255	PV	3.88688	2.24502	5e-05	0.000899991
Rab11fip4	SST	9.95975	PV	3.89645	1.35395	0.00015	0.00224658
Apeh	SST	11.1842	PV	3.91847	1.5131	5e-05	0.000899991
Tecpr2	SST	6.37813	PV	3.95396	0.689835	0.0044	0.028967
Zfyve28	SST	1.46237	PV	3.97094	-1.44117	0.0007	0.0074572
Pdcd11	SST	6.53112	PV	3.97182	0.717531	0.00425	0.0282572
1700052N19Rik	SST	8.71995	PV	3.97586	1.13305	0.00155	0.0135507
Tnfrsf23	SST	1.47093	PV	3.98204	-1.43678	0.0007	0.0074572
Epb4.1l5	SST	7.19157	PV	3.98607	0.851342	0.0082	0.0451694
Agpat6	SST	7.82528	PV	3.98685	0.972891	0.0002	0.00282872
Ddx49	SST	11.2269	PV	3.99598	1.49034	0.0009	0.00902776
Zc3h8	SST	8.76708	PV	4.00217	1.13131	0.00635	0.0375714
Cd93	SST	7.15516	PV	4.00256	0.83806	0.0037	0.0255163
Slc17a5	SST	7.1172	PV	4.05398	0.81197	0.00825	0.0453683
Lancl2	SST	7.40898	PV	4.06239	0.866945	0.00595	0.0358336
5330426P16Rik	SST	9.46502	PV	4.07704	1.21508	0.00075	0.00785988
Ctnnbl1	SST	7.26805	PV	4.08549	0.831061	0.0086	0.046749
Scn2b	SST	0.921987	PV	4.08607	-2.1479	5e-05	0.000899991
Epha4	SST	7.95613	PV	4.0886	0.960458	0.00035	0.00440126
D11Wsu47e	SST	8.1322	PV	4.09546	0.989622	0.0041	0.0274985
Zfp28	SST	8.09593	PV	4.09808	0.982248	0.00115	0.0108672
Pf4	SST	15.2454	PV	4.10791	1.89189	0.00175	0.014783
Fen1	SST	1.74404	PV	4.11754	-1.23935	0.00595	0.0358336
Rapgefl1	SST	2.13058	PV	4.12033	-0.951512	0.00525	0.0328664
Clec2d	SST	14.9972	PV	4.12793	1.8612	5e-05	0.000899991
Nrg1	SST	11.5245	PV	4.13154	1.47995	0.00085	0.00864801
Elfn2	SST	2.07308	PV	4.15272	-1.00228	0.0009	0.00902776
Fbxl21	SST	1.9519	PV	4.15756	-1.09086	0.0068	0.0395445
2018-09-10	SST	11.9123	PV	4.17387	1.51299	0.0001	0.00162319
Rtkn	SST	8.09719	PV	4.18366	0.952657	0.00735	0.0417891
Cnih3	SST	0.447559	PV	4.18621	-3.2255	5e-05	0.000899991
Gfod1	SST	1.67442	PV	4.18661	-1.32212	5e-05	0.000899991
Crcp	SST	7.72193	PV	4.19584	0.880002	0.0086	0.046749
Wipf3	SST	1.17817	PV	4.2042	-1.83528	0.00575	0.035019
Hey2	SST	8.25428	PV	4.21215	0.970587	0.004	0.0270105
Orc5	SST	9.13589	PV	4.23077	1.11062	0.0073	0.0415703
Ptpn5	SST	1.73305	PV	4.24612	-1.29283	0.0027	0.0202507
Med23	SST	7.46462	PV	4.25692	0.810259	0.0015	0.0132303
Scg2	SST	1.90691	PV	4.25774	-1.15885	0.00615	0.0367058
Sart1	SST	8.22171	PV	4.27266	0.944304	0.0004	0.00486957
Pde7a	SST	6.72271	PV	4.27915	0.651719	0.00925	0.0493176
Apcdd1	SST	7.89936	PV	4.2969	0.87844	0.00275	0.0205374
Homer2	SST	2.16382	PV	4.29866	-0.990311	0.00015	0.00224658
Plekhg5	SST	7.06086	PV	4.30493	0.713856	0.0082	0.0451694
BC052040	SST	10.5518	PV	4.32062	1.28818	5e-05	0.000899991
Spata9	SST	1.47906	PV	4.32531	-1.54812	0.0032	0.0229361
Pamr1	SST	8.69921	PV	4.32615	1.0078	0.0007	0.0074572
Abhd13	SST	7.58651	PV	4.32952	0.809229	0.0015	0.0132303
Lsr	SST	8.60993	PV	4.33968	0.988414	0.00395	0.026773
Stard4	SST	2.32564	PV	4.3398	-0.899998	0.007	0.0403342
Pnp2	SST	1.38355	PV	4.34034	-1.64943	0.00395	0.026773
Zswim1	SST	2.27971	PV	4.36719	-0.937853	0.0045	0.0294281
Ift46	SST	7.98888	PV	4.3818	0.86647	0.0016	0.0138454
Entpd5	SST	7.31471	PV	4.39915	0.733575	0.00605	0.036276
Src	SST	8.69366	PV	4.39982	0.982519	0.00015	0.00224658
Csrnp2	SST	7.46924	PV	4.43272	0.752771	0.0065	0.0382352
Mmp17	SST	0.825609	PV	4.43383	-2.42502	0.0002	0.00282872
N28178	SST	1.68613	PV	4.43726	-1.39595	0.0015	0.0132303
Hspb8	SST	8.76195	PV	4.44859	0.977905	0.00485	0.0310268
Arl5c	SST	1.14984	PV	4.45532	-1.9541	0.00065	0.00705458
Gstt2	SST	9.82346	PV	4.45958	1.13932	0.00835	0.0457689
Adrb1	SST	8.89303	PV	4.47718	0.990085	0.0009	0.00902776
Tmem163	SST	1.53568	PV	4.48288	-1.54555	0.00025	0.00337948
Ppp1r8	SST	8.32538	PV	4.48321	0.892984	0.0092	0.0491261
4833417C18Rik	SST	10.9855	PV	4.49453	1.28936	0.0047	0.0303552
Fmn1	SST	2.54372	PV	4.49483	-0.82133	0.00165	0.0141654
Fut10	SST	8.41293	PV	4.50112	0.902325	0.0045	0.0294281
Ppp1r3g	SST	10.7833	PV	4.53874	1.24844	0.00075	0.00785988
Pex5	SST	8.07351	PV	4.54562	0.828718	0.00625	0.0371427
Fblim1	SST	14.7316	PV	4.56534	1.69012	5e-05	0.000899991
Sp100	SST	7.80758	PV	4.61046	0.759964	0.00895	0.0481214
Fn1	SST	15.4712	PV	4.62417	1.74232	5e-05	0.000899991
Abcc4	SST	9.90772	PV	4.63382	1.09635	5e-05	0.000899991
Cntnap1	SST	1.91856	PV	4.63734	-1.27328	0.00035	0.00440126
Eltd1	SST	11.2103	PV	4.65338	1.26848	0.00015	0.00224658
Mt3	SST	20.0993	PV	4.66644	2.10675	0.00145	0.0128916
Akap12	SST	9.10229	PV	4.66834	0.963319	5e-05	0.000899991
Zbtb25	SST	9.19958	PV	4.66868	0.978551	0.0036	0.0250022
Dmpk	SST	8.76364	PV	4.68185	0.904452	0.0043	0.0284923
Tceal8	SST	8.68302	PV	4.69022	0.888541	0.0057	0.0347941
Gsto1	SST	10.704	PV	4.70011	1.18738	0.00535	0.0333274
Podxl	SST	16.2672	PV	4.70532	1.7896	5e-05	0.000899991
Cog2	SST	9.37823	PV	4.70735	0.9944	0.00125	0.0115627
F9	SST	1.47316	PV	4.71565	-1.67854	0.00025	0.00337948
Surf6	SST	9.41538	PV	4.72917	0.993431	0.0008	0.00825725
Gbe1	SST	8.76552	PV	4.73346	0.888945	0.0038	0.0260143
Kndc1	SST	8.54779	PV	4.73382	0.852547	0.00135	0.0122304
Atg12	SST	8.10246	PV	4.74059	0.773294	0.0091	0.048713
Tex261	SST	9.50438	PV	4.74627	1.0018	0.0059	0.0356152
Kcnq2	SST	0.717865	PV	4.75131	-2.72654	5e-05	0.000899991
Esam	SST	14.1735	PV	4.75274	1.57636	0.0002	0.00282872
Mllt4	SST	8.23744	PV	4.77951	0.785332	0.0009	0.00902776
Arhgef25	SST	8.69104	PV	4.7994	0.856675	0.0061	0.0365022
Rasgef1a	SST	1.62596	PV	4.80081	-1.56199	0.00015	0.00224658
Ranbp17	SST	2.56979	PV	4.80109	-0.901713	0.00405	0.0272518
Steap3	SST	8.41466	PV	4.8091	0.807138	0.00625	0.0371427
Pou3f2	SST	7.35165	PV	4.81701	0.609929	0.0078	0.0435953
Klhl34	SST	1.62938	PV	4.8192	-1.56447	0.00025	0.00337948
N6amt2	SST	20.0699	PV	4.8348	2.0535	5e-05	0.000899991
Klhdc9	SST	1.61758	PV	4.84846	-1.58369	0.0081	0.0447918
Micall1	SST	9.64098	PV	4.85344	0.990174	0.0001	0.00162319
Elavl4	SST	2.56607	PV	4.85879	-0.921038	0.00735	0.0417891
Lrrc7	SST	1.65925	PV	4.86133	-1.55082	5e-05	0.000899991
Adra1b	SST	2.08139	PV	4.86249	-1.22415	0.0018	0.0150782
Mb21d2	SST	1.48964	PV	4.86949	-1.70881	5e-05	0.000899991
Ppip5k2	SST	8.98823	PV	4.87886	0.881493	0.0004	0.00486957
Rnf219	SST	9.02835	PV	4.88086	0.887327	0.0047	0.0303552
Snrpf	SST	14.8557	PV	4.9143	1.59596	0.00355	0.0247348
D430019H16Rik	SST	1.25133	PV	4.92455	-1.97653	5e-05	0.000899991
Xrcc4	SST	12.0665	PV	4.92667	1.29232	0.00015	0.00224658
Lrrc20	SST	2.01905	PV	4.929	-1.28762	0.00235	0.0182944
Phyhip	SST	1.92485	PV	4.98113	-1.37173	0.0015	0.0132303
Sord	SST	9.80313	PV	4.98867	0.974587	0.0049	0.0312597
Diras1	SST	1.14745	PV	5.00418	-2.1247	5e-05	0.000899991
1700025G04Rik	SST	2.35756	PV	5.00749	-1.0868	0.0001	0.00162319
Ppt2	SST	11.6267	PV	5.02104	1.21139	0.00045	0.00534133
Mkln1os	SST	14.4139	PV	5.03233	1.51817	0.00025	0.00337948
Pomt1	SST	10.6613	PV	5.10929	1.06119	0.0051	0.0321824
Ibtk	SST	9.6281	PV	5.1149	0.912545	0.0003	0.00389503
Dbx2	SST	15.887	PV	5.1204	1.63351	0.0001	0.00162319
Vsig10l	SST	2.58292	PV	5.12863	-0.989571	0.00435	0.0287332
Dusp8	SST	2.12416	PV	5.12993	-1.27205	0.00015	0.00224658
Med11	SST	17.2131	PV	5.17265	1.73453	0.00435	0.0287332
Acad8	SST	9.43546	PV	5.23518	0.849855	0.00525	0.0328664
Trpm4	SST	2.75514	PV	5.24304	-0.928276	0.00655	0.0384511
Itpk1	SST	10.0424	PV	5.25892	0.933261	0.00095	0.00940524
Lgalsl	SST	11.8795	PV	5.26077	1.17513	5e-05	0.000899991
Pitpnm3	SST	1.87716	PV	5.3052	-1.49886	0.0012	0.0112119
Dgcr2	SST	10.9769	PV	5.3127	1.04695	5e-05	0.000899991
Socs6	SST	8.79381	PV	5.33455	0.721123	0.0065	0.0382352
Wdr60	SST	9.21455	PV	5.34354	0.786118	0.0045	0.0294281
2700094K13Rik	SST	16.0739	PV	5.37023	1.58167	0.0066	0.038675
Cdkn1b	SST	11.4904	PV	5.37441	1.09625	0.00025	0.00337948
Ankrd34a	SST	2.5047	PV	5.38507	-1.10433	0.00075	0.00785988
Gm13710	SST	12.1382	PV	5.39577	1.16965	0.00515	0.032415
Zfp276	SST	9.10042	PV	5.4188	0.747958	0.00365	0.0252541
Chmp7	SST	10.4669	PV	5.42729	0.947525	0.00215	0.0172049
6330403K07Rik	SST	2.55416	PV	5.42802	-1.08757	0.00485	0.0310268
Cbr4	SST	14.9535	PV	5.43367	1.46048	0.00055	0.00621884
Clip4	SST	2.61533	PV	5.43561	-1.05545	0.00665	0.0388779
Pglyrp1	SST	36.2664	PV	5.44785	2.73488	5e-05	0.000899991
Pign	SST	8.95736	PV	5.47473	0.710284	0.0013	0.0118903
Adamts16	SST	3.33218	PV	5.49375	-0.721324	0.00745	0.0421869
Adsl	SST	10.3227	PV	5.50074	0.908118	0.0013	0.0118903
Khnyn	SST	11.003	PV	5.52481	0.993906	5e-05	0.000899991
Dus1l	SST	10.0216	PV	5.55864	0.850306	0.00425	0.0282572
Fchsd1	SST	2.84874	PV	5.56733	-0.966663	0.00585	0.0354084
Fam228b	SST	10.8694	PV	5.58035	0.96184	0.00065	0.00705458
Hspa12a	SST	2.74285	PV	5.58801	-1.02666	0.0008	0.00825725
Tbrg1	SST	11.8182	PV	5.60459	1.07632	0.0027	0.0202507
Adcy8	SST	1.8767	PV	5.61664	-1.58151	5e-05	0.000899991
Pdzd4	SST	2.78862	PV	5.63226	-1.01416	0.00365	0.0252541
Pepd	SST	13.1376	PV	5.6374	1.2206	0.0007	0.0074572
Cd248	SST	12.7777	PV	5.64314	1.17905	0.00035	0.00440126
Slc6a13	SST	2.34682	PV	5.64886	-1.26725	0.00315	0.0226757
Ipcef1	SST	2.01246	PV	5.65781	-1.49128	0.0003	0.00389503
Enpp4	SST	10.3941	PV	5.67328	0.873512	0.00105	0.0101537
Ddx27	SST	11.707	PV	5.68309	1.04262	0.00065	0.00705458
Isoc2b	SST	2.05798	PV	5.70685	-1.47147	0.00845	0.0461594
Prom1	SST	14.5219	PV	5.71187	1.34619	5e-05	0.000899991
Ubxn2b	SST	2.93889	PV	5.72074	-0.960931	0.0013	0.0118903
Gprasp2	SST	10.7825	PV	5.72518	0.913294	0.0028	0.0208201
Gbp9	SST	11.8346	PV	5.72632	1.04733	0.0001	0.00162319
Abcb1a	SST	11.5983	PV	5.72675	1.01812	0.00245	0.0188811
Il15	SST	12.9331	PV	5.73667	1.17279	0.00135	0.0122304
Gemin8	SST	19.6349	PV	5.74919	1.77199	5e-05	0.000899991
Rmst	SST	10.301	PV	5.7882	0.831595	0.0027	0.0202507
Syt7	SST	2.65812	PV	5.80297	-1.12638	0.0004	0.00486957
Dnm1	SST	2.64619	PV	5.81407	-1.13563	0.0011	0.0105206
Pde8a	SST	10.8863	PV	5.82846	0.901331	0.00225	0.0177427
Fbxo3	SST	15.3332	PV	5.83152	1.39472	5e-05	0.000899991
Plekhg1	SST	9.77867	PV	5.84243	0.74307	0.00145	0.0128916
Pdpn	SST	13.0068	PV	5.84382	1.15428	0.0005	0.00578941
Gsn	SST	14.5664	PV	5.85154	1.31576	5e-05	0.000899991
Rbm43	SST	20.3683	PV	5.85363	1.79892	0.0001	0.00162319
Nim1k	SST	10.4559	PV	5.85839	0.835747	0.0007	0.0074572
Rgmb	SST	9.6465	PV	5.86399	0.718123	0.0078	0.0435953
5031410I06Rik	SST	11.2437	PV	5.88145	0.934868	0.00045	0.00534133
Nfyb	SST	10.3297	PV	5.89513	0.809199	0.0079	0.044001
Ptprb	SST	17.0006	PV	5.90634	1.52525	5e-05	0.000899991
Prkcg	SST	2.34029	PV	5.9226	-1.33955	0.00915	0.0489237
Retsat	SST	11.4606	PV	5.95242	0.945129	0.00805	0.0446055
Camk4	SST	2.82722	PV	5.95378	-1.07442	5e-05	0.000899991
Ruvbl1	SST	11.8105	PV	5.96645	0.985119	0.0061	0.0365022
Eapp	SST	17.6578	PV	5.97377	1.56359	0.00035	0.00440126
Lrrc8c	SST	11.1894	PV	5.9798	0.90396	0.00365	0.0252541
Tmco1	SST	15.398	PV	5.98073	1.36435	5e-05	0.000899991
Cx3cl1	SST	3.13782	PV	6.00209	-0.935702	0.00865	0.0469376
Arntl	SST	10.7659	PV	6.00866	0.841354	0.00265	0.0199824
Traf5	SST	11.6818	PV	6.04334	0.950846	0.0017	0.0144913
Anks1	SST	10.8615	PV	6.04395	0.845662	0.0001	0.00162319
Rasl10b	SST	2.12945	PV	6.04706	-1.50576	5e-05	0.000899991
Tdrkh	SST	11.5034	PV	6.0836	0.919069	0.00055	0.00621884
Dhx38	SST	9.76037	PV	6.10526	0.676882	0.00885	0.0477309
Sepn1	SST	10.3202	PV	6.10699	0.756943	0.0049	0.0312597
Stxbp6	SST	10.7102	PV	6.10869	0.810043	0.00135	0.0122304
Tcof1	SST	11.1663	PV	6.12419	0.866558	0.001	0.00979669
Cpq	SST	13.4581	PV	6.15197	1.12935	0.0014	0.0125596
Pfkl	SST	11.0215	PV	6.15839	0.839693	0.0019	0.0156731
Pdxp	SST	1.80657	PV	6.20611	-1.78044	5e-05	0.000899991
Zfp961	SST	10.0587	PV	6.20817	0.696206	0.0088	0.0475424
5031425E22Rik	SST	11.4101	PV	6.22039	0.875235	0.00145	0.0128916
Dzip1l	SST	13.7639	PV	6.22136	1.14559	5e-05	0.000899991
Plcb4	SST	13.7272	PV	6.25001	1.13511	5e-05	0.000899991
Manbal	SST	13.4369	PV	6.26857	1.1	0.0019	0.0156731
Zfr2	SST	1.63871	PV	6.28178	-1.93861	5e-05	0.000899991
Rsbn1l	SST	10.9008	PV	6.30321	0.790278	0.00555	0.0341672
Ipo8	SST	10.5513	PV	6.31148	0.741374	0.00115	0.0108672
Cntn2	SST	9.71253	PV	6.31328	0.621458	0.0029	0.0213409
Fstl1	SST	11.747	PV	6.31869	0.894593	0.0011	0.0105206
Etv3	SST	10.3641	PV	6.32137	0.713289	0.0057	0.0347941
Hist2h2ac	SST	21.054	PV	6.32694	1.73452	0.0044	0.028967
Hrct1	SST	1.60128	PV	6.34082	-1.98545	0.00115	0.0108672
Alpk1	SST	11.8334	PV	6.35344	0.89726	0.0001	0.00162319
Arhgap44	SST	2.63351	PV	6.38277	-1.27719	0.00625	0.0371427
Atp5s	SST	14.129	PV	6.40898	1.14049	0.00125	0.0115627
Cobll1	SST	11.5929	PV	6.42194	0.852164	0.00145	0.0128916
Nmi	SST	27.0567	PV	6.42596	2.074	5e-05	0.000899991
Carhsp1	SST	16.0314	PV	6.48559	1.30559	5e-05	0.000899991
Colgalt2	SST	10.6936	PV	6.49546	0.719247	0.0037	0.0255163
Psmd9	SST	3.33061	PV	6.57531	-0.98127	0.0047	0.0303552
Pgbd5	SST	1.92576	PV	6.57705	-1.77201	0.0001	0.00162319
Wrnip1	SST	11.1951	PV	6.64929	0.751594	0.00555	0.0341672
Map7	SST	17.5451	PV	6.65791	1.39793	5e-05	0.000899991
Tmem38a	SST	11.8271	PV	6.65879	0.828765	0.005	0.0317076
Klf15	SST	13.9371	PV	6.66527	1.0642	0.0005	0.00578941
Pvt1	SST	3.46256	PV	6.68496	-0.949078	0.0087	0.047133
Gucy2e	SST	2.42828	PV	6.70181	-1.46461	5e-05	0.000899991
B3gnt8	SST	2.14055	PV	6.70198	-1.64661	0.0005	0.00578941
Ap1s1	SST	15.4823	PV	6.71669	1.20479	0.0048	0.0307965
Ankrd6	SST	11.3683	PV	6.73691	0.754863	0.0027	0.0202507
Stard13	SST	10.8962	PV	6.74078	0.692844	0.00425	0.0282572
Nat8l	SST	3.44356	PV	6.74101	-0.969066	0.00045	0.00534133
Ncam2	SST	11.1395	PV	6.77735	0.716887	0.00805	0.0446055
Lpcat4	SST	2.06021	PV	6.78095	-1.7187	5e-05	0.000899991
Snhg7	SST	16.64	PV	6.80193	1.29064	0.0029	0.0213409
Gatsl2	SST	3.84404	PV	6.82274	-0.827728	0.00265	0.0199824
Nde1	SST	16.6791	PV	6.82426	1.2893	5e-05	0.000899991
Zwint	SST	11.6571	PV	6.83343	0.770522	0.0033	0.0234583
Axin2	SST	12.0503	PV	6.86664	0.811399	0.00145	0.0128916
Napb	SST	13.3125	PV	6.87505	0.95334	0.0054	0.0335377
Sult6b1	SST	1.72432	PV	6.88277	-1.99696	5e-05	0.000899991
2410016O06Rik	SST	3.2827	PV	6.88461	-1.06849	0.0017	0.0144913
Parvb	SST	13.2993	PV	6.88499	0.949822	0.00015	0.00224658
Mxd4	SST	16.0256	PV	6.88582	1.21868	0.00045	0.00534133
Fam76a	SST	13.556	PV	6.90766	0.972664	0.0006	0.00664891
Jph3	SST	3.54023	PV	6.90995	-0.964833	0.0055	0.033971
1810041L15Rik	SST	3.38747	PV	6.92709	-1.03204	0.00065	0.00705458
Gfm1	SST	16.0352	PV	6.95896	1.2043	0.0044	0.028967
Flt1	SST	23.9733	PV	6.98241	1.77963	5e-05	0.000899991
Brwd3	SST	11.2665	PV	7.00312	0.685976	0.00115	0.0108672
Rxfp4	SST	2.4413	PV	7.01053	-1.52188	0.00445	0.0292087
Eif2ak4	SST	11.0507	PV	7.05951	0.646504	0.0069	0.0399264
Zfp418	SST	2.96765	PV	7.0646	-1.25129	0.0006	0.00664891
Ttll12	SST	3.31471	PV	7.06956	-1.09274	0.0004	0.00486957
Bst2	SST	39.5661	PV	7.07212	2.48405	5e-05	0.000899991
Rangap1	SST	13.2929	PV	7.10842	0.903049	0.0013	0.0118903
Ptprn	SST	2.47993	PV	7.12078	-1.52173	0.0005	0.00578941
Tspan33	SST	3.55563	PV	7.13317	-1.00444	0.0023	0.0180287
Yars2	SST	23.3576	PV	7.1465	1.70858	0.0001	0.00162319
Begain	SST	2.03677	PV	7.15442	-1.81255	5e-05	0.000899991
Aox1	SST	11.4088	PV	7.19749	0.664577	0.0042	0.0280095
Nckap5	SST	14.3465	PV	7.1983	0.994966	0.00045	0.00534133
Ddx10	SST	11.4365	PV	7.20261	0.667056	0.006	0.0360488
Prkcz	SST	4.08719	PV	7.22376	-0.821641	0.00255	0.0194165
Trmt10b	SST	3.37204	PV	7.26027	-1.1064	0.00205	0.016615
Lmbr1l	SST	3.74712	PV	7.2695	-0.956074	0.00545	0.0337612
Tiparp	SST	11.8095	PV	7.28786	0.69638	0.00725	0.0413437
Nid1	SST	18.4464	PV	7.28811	1.33972	5e-05	0.000899991
Lrrfip2	SST	14.7787	PV	7.29035	1.01946	0.00015	0.00224658
B3gnt1	SST	16.3971	PV	7.29975	1.16752	0.00015	0.00224658
Dock6	SST	12.3559	PV	7.3006	0.759118	0.0016	0.0138454
Zc3h18	SST	13.0544	PV	7.31977	0.834665	0.00105	0.0101537
Rap1gap2	SST	3.13212	PV	7.32963	-1.2266	5e-05	0.000899991
Cd97	SST	14.8697	PV	7.34378	1.01778	0.00495	0.0314814
Prkdc	SST	10.5409	PV	7.36062	0.518091	0.0068	0.0395445
Parp14	SST	11.0328	PV	7.36478	0.58308	0.00725	0.0413437
Tmem263	SST	11.8573	PV	7.37072	0.685902	0.00475	0.0305766
Nhsl2	SST	4.92455	PV	7.37507	-0.582665	0.0073	0.0415703
Tmem161a	SST	12.5477	PV	7.37584	0.76654	0.00695	0.0401307
D230025D16Rik	SST	14.3919	PV	7.40004	0.959657	0.00385	0.0262606
Nploc4	SST	12.2368	PV	7.40843	0.723988	0.00265	0.0199824
Mlph	SST	14.7292	PV	7.4361	0.986057	0.00035	0.00440126
Abcb1b	SST	4.4787	PV	7.43664	-0.731569	0.00805	0.0446055
Mamld1	SST	4.27174	PV	7.43928	-0.800339	0.00805	0.0446055
Scrt1	SST	1.3566	PV	7.54311	-2.47517	5e-05	0.000899991
Fosl2	SST	3.28362	PV	7.55562	-1.20226	5e-05	0.000899991
Mettl25	SST	15.7184	PV	7.58096	1.052	0.0019	0.0156731
Mpped1	SST	3.40561	PV	7.6527	-1.16806	0.0001	0.00162319
Gal3st3	SST	3.05249	PV	7.73432	-1.34129	0.0001	0.00162319
Rab15	SST	2.16641	PV	7.77457	-1.84346	5e-05	0.000899991
Tmem17	SST	2.09008	PV	7.82842	-1.90516	0.0025	0.0191613
9330159F19Rik	SST	12.9022	PV	7.83102	0.720344	0.00275	0.0205374
Stx1a	SST	2.89171	PV	7.84225	-1.43935	0.0009	0.00902776
Pfas	SST	16.2904	PV	7.86728	1.05009	5e-05	0.000899991
Coq4	SST	3.15443	PV	7.86978	-1.31894	0.0002	0.00282872
Psmg2	SST	22.6403	PV	7.87499	1.52355	5e-05	0.000899991
Dhx30	SST	16.2763	PV	7.90205	1.04247	5e-05	0.000899991
Ppil4	SST	16.1691	PV	7.93547	1.02685	5e-05	0.000899991
Faim2	SST	4.52858	PV	7.93564	-0.809288	0.00265	0.0199824
Sos1	SST	12.1173	PV	7.93629	0.610536	0.00225	0.0177427
Wdr45	SST	14.2451	PV	7.94396	0.842532	0.0073	0.0415703
Itih5	SST	14.9518	PV	7.95033	0.911236	5e-05	0.000899991
Akap7	SST	13.1171	PV	7.95168	0.722115	0.00375	0.025761
Myo1g	SST	3.57475	PV	7.95232	-1.15353	5e-05	0.000899991
Ccdc163	SST	17.2334	PV	7.98716	1.10946	0.0088	0.0475424
Slc25a33	SST	15.4398	PV	8.00918	0.946929	0.0008	0.00825725
Taco1	SST	3.54303	PV	8.02386	-1.17931	0.0068	0.0395445
Dlgap3	SST	1.94871	PV	8.02885	-2.04268	5e-05	0.000899991
Lpar1	SST	15.4954	PV	8.03009	0.948352	0.00255	0.0194165
Kcnab2	SST	2.40991	PV	8.03404	-1.73715	5e-05	0.000899991
Ablim1	SST	15.4087	PV	8.03737	0.938952	5e-05	0.000899991
Drp2	SST	13.0337	PV	8.05652	0.694021	0.00195	0.0159787
Tmem151b	SST	3.57296	PV	8.06587	-1.17471	0.0002	0.00282872
Golga2	SST	15.5568	PV	8.07831	0.945423	5e-05	0.000899991
Mbtps1	SST	12.7173	PV	8.0801	0.654344	0.00735	0.0417891
Fastkd1	SST	4.24278	PV	8.08971	-0.931076	0.00195	0.0159787
Adcy1	SST	3.89393	PV	8.09511	-1.05582	5e-05	0.000899991
Atp6v1h	SST	17.2965	PV	8.09581	1.09524	0.00055	0.00621884
Golga3	SST	13.7381	PV	8.11634	0.759285	0.00125	0.0115627
Fam163b	SST	1.55037	PV	8.15384	-2.39486	5e-05	0.000899991
Dars	SST	15.3529	PV	8.1636	0.911236	0.0009	0.00902776
Tnfrsf13b	SST	2.94844	PV	8.18026	-1.4722	0.00785	0.0438239
Chst10	SST	15.7792	PV	8.18152	0.947585	0.00025	0.00337948
Tmem129	SST	15.7859	PV	8.18299	0.947941	0.00055	0.00621884
Myl9	SST	19.7426	PV	8.19932	1.26773	0.002	0.016296
Ephb1	SST	13.2574	PV	8.2026	0.692642	0.0033	0.0234583
Prpf3	SST	13.0994	PV	8.24484	0.667936	0.00595	0.0358336
Gm16998	SST	2.77857	PV	8.2452	-1.56921	0.00845	0.0461594
Cdk5rap2	SST	13.3612	PV	8.26111	0.693638	0.00075	0.00785988
Trub1	SST	13.1705	PV	8.28634	0.668508	0.0058	0.0352344
Prkcq	SST	2.57871	PV	8.32886	-1.69147	5e-05	0.000899991
Cdkl5	SST	4.15087	PV	8.34296	-1.00715	0.0016	0.0138454
Cenpc1	SST	13.4829	PV	8.37145	0.687585	0.00435	0.0287332
Ccdc88b	SST	15.2591	PV	8.38565	0.863673	0.0019	0.0156731
Acta2	SST	18.0849	PV	8.3943	1.1073	0.0013	0.0118903
Rasgrf1	SST	3.68711	PV	8.39454	-1.18696	0.00015	0.00224658
Rsrc1	SST	14.4294	PV	8.41042	0.778764	0.00395	0.026773
Btaf1	SST	12.5611	PV	8.45371	0.571302	0.0051	0.0321824
Vav2	SST	17.8181	PV	8.5026	1.06737	5e-05	0.000899991
Hip1	SST	14.7926	PV	8.51853	0.796203	5e-05	0.000899991
Jade2	SST	13.7182	PV	8.52065	0.687053	0.0029	0.0213409
Mageh1	SST	22.7757	PV	8.53194	1.41655	5e-05	0.000899991
Nabp1	SST	4.6424	PV	8.55433	-0.881785	0.00405	0.0272518
Lama2	SST	13.1358	PV	8.56549	0.616896	0.00285	0.0210834
Cyth1	SST	14.9388	PV	8.58539	0.799104	0.0017	0.0144913
Gfra2	SST	4.16322	PV	8.59976	-1.0466	0.0008	0.00825725
Ehmt1	SST	14.685	PV	8.61341	0.769685	0.00145	0.0128916
Syt1	SST	4.08603	PV	8.66923	-1.0852	0.0001	0.00162319
Snap91	SST	3.84606	PV	8.6784	-1.17405	0.0018	0.0150782
Fbxo38	SST	13.4148	PV	8.68542	0.627155	0.00465	0.0301304
Uggt1	SST	13.0934	PV	8.68814	0.591719	0.00355	0.0247348
Lama3	SST	16.2503	PV	8.73709	0.895242	5e-05	0.000899991
Snrnp48	SST	16.8105	PV	8.74507	0.942819	0.0017	0.0144913
Wdr43	SST	15.9114	PV	8.81509	0.852013	0.00075	0.00785988
Mbip	SST	17.4799	PV	8.83578	0.984264	0.00125	0.0115627
Maff	SST	2.50675	PV	8.83775	-1.81786	5e-05	0.000899991
Cog6	SST	14.1249	PV	8.84888	0.674671	0.00585	0.0354084
Rabgap1l	SST	14.2126	PV	8.86113	0.681613	0.00605	0.036276
Brms1l	SST	14.7032	PV	8.8683	0.729397	0.00285	0.0210834
Focad	SST	5.65718	PV	8.89912	-0.65358	0.00825	0.0453683
Pex2	SST	16.4485	PV	8.93462	0.880479	0.00315	0.0226757
Cycs	SST	14.1312	PV	8.94612	0.659553	0.00525	0.0328664
Pik3r3	SST	16.1205	PV	8.94825	0.84922	0.00105	0.0101537
Cdk5	SST	18.1442	PV	8.95124	1.01935	5e-05	0.000899991
Gpr37	SST	21.8829	PV	8.956	1.28888	5e-05	0.000899991
Mansc1	SST	4.99493	PV	8.97233	-0.845018	0.00425	0.0282572
Sla2	SST	3.98405	PV	8.98547	-1.17336	0.0087	0.047133
Cxx1b	SST	3.06476	PV	9.01201	-1.55608	0.00035	0.00440126
Cdca4	SST	4.91887	PV	9.0195	-0.874722	0.00435	0.0287332
Dctn1	SST	16.3832	PV	9.03647	0.858383	0.00035	0.00440126
Cep89	SST	5.07594	PV	9.04781	-0.833894	0.0049	0.0312597
Nub1	SST	13.9425	PV	9.05419	0.622836	0.00675	0.0393375
Ptprg	SST	13.0171	PV	9.09142	0.517834	0.00805	0.0446055
Adam23	SST	15.6096	PV	9.10128	0.778293	0.00465	0.0301304
Arhgap33	SST	4.05352	PV	9.11592	-1.16921	5e-05	0.000899991
Arc	SST	4.63152	PV	9.14501	-0.981499	0.00075	0.00785988
Dedd2	SST	3.46533	PV	9.14539	-1.40005	0.0059	0.0356152
Ccdc136	SST	14.9037	PV	9.14554	0.704528	0.00475	0.0305766
Mapkapk5	SST	19.9631	PV	9.15833	1.12418	5e-05	0.000899991
Tmem216	SST	3.61508	PV	9.1886	-1.34582	0.00135	0.0122304
Fmo1	SST	22.7279	PV	9.19317	1.30583	5e-05	0.000899991
Prkar1b	SST	3.75015	PV	9.21774	-1.29746	0.00015	0.00224658
6430548M08Rik	SST	4.84178	PV	9.23489	-0.931558	0.0009	0.00902776
Trnp1	SST	1.75134	PV	9.26276	-2.40298	5e-05	0.000899991
Bet1l	SST	4.44439	PV	9.27372	-1.06116	0.00225	0.0177427
Exoc7	SST	14.4779	PV	9.29592	0.639184	0.00705	0.0405116
Ap3s1	SST	23.5082	PV	9.3059	1.33695	0.0001	0.00162319
Tmprss7	SST	2.76735	PV	9.30947	-1.75019	0.0001	0.00162319
Rnf6	SST	15.5695	PV	9.37831	0.731321	0.00315	0.0226757
Hibch	SST	24.5257	PV	9.38428	1.38598	5e-05	0.000899991
Nudt19	SST	4.09667	PV	9.39815	-1.19793	0.00055	0.00621884
Zfp131	SST	15.1918	PV	9.41751	0.689875	0.00905	0.0485044
Exo5	SST	4.41127	PV	9.44454	-1.09829	0.0022	0.0174641
Polb	SST	25.6163	PV	9.44813	1.43896	0.00585	0.0354084
Zfp747	SST	3.81517	PV	9.45168	-1.30882	5e-05	0.000899991
Tbc1d9	SST	14.6008	PV	9.49506	0.6208	0.00585	0.0354084
Fyn	SST	14.7268	PV	9.52379	0.628841	0.00755	0.0426053
Rbfox3	SST	2.85661	PV	9.56228	-1.74305	0.00015	0.00224658
Phldb1	SST	17.4815	PV	9.57877	0.867917	0.00045	0.00534133
Jpx	SST	5.74844	PV	9.61551	-0.742192	0.00435	0.0287332
Satb1	SST	5.78819	PV	9.66872	-0.740213	0.00175	0.014783
Tfrc	SST	17.2144	PV	9.67953	0.830604	0.0003	0.00389503
Orai2	SST	6.05564	PV	9.68038	-0.676786	0.00785	0.0438239
Hist1h1c	SST	24.2673	PV	9.68409	1.32533	0.00245	0.0188811
Gng7	SST	5.48574	PV	9.71115	-0.823956	0.00675	0.0393375
Colec12	SST	14.7844	PV	9.7299	0.603579	0.00725	0.0413437
Nucb2	SST	18.3018	PV	9.74602	0.909097	0.0033	0.0234583
Camk2b	SST	2.5573	PV	9.75951	-1.93219	5e-05	0.000899991
Bend6	SST	5.51721	PV	9.79518	-0.828135	0.00605	0.036276
Msl3	SST	5.66309	PV	9.81596	-0.793539	0.0032	0.0229361
Wdtc1	SST	6.24643	PV	9.8249	-0.653411	0.0058	0.0352344
Mb21d1	SST	6.0461	PV	9.82809	-0.700905	0.00795	0.0442259
Car4	SST	21.573	PV	9.8772	1.12705	0.00685	0.0397553
Prpf6	SST	16.9825	PV	9.87968	0.781511	0.00185	0.0153786
Tmem8b	SST	4.55673	PV	9.87995	-1.1165	5e-05	0.000899991
Rab3gap1	SST	16.2764	PV	9.93457	0.712255	0.0035	0.0244758
Fam65b	SST	5.34362	PV	9.95077	-0.896991	0.0022	0.0174641
Slfn9	SST	1.60702	PV	9.98822	-2.63584	5e-05	0.000899991
Itm2a	SST	21.3336	PV	9.99526	1.09381	0.00905	0.0485044
Rexo4	SST	18.6782	PV	10.0111	0.899763	0.0005	0.00578941
Eps8l1	SST	5.8192	PV	10.0151	-0.783281	0.00425	0.0282572
Usp39	SST	5.78285	PV	10.0678	-0.799895	0.00765	0.0430184
Ier3ip1	SST	24.3394	PV	10.0714	1.27303	5e-05	0.000899991
D130040H23Rik	SST	20.2539	PV	10.0723	1.00781	0.00025	0.00337948
Wls	SST	19.6091	PV	10.0818	0.95977	0.00025	0.00337948
Xaf1	SST	5.23076	PV	10.1157	-0.951508	0.0024	0.0185935
Mpzl1	SST	17.9529	PV	10.1162	0.827553	0.0014	0.0125596
Ddx23	SST	18.3246	PV	10.1382	0.853979	0.0009	0.00902776
Ttc4	SST	17.5044	PV	10.1384	0.787888	0.0013	0.0118903
Vim	SST	20.9562	PV	10.1495	1.04596	0.0002	0.00282872
Parg	SST	19.7276	PV	10.1588	0.957483	5e-05	0.000899991
Adk	SST	17.8694	PV	10.1596	0.814653	0.0049	0.0312597
Casp2	SST	5.81068	PV	10.1676	-0.807196	0.0022	0.0174641
Mcam	SST	17.2704	PV	10.1787	0.762742	0.00665	0.0388779
Yy1	SST	20.3768	PV	10.1892	0.999881	0.00025	0.00337948
Chgb	SST	6.0254	PV	10.2193	-0.762165	0.0055	0.033971
Sdc3	SST	16.343	PV	10.2257	0.676476	0.00225	0.0177427
Fam69c	SST	18.2802	PV	10.2346	0.836825	0.00475	0.0305766
Trim25	SST	21.171	PV	10.2429	1.04746	5e-05	0.000899991
Fgf13	SST	4.86811	PV	10.2617	-1.07584	0.00065	0.00705458
Naaa	SST	16.69	PV	10.2881	0.698013	0.0052	0.0326322
Nf2	SST	17.7597	PV	10.3267	0.782229	0.004	0.0270105
Fnip1	SST	16.237	PV	10.3377	0.651371	0.00325	0.0231844
Cacna1a	SST	1.91711	PV	10.3421	-2.43153	5e-05	0.000899991
Isg20	SST	3.14186	PV	10.3642	-1.72191	0.00885	0.0477309
Xpo1	SST	18.7846	PV	10.3656	0.857739	0.0001	0.00162319
Spock1	SST	5.93242	PV	10.3936	-0.809009	0.00185	0.0153786
Ipo7	SST	18.4166	PV	10.3942	0.825234	0.00115	0.0108672
Rab11a	SST	19.4123	PV	10.4024	0.900058	0.0002	0.00282872
Peg10	SST	6.62711	PV	10.4043	-0.650726	0.00465	0.0301304
Atg4c	SST	17.458	PV	10.4617	0.738766	0.00525	0.0328664
Ccdc92	SST	1.85706	PV	10.4678	-2.49487	5e-05	0.000899991
St6galnac6	SST	5.82686	PV	10.4772	-0.84646	0.0065	0.0382352
Per1	SST	16.2397	PV	10.4784	0.632107	0.0035	0.0244758
Zranb1	SST	17.0727	PV	10.4828	0.703661	0.0085	0.0463624
Cdk5rap3	SST	17.2574	PV	10.4978	0.717126	0.009	0.048326
Cep170b	SST	4.21916	PV	10.5448	-1.3215	5e-05	0.000899991
Lysmd3	SST	5.77096	PV	10.5529	-0.870756	0.0011	0.0105206
Dnajb12	SST	19.8573	PV	10.5659	0.910258	0.00095	0.00940524
Dact3	SST	6.40347	PV	10.5778	-0.72411	0.0071	0.0407202
BC053749	SST	5.63657	PV	10.6429	-0.917009	0.0018	0.0150782
Lrtm2	SST	18.261	PV	10.6679	0.775492	0.00175	0.014783
Coro2a	SST	3.98854	PV	10.6869	-1.42191	5e-05	0.000899991
Rraga	SST	19.1633	PV	10.7271	0.837089	0.00185	0.0153786
Fam135a	SST	15.8202	PV	10.7838	0.552901	0.00705	0.0405116
B3gat1	SST	5.58178	PV	10.7975	-0.951895	0.00035	0.00440126
4932438H23Rik	SST	3.90331	PV	10.8816	-1.47912	0.0001	0.00162319
Arhgap29	SST	20.3078	PV	10.8918	0.898796	0.00245	0.0188811
Pgm2	SST	21.477	PV	10.9227	0.975454	5e-05	0.000899991
Slco1a4	SST	36.2551	PV	10.9371	1.72895	5e-05	0.000899991
Zfp827	SST	6.31824	PV	10.9596	-0.794597	0.00015	0.00224658
Zdhhc7	SST	6.63501	PV	11.0767	-0.739353	0.0093	0.0495059
Gnb5	SST	6.25355	PV	11.0924	-0.826823	0.00565	0.0346017
Acadm	SST	17.9795	PV	11.117	0.69358	0.0081	0.0447918
1110038F14Rik	SST	21.6906	PV	11.1215	0.963724	0.00155	0.0135507
Clec4a2	SST	5.30492	PV	11.1231	-1.06816	0.0003	0.00389503
H2-K2	SST	5.34933	PV	11.1427	-1.05867	0.00165	0.0141654
Minos1	SST	25.2608	PV	11.181	1.17585	0.00015	0.00224658
Iqsec3	SST	1.72263	PV	11.2063	-2.70162	5e-05	0.000899991
Zc3h12a	SST	3.45922	PV	11.2073	-1.69593	5e-05	0.000899991
Zfp180	SST	6.0559	PV	11.2121	-0.888649	0.0008	0.00825725
Suclg1	SST	21.6026	PV	11.2479	0.941557	0.00165	0.0141654
Sat2	SST	4.94266	PV	11.295	-1.19232	0.00245	0.0188811
Whrn	SST	20.8522	PV	11.3164	0.881786	0.00355	0.0247348
Snhg8	SST	26.5912	PV	11.3498	1.22828	0.0009	0.00902776
Plekhn1	SST	6.20299	PV	11.358	-0.872678	0.005	0.0317076
Emp3	SST	5.24824	PV	11.3909	-1.11797	0.00685	0.0397553
Bod1	SST	42.783	PV	11.4042	1.90747	5e-05	0.000899991
Las1l	SST	18.7676	PV	11.4078	0.71823	0.0047	0.0303552
Plekhm3	SST	7.46279	PV	11.4454	-0.616983	0.0014	0.0125596
Sarnp	SST	28.795	PV	11.4624	1.32891	5e-05	0.000899991
Taok3	SST	24.0395	PV	11.5653	1.0556	5e-05	0.000899991
Klc2	SST	6.85488	PV	11.5714	-0.755356	0.00615	0.0367058
Psmc6	SST	22.9291	PV	11.6193	0.980664	0.0002	0.00282872
Agrn	SST	17.6267	PV	11.6416	0.598472	0.004	0.0270105
Rusc1	SST	2.76176	PV	11.6462	-2.0762	5e-05	0.000899991
Slc9a3r2	SST	24.6525	PV	11.6801	1.07768	5e-05	0.000899991
Orm2	SST	3.93293	PV	11.7617	-1.58042	0.00485	0.0310268
H2afx	SST	4.11304	PV	11.8214	-1.52313	0.00045	0.00534133
Msantd3	SST	4.45059	PV	11.8268	-1.40999	0.00155	0.0135507
Map3k14	SST	5.36287	PV	11.8444	-1.14313	5e-05	0.000899991
Stac2	SST	2.26451	PV	11.8504	-2.38766	5e-05	0.000899991
Creb5	SST	5.95636	PV	11.9296	-1.00205	0.00015	0.00224658
Taf3	SST	7.97961	PV	11.9602	-0.583848	0.00885	0.0477309
Crtc1	SST	6.42792	PV	11.9758	-0.897697	0.00015	0.00224658
Dctd	SST	6.03734	PV	11.9775	-0.988343	0.0025	0.0191613
Fam210b	SST	7.82469	PV	12.002	-0.617176	0.00865	0.0469376
Cc2d2a	SST	17.5733	PV	12.0236	0.547524	0.00925	0.0493176
H2-Ab1	SST	1.79988	PV	12.0553	-2.74369	5e-05	0.000899991
9430020K01Rik	SST	20.9172	PV	12.0578	0.794719	0.0004	0.00486957
Cul4b	SST	7.68149	PV	12.0613	-0.650925	0.0044	0.028967
Hspa1a	SST	5.43158	PV	12.0871	-1.15402	0.006	0.0360488
Cd276	SST	4.78785	PV	12.1128	-1.33909	5e-05	0.000899991
Spry1	SST	6.7427	PV	12.1238	-0.846439	0.0035	0.0244758
Gldc	SST	18.8978	PV	12.1348	0.639067	0.00285	0.0210834
Zcchc11	SST	21.1781	PV	12.1524	0.801339	0.0001	0.00162319
Arl3	SST	25.0742	PV	12.237	1.03495	0.0035	0.0244758
Ap3s2	SST	7.56829	PV	12.2413	-0.693716	0.00235	0.0182944
Lsg1	SST	21.6165	PV	12.3048	0.812918	0.00265	0.0199824
Ostc	SST	33.9724	PV	12.3104	1.46449	5e-05	0.000899991
Uba5	SST	21.2338	PV	12.3757	0.778857	0.0019	0.0156731
Fam32a	SST	19.655	PV	12.4177	0.662491	0.00895	0.0481214
Iglon5	SST	5.77889	PV	12.4332	-1.10533	0.0001	0.00162319
Aatf	SST	23.3566	PV	12.5394	0.897366	0.00155	0.0135507
Egr3	SST	5.29956	PV	12.5481	-1.24353	5e-05	0.000899991
Slu7	SST	22.6494	PV	12.5739	0.849038	0.00025	0.00337948
Kcnj2	SST	7.91907	PV	12.5759	-0.667254	0.00295	0.0216239
Lactb	SST	21.7085	PV	12.5772	0.787452	0.0026	0.0197053
Gpx8	SST	5.93907	PV	12.5798	-1.0828	0.0082	0.0451694
Iqsec2	SST	7.66797	PV	12.5835	-0.714612	0.0021	0.0169146
Dtnbp1	SST	26.1736	PV	12.5953	1.05523	0.00025	0.00337948
Trps1	SST	18.3852	PV	12.5997	0.545153	0.0057	0.0347941
Tmem242	SST	5.61429	PV	12.7108	-1.17889	0.00655	0.0384511
Zfp329	SST	20.2444	PV	12.7254	0.669809	0.00125	0.0115627
Fert2	SST	22.6573	PV	12.7414	0.830456	0.0004	0.00486957
Il7r	SST	7.9624	PV	12.7415	-0.678263	0.00425	0.0282572
Snph	SST	7.45019	PV	12.7526	-0.775447	0.0018	0.0150782
Cdc42se2	SST	23.9149	PV	12.7694	0.905225	0.00015	0.00224658
Zfp955b	SST	7.92892	PV	12.7756	-0.68819	0.00605	0.036276
Ncs1	SST	5.65934	PV	12.8543	-1.18354	5e-05	0.000899991
Abcb8	SST	7.65058	PV	12.9118	-0.755046	0.00495	0.0314814
Scly	SST	6.83508	PV	12.9251	-0.919151	0.00305	0.0221434
Mast2	SST	8.60514	PV	12.9676	-0.591642	0.00875	0.0473304
Chmp1a	SST	7.81408	PV	12.973	-0.731367	0.0059	0.0356152
Bsn	SST	5.00031	PV	12.9762	-1.37578	5e-05	0.000899991
Gm5797	SST	4.74006	PV	13.0567	-1.46181	0.00035	0.00440126
Hist1h2bc	SST	28.1006	PV	13.0674	1.10463	0.0011	0.0105206
Anks1b	SST	6.7974	PV	13.0702	-0.943228	0.00035	0.00440126
Sri	SST	21.1153	PV	13.0797	0.690957	0.0085	0.0463624
Suz12	SST	22.2046	PV	13.0881	0.762609	0.001	0.00979669
Pcgf1	SST	5.82947	PV	13.1052	-1.1687	0.004	0.0270105
Tpgs1	SST	5.70257	PV	13.1285	-1.20301	0.0042	0.0280095
1700063D05Rik	SST	4.43785	PV	13.1387	-1.56589	0.0053	0.0330955
Slc39a6	SST	8.08334	PV	13.1424	-0.701203	0.00345	0.0242334
Glrp1	SST	4.74104	PV	13.1521	-1.47202	5e-05	0.000899991
Kcna6	SST	7.32272	PV	13.1554	-0.845202	0.0001	0.00162319
Gap43	SST	4.02147	PV	13.1954	-1.71424	5e-05	0.000899991
Bmpr1b	SST	19.9089	PV	13.24	0.588518	0.00555	0.0341672
Gas7	SST	8.79146	PV	13.2965	-0.596869	0.00745	0.0421869
Heg1	SST	22.2784	PV	13.297	0.744547	0.00075	0.00785988
Itpr1	SST	7.94958	PV	13.3438	-0.747219	0.00055	0.00621884
Cnksr2	SST	4.21749	PV	13.3619	-1.66367	5e-05	0.000899991
Birc2	SST	21.5758	PV	13.4475	0.682073	0.00265	0.0199824
Pyroxd2	SST	7.53495	PV	13.5164	-0.843044	0.0005	0.00578941
Shisa9	SST	8.64941	PV	13.5587	-0.648543	0.00395	0.026773
Ahcyl2	SST	9.02749	PV	13.566	-0.587594	0.0076	0.0428039
1700110C19Rik	SST	6.54603	PV	13.5768	-1.05245	0.00775	0.0434094
Agap2	SST	5.3286	PV	13.602	-1.35199	5e-05	0.000899991
Usp47	SST	23.1008	PV	13.6338	0.760758	0.00025	0.00337948
Slc17a7	SST	3.70189	PV	13.6489	-1.88245	5e-05	0.000899991
Ino80c	SST	7.33844	PV	13.6505	-0.895407	0.00075	0.00785988
Tfb2m	SST	8.20433	PV	13.7445	-0.744397	0.0057	0.0347941
Rnf103	SST	22.755	PV	13.7696	0.724701	0.00285	0.0210834
Arhgef26	SST	22.2443	PV	13.8519	0.683355	0.00075	0.00785988
Ranbp1	SST	26.98	PV	13.9113	0.955628	0.0025	0.0191613
Diras2	SST	5.65874	PV	13.9348	-1.30014	5e-05	0.000899991
Tnrc18	SST	22.5888	PV	14.0473	0.685309	0.0052	0.0326322
Irgq	SST	7.90326	PV	14.0652	-0.831606	5e-05	0.000899991
Rab28	SST	7.5421	PV	14.0946	-0.9021	0.00315	0.0226757
Ppapdc2	SST	7.1756	PV	14.1101	-0.975554	0.0013	0.0118903
Mast4	SST	20.343	PV	14.1228	0.526507	0.00485	0.0310268
Atxn1	SST	9.2564	PV	14.2028	-0.617657	0.0019	0.0156731
Slfn8	SST	22.7772	PV	14.2242	0.679241	0.00275	0.0205374
Syk	SST	23.4345	PV	14.283	0.714332	0.00095	0.00940524
0610009B22Rik	SST	31.8643	PV	14.3108	1.15484	0.00075	0.00785988
Brd7	SST	27.4423	PV	14.3909	0.931247	5e-05	0.000899991
Atg13	SST	8.38916	PV	14.4284	-0.782315	0.0017	0.0144913
Usp4	SST	25.1904	PV	14.4947	0.797353	0.0003	0.00389503
Top1	SST	26.5865	PV	14.5014	0.874503	5e-05	0.000899991
3010026O09Rik	SST	6.33555	PV	14.6524	-1.20959	0.0002	0.00282872
Tmem106c	SST	6.78866	PV	14.7649	-1.12097	0.00165	0.0141654
Naip2	SST	9.45034	PV	14.7705	-0.64428	0.00495	0.0314814
Tuba1c	SST	4.4946	PV	14.8183	-1.72111	0.00395	0.026773
Fcgrt	SST	24.4184	PV	14.8281	0.719633	0.00815	0.044992
Supt16	SST	24.428	PV	14.849	0.718168	0.0015	0.0132303
Ccp110	SST	22.5623	PV	14.9236	0.596323	0.0062	0.0369302
Stau2	SST	8.16322	PV	14.9484	-0.872779	0.00155	0.0135507
Btbd3	SST	9.5567	PV	14.9613	-0.646652	0.0035	0.0244758
Apba1	SST	10.1787	PV	14.9831	-0.557781	0.00555	0.0341672
Abhd8	SST	6.21323	PV	14.9942	-1.27099	5e-05	0.000899991
Psd	SST	4.72044	PV	15.0147	-1.66939	0.00025	0.00337948
Hmox1	SST	8.41748	PV	15.0366	-0.837015	0.00475	0.0305766
Fam50a	SST	25.9568	PV	15.0469	0.786646	0.0044	0.028967
Necab3	SST	5.41795	PV	15.1494	-1.48344	0.00015	0.00224658
Dock9	SST	22.0758	PV	15.1653	0.541692	0.0054	0.0335377
Prrc1	SST	8.88541	PV	15.2268	-0.777103	0.0004	0.00486957
Stradb	SST	8.96305	PV	15.2342	-0.765254	0.00465	0.0301304
Neurl1a	SST	5.87856	PV	15.2666	-1.37685	5e-05	0.000899991
Slc14a1	SST	9.55825	PV	15.3154	-0.680168	0.0055	0.033971
Trip6	SST	8.8101	PV	15.3178	-0.797978	0.00735	0.0417891
Arf2	SST	8.95703	PV	15.3339	-0.775634	0.005	0.0317076
Zfp105	SST	6.53128	PV	15.3818	-1.23578	0.0002	0.00282872
Lsm2	SST	5.67728	PV	15.4109	-1.44067	0.00915	0.0489237
Gpank1	SST	5.99259	PV	15.5391	-1.37465	0.0002	0.00282872
Usp12	SST	23.9541	PV	15.5427	0.624038	0.0022	0.0174641
Limch1	SST	23.9793	PV	15.5548	0.624432	0.00255	0.0194165
Slc39a10	SST	26.2171	PV	15.628	0.746371	0.0002	0.00282872
Suox	SST	9.79226	PV	15.633	-0.674878	0.00865	0.0469376
Ubxn2a	SST	8.95023	PV	15.6369	-0.804956	0.0022	0.0174641
Pprc1	SST	9.52524	PV	15.6847	-0.719529	0.0008	0.00825725
Pou3f3	SST	31.0329	PV	15.7314	0.980147	5e-05	0.000899991
Rundc3a	SST	8.24472	PV	15.7907	-0.937529	0.0007	0.0074572
Bai1	SST	10.3525	PV	15.9054	-0.619545	0.00625	0.0371427
Cntn1	SST	10.1828	PV	15.9908	-0.651114	0.00295	0.0216239
Nudt16	SST	9.34363	PV	15.9975	-0.775786	0.0087	0.047133
Ebf3	SST	10.0789	PV	16.0881	-0.674654	0.0027	0.0202507
Ccdc59	SST	42.6592	PV	16.0941	1.40633	5e-05	0.000899991
Slc35c1	SST	6.65776	PV	16.1388	-1.27743	5e-05	0.000899991
Hpca	SST	3.74329	PV	16.4244	-2.13346	0.00155	0.0135507
Alg12	SST	9.0964	PV	16.522	-0.861019	0.0025	0.0191613
Bmf	SST	10.0158	PV	16.5388	-0.723569	0.00075	0.00785988
Adora1	SST	10.2161	PV	16.5489	-0.695897	0.0019	0.0156731
Csf2rb2	SST	10.2488	PV	16.5722	-0.693317	0.0019	0.0156731
Tapbp	SST	32.2888	PV	16.599	0.95994	0.00015	0.00224658
3830406C13Rik	SST	10.0088	PV	16.6243	-0.732018	0.00675	0.0393375
Stag2	SST	25.6793	PV	16.6438	0.62562	0.00255	0.0194165
Aamp	SST	29.8671	PV	16.6716	0.841161	0.0012	0.0112119
Ube2g2	SST	7.64853	PV	16.7027	-1.12683	0.00035	0.00440126
Arid4b	SST	26.8276	PV	16.7662	0.678164	0.0006	0.00664891
Ilkap	SST	27.4932	PV	16.7784	0.712473	0.00795	0.0442259
Igip	SST	8.81822	PV	16.792	-0.92921	0.0017	0.0144913
Sptssa	SST	9.24287	PV	17.0348	-0.882073	0.00535	0.0333274
Rab43	SST	11.1517	PV	17.1353	-0.619704	0.0057	0.0347941
Idh2	SST	32.2326	PV	17.1446	0.910764	0.0004	0.00486957
Pip4k2b	SST	11.6436	PV	17.1497	-0.558642	0.0087	0.047133
Sgms1	SST	37.1466	PV	17.1637	1.11387	5e-05	0.000899991
Cacnb3	SST	3.91279	PV	17.1678	-2.13343	5e-05	0.000899991
Nkain4	SST	48.8248	PV	17.2974	1.49706	5e-05	0.000899991
Capn2	SST	29.3866	PV	17.3246	0.762336	0.00025	0.00337948
Top2b	SST	24.8281	PV	17.395	0.513303	0.00765	0.0430184
Fam213b	SST	8.42818	PV	17.4441	-1.04945	0.0084	0.0459483
Sptbn2	SST	6.92298	PV	17.4857	-1.33671	5e-05	0.000899991
Ubfd1	SST	10.2979	PV	17.4961	-0.76468	0.0002	0.00282872
Map2k4	SST	11.6497	PV	17.5188	-0.588608	0.0065	0.0382352
Accs	SST	11.4591	PV	17.5286	-0.613217	0.0078	0.0435953
Ranbp2	SST	26.1981	PV	17.5329	0.579396	0.002	0.016296
Fam107b	SST	10.7748	PV	17.5655	-0.705084	0.0016	0.0138454
Lamtor2	SST	35.242	PV	17.5781	1.00352	0.0035	0.0244758
U2surp	SST	27.8828	PV	17.5983	0.663942	0.0006	0.00664891
Lynx1	SST	7.16911	PV	17.6336	-1.29847	5e-05	0.000899991
Zfp523	SST	9.77393	PV	17.8	-0.864864	0.0004	0.00486957
Smpd1	SST	27.7359	PV	17.8219	0.638103	0.00605	0.036276
Tmem98	SST	9.5814	PV	17.8923	-0.901031	0.0024	0.0185935
Nadk	SST	42.5125	PV	17.9181	1.24647	5e-05	0.000899991
Cdk5r2	SST	5.56296	PV	17.9492	-1.69	5e-05	0.000899991
Gna11	SST	11.8413	PV	18.0124	-0.605159	0.00725	0.0413437
Ccdc90b	SST	10.3762	PV	18.0383	-0.797782	0.00485	0.0310268
1500009C09Rik	SST	8.2504	PV	18.0689	-1.13097	0.00015	0.00224658
Psma5	SST	31.8073	PV	18.0888	0.814261	0.0021	0.0169146
Polr2k	SST	83.6201	PV	18.0898	2.20868	5e-05	0.000899991
Emd	SST	8.8099	PV	18.1114	-1.0397	0.00055	0.00621884
Sfr1	SST	29.7124	PV	18.1162	0.713786	0.0031	0.0224099
Dynll2	SST	10.8057	PV	18.1212	-0.745883	0.0052	0.0326322
Zmat3	SST	11.5889	PV	18.1475	-0.647028	0.0015	0.0132303
Gm16515	SST	11.3239	PV	18.2429	-0.687971	0.00345	0.0242334
Fip1l1	SST	28.3915	PV	18.2436	0.638066	0.005	0.0317076
Rock1	SST	26.3005	PV	18.2981	0.523391	0.00575	0.035019
Rpn1	SST	31.9246	PV	18.33	0.80046	0.0003	0.00389503
Utrn	SST	34.3432	PV	18.3497	0.904271	5e-05	0.000899991
Casp4	SST	10.524	PV	18.4137	-0.8071	0.0066	0.038675
Ndst2	SST	12.0597	PV	18.4152	-0.610704	0.004	0.0270105
Psip1	SST	30.8391	PV	18.4161	0.743791	0.0021	0.0169146
Ripk2	SST	8.31911	PV	18.4279	-1.14739	0.00015	0.00224658
Rasa4	SST	11.5496	PV	18.4378	-0.67482	0.0064	0.0377943
Fbxl16	SST	5.68179	PV	18.4507	-1.69926	5e-05	0.000899991
Pik3ap1	SST	30.5705	PV	18.5013	0.724515	0.00445	0.0292087
Arhgap9	SST	8.43381	PV	18.5284	-1.13548	0.0083	0.0455763
1810022K09Rik	SST	81.5697	PV	18.5682	2.1352	0.00465	0.0301304
2018-09-03	SST	7.34368	PV	18.6345	-1.3434	5e-05	0.000899991
Fbxw4	SST	8.32413	PV	18.6429	-1.16325	0.0004	0.00486957
Atp5f1	SST	36.9667	PV	18.6486	0.987161	0.00305	0.0221434
Ccdc141	SST	26.2759	PV	18.698	0.490851	0.00865	0.0469376
Commd8	SST	27.9867	PV	18.7529	0.57763	0.00465	0.0301304
Yaf2	SST	11.0165	PV	18.7637	-0.76827	0.0048	0.0307965
Bbs9	SST	11.6709	PV	18.7638	-0.685036	0.00235	0.0182944
Vps26b	SST	12.3426	PV	18.8002	-0.607105	0.002	0.016296
H2-Oa	SST	6.43612	PV	18.8005	-1.5465	0.0009	0.00902776
Arhgef2	SST	28.7193	PV	18.884	0.604853	0.0056	0.0343933
Exoc6b	SST	32.563	PV	18.9147	0.783727	5e-05	0.000899991
Nosip	SST	9.00745	PV	18.9446	-1.07259	0.0001	0.00162319
Zfp868	SST	8.34574	PV	18.9545	-1.18343	5e-05	0.000899991
Proser1	SST	12.911	PV	18.9576	-0.554174	0.0089	0.0479188
2610507I01Rik	SST	12.4924	PV	18.96	-0.601904	0.009	0.048326
Mien1	SST	55.8049	PV	19.0356	1.55169	0.00775	0.0434094
Trim41	SST	11.6663	PV	19.0525	-0.707634	0.00185	0.0153786
Daam1	SST	36.1269	PV	19.0837	0.920733	5e-05	0.000899991
Rnf157	SST	7.28244	PV	19.0897	-1.3903	5e-05	0.000899991
Tbc1d20	SST	11.3243	PV	19.1102	-0.754926	0.00585	0.0354084
Emc2	SST	37.7302	PV	19.1611	0.977542	0.00025	0.00337948
Ubqln4	SST	11.4864	PV	19.1625	-0.738356	0.0016	0.0138454
Pqbp1	SST	33.3398	PV	19.3712	0.783334	0.00525	0.0328664
Ap1ar	SST	11.8453	PV	19.3963	-0.711467	0.00425	0.0282572
Tmem64	SST	11.1584	PV	19.468	-0.802972	0.00025	0.00337948
Mboat7	SST	12.0985	PV	19.4982	-0.688516	0.0053	0.0330955
Gabrb1	SST	30.8644	PV	19.5403	0.65949	0.003	0.0218873
Ppp5c	SST	31.1	PV	19.5804	0.667509	0.00605	0.036276
Txndc12	SST	39.5079	PV	19.639	1.00842	0.0008	0.00825725
Vcl	SST	33.6371	PV	19.6532	0.775288	0.0001	0.00162319
Sod3	SST	32.6948	PV	19.8131	0.722605	0.0009	0.00902776
Olig2	SST	29.3927	PV	19.8995	0.562723	0.00935	0.0497171
Ccl6	SST	11.2698	PV	19.9051	-0.820673	0.00505	0.0319626
Ubl4	SST	8.57027	PV	19.9326	-1.21771	0.00275	0.0205374
Nudt9	SST	37.6347	PV	19.9568	0.915179	0.0002	0.00282872
Prrt2	SST	12.2465	PV	19.984	-0.706474	0.0041	0.0274985
Chn1	SST	10.5727	PV	19.9879	-0.918778	0.0001	0.00162319
Fem1c	SST	13.0888	PV	20.0012	-0.611756	0.00755	0.0426053
Stxbp1	SST	12.2667	PV	20.0118	-0.70611	0.00155	0.0135507
Fhl3	SST	6.74242	PV	20.0418	-1.57167	5e-05	0.000899991
Adh5	SST	33.7033	PV	20.0874	0.746597	0.00305	0.0221434
Pcsk1n	SST	6.68957	PV	20.1137	-1.58819	5e-05	0.000899991
Spred2	SST	13.0069	PV	20.1472	-0.631305	0.00585	0.0354084
Slc9a8	SST	11.531	PV	20.1686	-0.806597	0.0006	0.00664891
BC029214	SST	10.2657	PV	20.1725	-0.97456	0.00565	0.0346017
Chmp4b	SST	39.1243	PV	20.1987	0.953805	0.00015	0.00224658
Jph4	SST	8.82799	PV	20.2382	-1.19692	5e-05	0.000899991
Cds1	SST	13.3119	PV	20.3732	-0.613955	0.0041	0.0274985
Ppp2r2c	SST	11.0432	PV	20.498	-0.892327	0.0004	0.00486957
Higd1a	SST	12.2429	PV	20.6056	-0.75109	0.0043	0.0284923
Baz1b	SST	33.5481	PV	20.7626	0.692245	0.00015	0.00224658
Abhd17a	SST	5.50536	PV	20.8031	-1.91789	5e-05	0.000899991
B230217C12Rik	SST	6.26713	PV	20.8194	-1.73205	5e-05	0.000899991
Taldo1	SST	39.8484	PV	20.8933	0.931482	0.00025	0.00337948
2810006K23Rik	SST	12.3199	PV	20.8994	-0.76247	0.0046	0.0298965
Luc7l	SST	35.2339	PV	20.94	0.7507	0.00145	0.0128916
Atmin	SST	10.744	PV	20.9955	-0.966557	5e-05	0.000899991
Zfp865	SST	12.7442	PV	21.0485	-0.723876	0.00235	0.0182944
1110032A03Rik	SST	11.0936	PV	21.1062	-0.927943	0.0003	0.00389503
Map1lc3a	SST	12.1635	PV	21.1383	-0.797298	0.0094	0.0499147
Myo18a	SST	31.7691	PV	21.1495	0.587006	0.0077	0.0432274
Ap3d1	SST	31.6422	PV	21.2628	0.573519	0.0051	0.0321824
Dlg2	SST	8.45781	PV	21.3252	-1.33421	5e-05	0.000899991
Psmc3	SST	33.2512	PV	21.3356	0.640148	0.0058	0.0352344
Samd4b	SST	12.5815	PV	21.4075	-0.766815	0.00065	0.00705458
Arpp21	SST	11.942	PV	21.5234	-0.849862	0.0014	0.0125596
Plxdc1	SST	11.8298	PV	21.5624	-0.866086	0.0005	0.00578941
Pdia4	SST	47.8251	PV	21.6476	1.14356	5e-05	0.000899991
Csf2rb	SST	14.8566	PV	21.888	-0.559036	0.00605	0.036276
Ptpn23	SST	13.6272	PV	21.9646	-0.68869	0.001	0.00979669
Leprotl1	SST	12.9122	PV	21.9804	-0.767477	0.0016	0.0138454
Tnrc6a	SST	31.9713	PV	21.9919	0.539806	0.00175	0.014783
Amy1	SST	36.3126	PV	22.0649	0.718717	0.00265	0.0199824
Tm2d3	SST	39.0504	PV	22.1555	0.817677	0.0089	0.0479188
Gltscr1	SST	14.0033	PV	22.1951	-0.664478	0.00085	0.00864801
Epb4.1l1	SST	7.263	PV	22.251	-1.61523	5e-05	0.000899991
Snrpn	SST	9.45836	PV	22.2626	-1.23496	0.0008	0.00825725
Klf2	SST	37.1398	PV	22.296	0.73618	0.00605	0.036276
Rab11fip5	SST	10.0467	PV	22.3674	-1.15467	5e-05	0.000899991
Ndufb5	SST	37.237	PV	22.3751	0.734847	0.00805	0.0446055
Taf6	SST	12.3269	PV	22.4068	-0.862131	0.00145	0.0128916
Phka1	SST	39.1681	PV	22.4496	0.802987	5e-05	0.000899991
Prodh	SST	42.1441	PV	22.674	0.89429	5e-05	0.000899991
Plagl2	SST	15.5157	PV	22.8344	-0.55748	0.005	0.0317076
Snx24	SST	14.4924	PV	23.1952	-0.678527	0.0054	0.0335377
Hba-a1	SST	63.3513	PV	23.221	1.44794	0.0035	0.0244758
Wapal	SST	39.8929	PV	23.3065	0.7754	0.00025	0.00337948
B3gnt2	SST	13.2246	PV	23.3127	-0.817895	0.0014	0.0125596
Cpne3	SST	15.4753	PV	23.3768	-0.595113	0.0047	0.0303552
Rpl22l1	SST	62.852	PV	23.4531	1.42218	0.0009	0.00902776
Tmem86b	SST	13.3908	PV	23.4719	-0.809691	0.00745	0.0421869
Bsdc1	SST	15.2719	PV	23.5542	-0.625108	0.00475	0.0305766
Maml3	SST	14.8397	PV	23.5843	-0.668369	0.0013	0.0118903
Tlr2	SST	13.6143	PV	23.5879	-0.792926	0.0028	0.0208201
Rnpc3	SST	54.6327	PV	23.6039	1.21074	5e-05	0.000899991
Hmgn2	SST	41.8213	PV	23.7576	0.815849	0.0008	0.00825725
Vac14	SST	14.5269	PV	23.7793	-0.710983	0.00085	0.00864801
Pdia6	SST	40.4843	PV	23.7929	0.76683	0.0005	0.00578941
Lsm7	SST	51.1592	PV	23.8285	1.10231	0.00775	0.0434094
Nek9	SST	14.1678	PV	23.9054	-0.754721	0.00035	0.00440126
Cdc26	SST	44.5047	PV	23.9076	0.896488	0.0053	0.0330955
Polr2g	SST	49.2386	PV	23.9149	1.04188	0.00045	0.00534133
Zfand2a	SST	14.0277	PV	23.9325	-0.770692	0.00115	0.0108672
Gpam	SST	38.7227	PV	24.0567	0.686737	0.00035	0.00440126
Lrrc61	SST	13.3026	PV	24.1111	-0.857988	0.0007	0.0074572
Nbr1	SST	38.1344	PV	24.209	0.65555	0.0013	0.0118903
Gclc	SST	15.4358	PV	24.4172	-0.661614	0.0023	0.0180287
Anxa5	SST	38.3157	PV	24.4219	0.649761	0.00935	0.0497171
Psmd4	SST	41.1432	PV	24.4755	0.749316	0.00385	0.0262606
Farp1	SST	38.3181	PV	24.5425	0.642743	0.0006	0.00664891
Nefl	SST	7.44893	PV	24.5634	-1.72141	5e-05	0.000899991
Magoh	SST	46.2343	PV	24.6483	0.907477	0.00505	0.0319626
D17Wsu92e	SST	16.1485	PV	24.6585	-0.610682	0.0034	0.023957
Srm	SST	10.5373	PV	24.8656	-1.23865	0.0001	0.00162319
Id4	SST	41.2895	PV	24.9201	0.728463	0.00355	0.0247348
Elf4	SST	16.5111	PV	24.9723	-0.596892	0.00335	0.0237055
Acap2	SST	38.0379	PV	25.0248	0.60408	0.00715	0.0409119
Spag7	SST	46.3891	PV	25.0672	0.887987	0.0012	0.0112119
Ring1	SST	14.4865	PV	25.1337	-0.794914	0.0008	0.00825725
Arrdc1	SST	10.463	PV	25.1347	-1.26439	5e-05	0.000899991
Sfxn3	SST	10.6872	PV	25.188	-1.23685	5e-05	0.000899991
Ddn	SST	7.71966	PV	25.2143	-1.70764	5e-05	0.000899991
Rgma	SST	38.6121	PV	25.2675	0.611769	0.00305	0.0221434
Supt6	SST	39.7882	PV	25.3342	0.651253	0.002	0.016296
Ifitm3	SST	71.0606	PV	25.7661	1.46358	5e-05	0.000899991
Ppp2r4	SST	14.6924	PV	25.7741	-0.810858	0.0003	0.00389503
Psma3	SST	42.5747	PV	25.8744	0.718468	0.00395	0.026773
Gna15	SST	42.3889	PV	25.9036	0.710532	0.00195	0.0159787
Scmh1	SST	16.7695	PV	25.9127	-0.62782	0.00615	0.0367058
Kif5c	SST	14.1251	PV	25.9253	-0.8761	0.00015	0.00224658
Nrm	SST	13.9948	PV	25.9879	-0.892949	0.0008	0.00825725
Ulk1	SST	15.5396	PV	26.1149	-0.748921	0.0003	0.00389503
Dpf2	SST	17.6804	PV	26.1237	-0.563204	0.0093	0.0495059
Mfng	SST	16.5789	PV	26.2265	-0.661672	0.0062	0.0369302
Sf3b2	SST	46.1754	PV	26.2733	0.813526	0.00035	0.00440126
Coq5	SST	13.0472	PV	26.277	-1.01007	5e-05	0.000899991
Numa1	SST	41.1407	PV	26.4987	0.634648	0.00175	0.014783
Hdac1	SST	46.3001	PV	26.5087	0.804548	0.00035	0.00440126
Ppard	SST	16.8292	PV	26.5446	-0.657452	0.0033	0.0234583
Setd3	SST	41.0689	PV	26.5866	0.627348	0.00195	0.0159787
Fam103a1	SST	15.8605	PV	26.7453	-0.753853	0.0039	0.0265212
AI464131	SST	42.951	PV	26.816	0.679598	0.0004	0.00486957
Kctd13	SST	14.9454	PV	26.8172	-0.843453	0.00195	0.0159787
Hcls1	SST	41.7944	PV	26.8357	0.639157	0.0073	0.0415703
Tspyl2	SST	41.8956	PV	27.1064	0.628168	0.0022	0.0174641
Cd300a	SST	15.6	PV	27.1071	-0.797125	0.0003	0.00389503
Map1b	SST	11.0395	PV	27.2329	-1.30267	5e-05	0.000899991
Tspan14	SST	39.8182	PV	27.2367	0.547876	0.00675	0.0393375
Zbed3	SST	12.7155	PV	27.2546	-1.09991	5e-05	0.000899991
2210016L21Rik	SST	15.2634	PV	27.2958	-0.838597	0.00155	0.0135507
Slmo2	SST	47.4594	PV	27.3033	0.797616	0.0019	0.0156731
Cplx1	SST	5.85991	PV	27.4861	-2.22975	5e-05	0.000899991
Khk	SST	15.7839	PV	27.625	-0.80752	0.0074	0.0419955
Dnajc8	SST	46.6633	PV	27.6381	0.755633	0.0012	0.0112119
Hsd17b4	SST	40.2033	PV	27.7472	0.534974	0.00875	0.0473304
Rnf20	SST	41.1434	PV	27.8966	0.560573	0.0046	0.0298965
Fez1	SST	47.0867	PV	28.0121	0.749269	0.0068	0.0395445
Gm10406	SST	17.2301	PV	28.0409	-0.702599	0.00295	0.0216239
Itih3	SST	43.4816	PV	28.0663	0.631565	0.00195	0.0159787
Taf15	SST	43.259	PV	28.2424	0.615137	0.0064	0.0377943
Nrsn1	SST	9.95193	PV	28.2577	-1.5056	5e-05	0.000899991
Rptor	SST	18.7709	PV	28.2668	-0.590607	0.00315	0.0226757
Smcr8	SST	18.5692	PV	28.6457	-0.625406	0.00425	0.0282572
Srp68	SST	18.9739	PV	28.8163	-0.60287	0.0037	0.0255163
Mlxip	SST	18.1099	PV	28.8612	-0.672353	0.00765	0.0430184
Tsc22d3	SST	71.9195	PV	28.8722	1.3167	5e-05	0.000899991
Celf4	SST	8.91352	PV	29.0152	-1.70274	5e-05	0.000899991
Atp6v1d	SST	56.0916	PV	29.3024	0.936764	5e-05	0.000899991
Fam171b	SST	42.4667	PV	29.3086	0.535008	0.0066	0.038675
Gabpb1	SST	17.8193	PV	29.3649	-0.720656	0.00635	0.0375714
Klf4	SST	19.9039	PV	29.4879	-0.567073	0.00885	0.0477309
Hspa9	SST	43.1029	PV	29.5562	0.544323	0.0069	0.0399264
Kifc2	SST	13.8306	PV	29.6812	-1.10169	5e-05	0.000899991
Scarb2	SST	51.3607	PV	29.6952	0.790435	0.00075	0.00785988
Btf3l4	SST	18.2511	PV	29.7033	-0.702635	0.00065	0.00705458
Zfp330	SST	18.9432	PV	29.8156	-0.654392	0.00585	0.0354084
Wdr1	SST	45.2637	PV	29.9861	0.594061	0.0035	0.0244758
Cul3	SST	44.527	PV	30.1076	0.564551	0.0079	0.044001
Ticam1	SST	18.9595	PV	30.2435	-0.673702	0.0013	0.0118903
Myh9	SST	50.0446	PV	30.2809	0.724806	0.0025	0.0191613
Marcksl1	SST	17.5532	PV	30.2926	-0.787231	0.007	0.0403342
Kcnd1	SST	10.777	PV	30.3335	-1.49296	5e-05	0.000899991
Cyb561a3	SST	19.8804	PV	30.4628	-0.615699	0.00665	0.0388779
Tbc1d9b	SST	20.1389	PV	30.5322	-0.600349	0.00255	0.0194165
Rnf220	SST	20.4015	PV	30.5774	-0.583794	0.0049	0.0312597
Sipa1l1	SST	20.5379	PV	30.6288	-0.576601	0.00545	0.0337612
Cyp4f15	SST	46.4247	PV	30.8777	0.588329	0.0049	0.0312597
Atp2b2	SST	20.069	PV	30.9744	-0.626109	0.00105	0.0101537
Foxj2	SST	21.007	PV	30.9785	-0.560396	0.0039	0.0265212
Stmn4	SST	50.0462	PV	31.2961	0.677277	0.0041	0.0274985
Zfp365	SST	14.4839	PV	31.3944	-1.11605	5e-05	0.000899991
Nagpa	SST	18.0453	PV	31.4516	-0.801506	0.00055	0.00621884
Cend1	SST	20.1416	PV	31.5594	-0.647893	0.0071	0.0407202
Thrap3	SST	46.0455	PV	31.6227	0.5421	0.0047	0.0303552
Egr2	SST	17.9093	PV	31.6445	-0.821247	0.00215	0.0172049
Errfi1	SST	17.2192	PV	31.7882	-0.884472	0.00025	0.00337948
Trim28	SST	19.5616	PV	31.8287	-0.702304	0.0004	0.00486957
Rffl	SST	18.1009	PV	31.9831	-0.821244	0.0029	0.0213409
Rdx	SST	47.2779	PV	32.1979	0.5542	0.0069	0.0399264
Zbtb34	SST	20.1959	PV	32.4757	-0.685295	0.0004	0.00486957
Cplx2	SST	9.80874	PV	32.6002	-1.73274	5e-05	0.000899991
Abcd1	SST	21.3761	PV	32.6002	-0.608884	0.003	0.0218873
Upk1b	SST	16.6481	PV	32.6664	-0.972445	0.00015	0.00224658
Rad1	SST	22.0727	PV	32.7565	-0.569519	0.0082	0.0451694
Gm2a	SST	22.1553	PV	32.8276	-0.567256	0.0058	0.0352344
Copz1	SST	20.5953	PV	32.8377	-0.673041	0.0027	0.0202507
Gak	SST	22.3972	PV	32.8756	-0.553698	0.00565	0.0346017
Sema4g	SST	16.064	PV	32.9654	-1.03713	5e-05	0.000899991
Reps1	SST	17.8704	PV	33.28	-0.897087	0.0005	0.00578941
Myc	SST	13.3727	PV	33.3183	-1.31702	5e-05	0.000899991
Gsk3a	SST	20.2731	PV	33.5026	-0.724702	0.00435	0.0287332
Pom121	SST	22.6071	PV	33.5602	-0.569976	0.00595	0.0358336
Ncl	SST	48.306	PV	33.6255	0.522647	0.0087	0.047133
Syn1	SST	9.04858	PV	33.679	-1.89609	0.00075	0.00785988
Zmiz2	SST	21.324	PV	33.6838	-0.659575	0.00185	0.0153786
Renbp	SST	15.869	PV	33.7682	-1.08945	5e-05	0.000899991
Creb3l2	SST	18.95	PV	33.832	-0.83619	5e-05	0.000899991
Dennd1c	SST	19.234	PV	33.8344	-0.814833	0.0003	0.00389503
Bcas1	SST	21.0326	PV	33.8387	-0.686047	0.0017	0.0144913
Mrpl18	SST	62.8298	PV	33.9292	0.888922	0.0003	0.00389503
Hmgb1	SST	67.4488	PV	34.0422	0.986468	5e-05	0.000899991
Pink1	SST	22.4755	PV	34.5655	-0.620979	0.00405	0.0272518
Rsrc2	SST	58.125	PV	34.5657	0.749817	0.0005	0.00578941
Mfap3	SST	22.8591	PV	34.808	-0.606648	0.0016	0.0138454
Acin1	SST	54.8756	PV	35.1022	0.644602	0.00495	0.0314814
St13	SST	64.3762	PV	35.1454	0.873191	5e-05	0.000899991
Itga6	SST	50.9926	PV	35.1953	0.534907	0.0032	0.0229361
Akap8	SST	50.4177	PV	35.2986	0.51432	0.00585	0.0354084
Dgkz	SST	20.2176	PV	35.5916	-0.815923	0.00035	0.00440126
Ptpn6	SST	55.5377	PV	35.7778	0.634402	0.00755	0.0426053
Rph3a	SST	9.79867	PV	35.8351	-1.87072	5e-05	0.000899991
Prkcb	SST	25.6505	PV	36.0831	-0.492336	0.00845	0.0461594
E330020D12Rik	SST	23.7471	PV	36.0908	-0.60388	0.00655	0.0384511
Tmem104	SST	23.6419	PV	36.2786	-0.617776	0.0012	0.0112119
Nelfa	SST	21.7318	PV	36.6209	-0.752863	0.00095	0.00940524
Grin2c	SST	52.462	PV	36.747	0.513645	0.0043	0.0284923
Cops7a	SST	23.0924	PV	36.8477	-0.674159	0.00545	0.0337612
Vsnl1	SST	10.5942	PV	36.9393	-1.80188	0.00015	0.00224658
Cmtm7	SST	19.7476	PV	36.9837	-0.905213	0.00095	0.00940524
Ppp1r12a	SST	58.7922	PV	37.0162	0.667469	0.00035	0.00440126
Dlg4	SST	20.4359	PV	37.0944	-0.860095	0.00015	0.00224658
Sf1	SST	56.2024	PV	37.333	0.590183	0.00355	0.0247348
Psmc5	SST	56.054	PV	37.3884	0.584227	0.0085	0.0463624
Fcgr1	SST	66.1088	PV	37.7799	0.807224	0.00095	0.00940524
Plcb2	SST	20.667	PV	37.8319	-0.872273	5e-05	0.000899991
Cxxc1	SST	19.9509	PV	37.9887	-0.92912	5e-05	0.000899991
Nfic	SST	25.2194	PV	38.3655	-0.605276	0.00105	0.0101537
Atp1a3	SST	11.9559	PV	38.5368	-1.68851	5e-05	0.000899991
Dhcr7	SST	24.3617	PV	39.0436	-0.680468	0.00075	0.00785988
Zcchc24	SST	25.8349	PV	39.4011	-0.608915	0.002	0.016296
Gpr165	SST	22.3751	PV	39.5786	-0.822826	0.0002	0.00282872
Icam1	SST	26.0927	PV	39.795	-0.608941	0.00735	0.0417891
D8Ertd738e	SST	98.2744	PV	40.2882	1.28646	5e-05	0.000899991
Atp6v1g2	SST	17.9884	PV	40.2971	-1.16361	0.0001	0.00162319
Socs3	SST	23.8548	PV	40.3279	-0.757498	0.0002	0.00282872
Syne1	SST	62.8388	PV	41.7194	0.590939	0.00895	0.0481214
Prpf4b	SST	64.2904	PV	41.7404	0.623159	0.00055	0.00621884
Git1	SST	20.7542	PV	41.7675	-1.00898	5e-05	0.000899991
Rpph1	SST	4753.29	PV	41.8604	6.8272	5e-05	0.000899991
Hnrnpf	SST	71.1256	PV	41.9804	0.760655	0.00075	0.00785988
Cd74	SST	6.59203	PV	42.0846	-2.6745	5e-05	0.000899991
Prr14	SST	27.9582	PV	42.7014	-0.611012	0.00565	0.0346017
Hpcal4	SST	13.8369	PV	42.7269	-1.62662	5e-05	0.000899991
Spock2	SST	67.0777	PV	42.8149	0.647721	0.00125	0.0115627
Vps25	SST	26.3742	PV	43.0887	-0.70818	0.0059	0.0356152
Tnf	SST	25.2348	PV	43.1083	-0.772551	0.0078	0.0435953
Map1a	SST	21.9858	PV	44.0078	-1.00119	5e-05	0.000899991
Gpr155	SST	25.1338	PV	44.2813	-0.817069	5e-05	0.000899991
Ssbp1	SST	71.9663	PV	44.4357	0.695602	0.00215	0.0172049
App	SST	77.3554	PV	44.6473	0.792931	0.00085	0.00864801
Fbxw5	SST	26.5899	PV	44.6596	-0.748096	0.00105	0.0101537
Serinc1	SST	63.1611	PV	44.6795	0.499421	0.0094	0.0499147
Siglece	SST	21.117	PV	44.6807	-1.08125	5e-05	0.000899991
Pou3f3os	SST	73.7019	PV	44.8914	0.715263	0.0094	0.0499147
Ppp2ca	SST	82.2047	PV	45.635	0.849082	0.00015	0.00224658
Pdlim4	SST	24.0079	PV	45.7146	-0.929146	0.00015	0.00224658
Pabpn1	SST	75.6552	PV	45.8358	0.722966	0.00055	0.00621884
Slc25a37	SST	29.3047	PV	45.8616	-0.646156	0.0007	0.0074572
S100b	SST	28.7687	PV	45.9923	-0.676893	0.0039	0.0265212
Zfp414	SST	20.863	PV	46.0117	-1.14106	5e-05	0.000899991
Usp2	SST	30.7606	PV	46.3873	-0.592645	0.003	0.0218873
Tnfaip3	SST	28.0345	PV	46.3944	-0.726749	0.0022	0.0174641
Stmn1	SST	89.5547	PV	46.758	0.937557	5e-05	0.000899991
Cdk16	SST	30.9037	PV	46.878	-0.60113	0.00345	0.0242334
Man1c1	SST	33.1047	PV	47.1159	-0.509177	0.00555	0.0341672
Pttg1	SST	104.63	PV	47.1775	1.14912	0.0003	0.00389503
Pcp4	SST	14.5897	PV	47.2167	-1.69435	0.00015	0.00224658
Nfix	SST	29.0938	PV	47.4298	-0.705084	0.0019	0.0156731
Gpr183	SST	29.7801	PV	47.7214	-0.680288	0.00455	0.0296802
Zfp385a	SST	28.608	PV	48.1871	-0.75223	0.00065	0.00705458
Ccnt1	SST	27.8292	PV	48.9851	-0.815744	0.00015	0.00224658
Cspg5	SST	70.9458	PV	49.2415	0.526841	0.00855	0.0465548
Vtn	SST	83.8504	PV	50.3678	0.735317	0.00495	0.0314814
Hnrnpm	SST	77.0621	PV	52.1807	0.562504	0.0068	0.0395445
2018-09-04	SST	107.095	PV	52.2284	1.03599	5e-05	0.000899991
Ids	SST	33.6872	PV	53.3883	-0.664324	0.0006	0.00664891
Pacsin2	SST	32.9915	PV	53.3931	-0.69456	0.00035	0.00440126
Dnajb4	SST	33.4769	PV	53.6185	-0.679565	0.0033	0.0234583
Olfm1	SST	27.5315	PV	53.6567	-0.962677	0.0034	0.023957
Arhgap27	SST	31.0141	PV	53.6572	-0.790849	5e-05	0.000899991
Col27a1	SST	35.4248	PV	53.703	-0.600244	0.00125	0.0115627
Npc2	SST	36.8184	PV	54.2001	-0.557868	0.00305	0.0221434
Hnrnpdl	SST	81.5538	PV	54.2908	0.587044	0.0027	0.0202507
Csdc2	SST	30.5132	PV	55.41	-0.860714	5e-05	0.000899991
Ube2i	SST	37.0622	PV	55.6066	-0.585307	0.0044	0.028967
Adora3	SST	24.1766	PV	56.7663	-1.23142	5e-05	0.000899991
Nav3	SST	37.9159	PV	57.0493	-0.589407	0.0014	0.0125596
Slc38a2	SST	38.3612	PV	57.0636	-0.572924	0.00295	0.0216239
Ppp1r10	SST	37.7654	PV	57.5165	-0.606909	0.0088	0.0475424
Dusp7	SST	40.4383	PV	59.2676	-0.551523	0.00425	0.0282572
Ctxn1	SST	24.6234	PV	59.2945	-1.26787	5e-05	0.000899991
Trp53inp2	SST	39.5263	PV	59.3605	-0.586691	0.00205	0.016615
Slc44a2	SST	40.5126	PV	59.4923	-0.554334	0.00465	0.0301304
Cmklr1	SST	40.9813	PV	59.7142	-0.543107	0.00645	0.0380251
Rmrp	SST	1218.87	PV	59.9284	4.34616	5e-05	0.000899991
R3hdm2	SST	38.0465	PV	62.7401	-0.721623	0.0003	0.00389503
Fmnl1	SST	37.8901	PV	62.8539	-0.730182	0.0003	0.00389503
Sptbn1	SST	89.7041	PV	63.043	0.508837	0.0055	0.033971
Pld3	SST	37.7193	PV	63.4851	-0.751115	0.00025	0.00337948
Nedd8	SST	35.9721	PV	63.9833	-0.830818	0.00575	0.035019
Rpl7	SST	110.559	PV	64.3232	0.781403	0.0005	0.00578941
Zfp710	SST	42.1647	PV	65.467	-0.634733	0.00125	0.0115627
Aim2	SST	28.6631	PV	65.6898	-1.19647	5e-05	0.000899991
Snap23	SST	39.0445	PV	66.3867	-0.765774	0.0004	0.00486957
Hsp90aa1	SST	104.685	PV	66.4631	0.655431	0.00105	0.0101537
2610203C20Rik	SST	100.153	PV	69.7777	0.521372	0.0083	0.0455763
Tma7	SST	40.8651	PV	70.4937	-0.786624	0.00335	0.0237055
F3	SST	101.692	PV	71.1362	0.515546	0.0074	0.0419955
Eif4ebp2	SST	45.5503	PV	72.3341	-0.667216	0.0032	0.0229361
Rab6b	SST	37.14	PV	72.5437	-0.965877	5e-05	0.000899991
Vkorc1	SST	33.1805	PV	73.5315	-1.14803	5e-05	0.000899991
Lrch4	SST	35.2226	PV	73.6148	-1.0635	0.001	0.00979669
Gpr84	SST	39.3321	PV	75.1937	-0.934906	0.00015	0.00224658
Acsl6	SST	124.097	PV	75.3651	0.7195	0.00035	0.00440126
Plgrkt	SST	36.8527	PV	75.9852	-1.04395	5e-05	0.000899991
Wdr83os	SST	46.9972	PV	76.6212	-0.705168	0.0067	0.039116
Snrpg	SST	174.609	PV	77.2174	1.17713	0.005	0.0317076
Shank1	SST	14.3287	PV	77.4924	-2.43514	5e-05	0.000899991
Bola2	SST	25.59	PV	78.3435	-1.61423	0.00015	0.00224658
Pura	SST	44.8216	PV	78.5094	-0.808672	0.00025	0.00337948
Cacng7	SST	41.5818	PV	78.8671	-0.92347	0.00055	0.00621884
Neat1	SST	118.375	PV	78.9263	0.584788	0.00175	0.014783
Tmem176a	SST	49.6763	PV	79.0787	-0.670731	0.00405	0.0272518
Msmo1	SST	119.497	PV	79.787	0.582747	0.0052	0.0326322
Sfpq	SST	133.144	PV	81.1824	0.713744	0.00065	0.00705458
Ikzf1	SST	58.1733	PV	82.4828	-0.503737	0.00755	0.0426053
Map1lc3b	SST	56.2536	PV	82.5156	-0.552722	0.00385	0.0262606
Fgd2	SST	56.7304	PV	82.823	-0.545909	0.00565	0.0346017
Vamp2	SST	59.932	PV	85.2997	-0.509214	0.00745	0.0421869
Tmem234	SST	42.1245	PV	85.8723	-1.02753	0.00015	0.00224658
Ccni	SST	59.5472	PV	86.3443	-0.536067	0.0046	0.0298965
Arl4c	SST	58.1489	PV	86.8947	-0.579517	0.0025	0.0191613
Rps13	SST	143.688	PV	89.4763	0.68336	0.00525	0.0328664
Lcp2	SST	61.2162	PV	89.6139	-0.549809	0.00265	0.0199824
Mlxipl	SST	51.5961	PV	90.2084	-0.806001	5e-05	0.000899991
Trp53	SST	41.8061	PV	90.3	-1.11101	5e-05	0.000899991
E230029C05Rik	SST	56.3243	PV	90.4626	-0.683563	0.0058	0.0352344
Snord15b	SST	19714	PV	94.4101	7.70606	0.00755	0.0426053
Map4	SST	67.9266	PV	96.3749	-0.50468	0.0068	0.0395445
Rogdi	SST	55.9602	PV	96.5346	-0.786645	0.0001	0.00162319
Higd2a	SST	59.2505	PV	100.718	-0.765417	0.00205	0.016615
Cd37	SST	63.4003	PV	101.075	-0.672865	0.0025	0.0191613
Gria2	SST	157.299	PV	104.064	0.596048	0.00445	0.0292087
Arsb	SST	65.0971	PV	104.265	-0.679585	0.0003	0.00389503
Abi3	SST	70.9802	PV	106.098	-0.579915	0.00525	0.0328664
Lgals9	SST	52.9019	PV	108.644	-1.03822	5e-05	0.000899991
Arglu1	SST	171.599	PV	110.188	0.639069	0.00065	0.00705458
Kcnj10	SST	79.1243	PV	112.374	-0.506118	0.00815	0.044992
Zmiz1	SST	76.5115	PV	112.735	-0.55919	0.0034	0.023957
Pld4	SST	76.8721	PV	113.98	-0.568255	0.0032	0.0229361
Htra1	SST	178.829	PV	114.191	0.647129	0.0005	0.00578941
Snap25	SST	42.3186	PV	114.677	-1.43821	5e-05	0.000899991
Gatm	SST	52.511	PV	116.124	-1.14497	5e-05	0.000899991
Calr	SST	222.858	PV	118.558	0.910527	0.00015	0.00224658
Arf3	SST	57.8506	PV	123.574	-1.09497	5e-05	0.000899991
Slc25a23	SST	64.512	PV	124.689	-0.950701	5e-05	0.000899991
Sirt2	SST	74.5624	PV	124.718	-0.742155	0.0003	0.00389503
Tcirg1	SST	86.1854	PV	125.923	-0.54703	0.00395	0.026773
Nckap1l	SST	88.4773	PV	127.129	-0.522917	0.00355	0.0247348
Gja1	SST	195.767	PV	127.511	0.618512	0.0008	0.00825725
Bmyc	SST	68.9663	PV	128.294	-0.895491	5e-05	0.000899991
Gnb1	SST	83.6469	PV	129.124	-0.626378	0.00085	0.00864801
Rpl9	SST	219.623	PV	129.728	0.759542	0.0033	0.0234583
Fcgr3	SST	200.286	PV	131.124	0.611127	0.0039	0.0265212
Rasgrp3	SST	79.2289	PV	132.417	-0.740991	0.00025	0.00337948
Pea15a	SST	85.4387	PV	133.046	-0.638968	0.00045	0.00534133
Atp6v0b	SST	78.4155	PV	133.992	-0.772938	0.00045	0.00534133
Camk2n1	SST	69.5377	PV	143.568	-1.04587	5e-05	0.000899991
Capzb	SST	95.991	PV	153.214	-0.674579	0.0007	0.0074572
Serpine2	SST	109.629	PV	158.056	-0.527807	0.0032	0.0229361
Fosb	SST	96.6507	PV	161.207	-0.73806	0.00055	0.00621884
Slc29a3	SST	92.8138	PV	163.597	-0.817733	5e-05	0.000899991
Apbb1ip	SST	90.5347	PV	164.179	-0.858731	5e-05	0.000899991
Arhgdib	SST	106.086	PV	164.802	-0.635493	0.0018	0.0150782
Capns1	SST	107.264	PV	168.1	-0.648156	0.00135	0.0122304
Scg3	SST	237.64	PV	168.951	0.492176	0.0087	0.047133
Klf3	SST	105.926	PV	169.272	-0.676281	0.00025	0.00337948
Gm15772	SST	322.377	PV	182.846	0.818118	0.0011	0.0105206
Calm1	SST	114.174	PV	186.203	-0.705639	0.00025	0.00337948
Ptgs1	SST	126.747	PV	188.068	-0.569305	0.00185	0.0153786
Bin2	SST	117.105	PV	189.945	-0.697776	0.0009	0.00902776
Kif5a	SST	75.7434	PV	196.18	-1.37299	5e-05	0.000899991
Sh3bgrl3	SST	130.035	PV	201.459	-0.63158	0.00385	0.0262606
Rpl18	SST	125.235	PV	207.757	-0.730261	0.0007	0.0074572
Slc1a3	SST	318.784	PV	213.174	0.580546	0.0021	0.0169146
Cox4i1	SST	136.639	PV	233.647	-0.77396	0.0001	0.00162319
Rps17	SST	362.947	PV	241.31	0.58887	0.0059	0.0356152
Adap2	SST	166.071	PV	241.621	-0.540945	0.00335	0.0237055
Rplp2	SST	407.91	PV	245.385	0.733204	0.0006	0.00664891
Cox6a1	SST	180.689	PV	278.779	-0.625613	0.00325	0.0231844
Cox8a	SST	162.099	PV	279.378	-0.785349	0.0004	0.00486957
Camk2a	SST	65.1807	PV	309.648	-2.24811	5e-05	0.000899991
Cd180	SST	172.032	PV	319.598	-0.893579	5e-05	0.000899991
Itgam	SST	227.295	PV	326.963	-0.52456	0.0084	0.0459483
Sat1	SST	549.28	PV	349.833	0.650873	0.0081	0.0447918
Tpt1	SST	569.539	PV	355.006	0.681949	0.00175	0.014783
Tmem119	SST	243.261	PV	369.452	-0.602885	0.0025	0.0191613
Gnas	SST	249.871	PV	371.654	-0.572772	0.00255	0.0194165
Mbp	SST	235.174	PV	408.242	-0.795693	0.0001	0.00162319
Cdr1	SST	112.053	PV	473.232	-2.07837	5e-05	0.000899991
Apoe	SST	803.448	PV	499.959	0.684396	0.0029	0.0213409
Laptm5	SST	423.859	PV	657.396	-0.63318	0.0013	0.0118903
C1qb	SST	902.718	PV	1285.12	-0.509551	0.0062	0.0369302
C1qc	SST	844.442	PV	1485.08	-0.814465	0.0001	0.00162319

## Sheet: MSST-CUS
Gene_id	sample_1	FPKM SST-male	sample_2	FPKM CUS	log2_fold_change	p_value	q_value
Ctcfl	SST-male	11.8613	CUS	0.325184	-5.18887	0.0004	0.00486957
Snrpg	SST-male	174.609	CUS	7.26352	-4.58731	0.0004	0.00486957
1700030L20Rik	SST-male	17.5188	CUS	0.787981	-4.4746	0.001	0.00979669
Spc24	SST-male	21.627	CUS	0.985683	-4.45557	0.00015	0.00224658
C330013E15Rik	SST-male	25.8104	CUS	1.26104	-4.35526	0.00055	0.00621884
Hcar2	SST-male	10.772	CUS	0.564553	-4.25403	0.00095	0.00940524
Lyz1	SST-male	10.2255	CUS	0.591978	-4.11048	0.0011	0.0105206
6430571L13Rik	SST-male	5.41256	CUS	0.31354	-4.10959	0.0011	0.0105206
B4galnt2	SST-male	11.6403	CUS	0.712911	-4.02926	5e-05	0.000899991
Smco1	SST-male	11.6267	CUS	0.800696	-3.86004	0.00105	0.0101537
Tmem230	SST-male	55.3948	CUS	3.85855	-3.84362	5e-05	0.000899991
Lrrn4cl	SST-male	7.69316	CUS	0.540957	-3.82999	0.00055	0.00621884
Xcr1	SST-male	2.89845	CUS	0.206521	-3.81092	0.001	0.00979669
Mt2	SST-male	392.792	CUS	29.1285	-3.75326	5e-05	0.000899991
Alg8	SST-male	18.8966	CUS	1.44953	-3.70447	5e-05	0.000899991
Cox7c	SST-male	211.604	CUS	17.133	-3.62652	5e-05	0.000899991
Rpl22l1	SST-male	62.852	CUS	5.27395	-3.575	0.00235	0.0182944
4930519G04Rik	SST-male	12.2768	CUS	1.0925	-3.49024	0.0024	0.0185935
Fxn	SST-male	22.5016	CUS	2.01953	-3.47794	0.00245	0.0188811
1500011K16Rik	SST-male	22.6606	CUS	2.03744	-3.47536	0.0023	0.0180287
Nsl1	SST-male	12.0887	CUS	1.10286	-3.45433	5e-05	0.000899991
2610207O16Rik	SST-male	33.7942	CUS	3.17916	-3.41006	0.0012	0.0112119
Tuba1b	SST-male	116.193	CUS	11.2128	-3.37329	5e-05	0.000899991
4833417C18Rik	SST-male	10.9855	CUS	1.06566	-3.36579	0.0024	0.0185935
1110038B12Rik	SST-male	27.4988	CUS	2.70681	-3.3447	0.00155	0.0135507
Tyrobp	SST-male	642.832	CUS	65.7279	-3.28986	5e-05	0.000899991
Ctxn1	SST-male	24.6234	CUS	2.53124	-3.28211	5e-05	0.000899991
1190007I07Rik	SST-male	20.5102	CUS	2.10919	-3.28158	0.00635	0.0375714
E330020D12Rik	SST-male	23.7471	CUS	2.50475	-3.24501	5e-05	0.000899991
Ly96	SST-male	51.0106	CUS	5.45052	-3.22633	0.00355	0.0247348
Ndufa4	SST-male	138.598	CUS	15.4073	-3.16922	5e-05	0.000899991
Procr	SST-male	5.8203	CUS	0.652953	-3.15604	0.00335	0.0237055
0610010B08Rik	SST-male	5.25909	CUS	0.592665	-3.14953	5e-05	0.000899991
Atp6v0c-ps2	SST-male	146.113	CUS	16.6752	-3.13131	0.00085	0.00864801
Slc41a3	SST-male	10.4684	CUS	1.20458	-3.11945	5e-05	0.000899991
Cklf	SST-male	27.5335	CUS	3.23191	-3.09073	0.0008	0.00825725
Tmem181c-ps	SST-male	5.47784	CUS	0.649885	-3.07535	5e-05	0.000899991
Dfna5	SST-male	12.811	CUS	1.5356	-3.06051	5e-05	0.000899991
Mkln1os	SST-male	14.4139	CUS	1.79543	-3.00506	0.00385	0.0262606
Cyp1b1	SST-male	2.162	CUS	0.271751	-2.99201	0.0042	0.0280095
Gpx7	SST-male	5.70873	CUS	0.719751	-2.9876	0.0044	0.028967
Gca	SST-male	41.9404	CUS	5.3955	-2.95851	5e-05	0.000899991
Ost4	SST-male	140.354	CUS	18.2466	-2.94337	0.00125	0.0115627
Gm12942	SST-male	11.3529	CUS	1.4786	-2.94076	0.00305	0.0221434
Myadm	SST-male	55.23	CUS	7.32583	-2.91439	5e-05	0.000899991
2900056M20Rik	SST-male	9.1864	CUS	1.23966	-2.88955	5e-05	0.000899991
Zwilch	SST-male	5.39667	CUS	0.728623	-2.88883	0.00925	0.0493176
Mrpl36	SST-male	12.9919	CUS	1.77523	-2.87153	0.0048	0.0307965
Cck	SST-male	18.9572	CUS	2.59336	-2.86985	0.00365	0.0252541
Hpn	SST-male	6.20861	CUS	0.852426	-2.86462	0.0027	0.0202507
0610009B22Rik	SST-male	31.8643	CUS	4.39187	-2.85903	0.00665	0.0388779
Cybrd1	SST-male	5.436	CUS	0.750898	-2.85586	0.00025	0.00337948
Adamts13	SST-male	10.5068	CUS	1.45551	-2.85172	5e-05	0.000899991
Klhl41	SST-male	1.74929	CUS	0.247615	-2.82059	0.00755	0.0426053
Dazap2	SST-male	226.009	CUS	32.0896	-2.81621	5e-05	0.000899991
Ccdc58	SST-male	21.4314	CUS	3.04705	-2.81424	0.0015	0.0132303
Phxr4	SST-male	63.2618	CUS	9.23126	-2.77673	5e-05	0.000899991
Atp5s	SST-male	14.129	CUS	2.10451	-2.7471	0.00015	0.00224658
Rps29	SST-male	820.914	CUS	122.338	-2.74636	5e-05	0.000899991
Tmem37	SST-male	13.1676	CUS	1.96843	-2.74187	0.0058	0.0352344
Fam203a	SST-male	3.19463	CUS	0.482672	-2.72653	0.00585	0.0354084
Rpl39	SST-male	360.468	CUS	54.6197	-2.72238	5e-05	0.000899991
Rbm43	SST-male	20.3683	CUS	3.08774	-2.72171	0.0002	0.00282872
Acyp1	SST-male	14.7475	CUS	2.24071	-2.71844	0.0069	0.0399264
Lage3	SST-male	16.1473	CUS	2.48509	-2.69993	0.00705	0.0405116
Mir6390	SST-male	1605.5	CUS	248.094	-2.69406	0.00525	0.0328664
Gm5617	SST-male	14.0076	CUS	2.16752	-2.69209	0.00615	0.0367058
Mien1	SST-male	55.8049	CUS	8.7729	-2.66927	0.0052	0.0326322
Gp9	SST-male	10.9288	CUS	1.76426	-2.631	0.007	0.0403342
Pglyrp1	SST-male	36.2664	CUS	5.87963	-2.62484	0.00085	0.00864801
Ociad2	SST-male	4.3406	CUS	0.714269	-2.60335	0.00575	0.035019
Fblim1	SST-male	14.7316	CUS	2.43141	-2.59905	5e-05	0.000899991
Tctex1d2	SST-male	14.7999	CUS	2.44369	-2.59845	0.00595	0.0358336
1700113A16Rik	SST-male	11.3942	CUS	1.88245	-2.59761	0.0088	0.0475424
Isca2	SST-male	58.6842	CUS	9.69575	-2.59755	5e-05	0.000899991
l7Rn6	SST-male	18.6486	CUS	3.08139	-2.59742	0.00265	0.0199824
Trappc1	SST-male	52.8566	CUS	8.81244	-2.58447	0.00105	0.0101537
Fcer1g	SST-male	531.947	CUS	88.971	-2.57988	5e-05	0.000899991
Gdpd2	SST-male	33.9049	CUS	5.73499	-2.56363	5e-05	0.000899991
Rps27l	SST-male	19.3327	CUS	3.27604	-2.56102	0.0079	0.044001
Cnep1r1	SST-male	25.1987	CUS	4.29198	-2.55364	5e-05	0.000899991
Gm10406	SST-male	17.2301	CUS	2.94411	-2.54903	5e-05	0.000899991
Nras	SST-male	35.4959	CUS	6.10611	-2.53933	5e-05	0.000899991
Cd180	SST-male	172.032	CUS	29.6304	-2.53753	5e-05	0.000899991
E230029C05Rik	SST-male	56.3243	CUS	9.71799	-2.53503	0.0001	0.00162319
2900005J15Rik	SST-male	7.86696	CUS	1.37184	-2.5197	0.0005	0.00578941
Atp5g3	SST-male	138.581	CUS	24.2143	-2.5168	5e-05	0.000899991
Bmyc	SST-male	68.9663	CUS	12.1093	-2.50978	0.00015	0.00224658
Mad2l2	SST-male	14.95	CUS	2.63639	-2.5035	0.00025	0.00337948
Pon2	SST-male	112.052	CUS	19.7658	-2.50308	5e-05	0.000899991
Gm20199	SST-male	15.1756	CUS	2.69699	-2.49233	0.0064	0.0377943
Rnaset2b	SST-male	7.13125	CUS	1.26747	-2.4922	0.00625	0.0371427
Rab7	SST-male	477.646	CUS	86.6849	-2.46209	5e-05	0.000899991
Bod1	SST-male	42.783	CUS	7.7686	-2.46131	5e-05	0.000899991
Nrg1	SST-male	11.5245	CUS	2.09286	-2.46115	0.0018	0.0150782
Kcnrg	SST-male	19.9903	CUS	3.63909	-2.45765	0.00445	0.0292087
Zxda	SST-male	3.15212	CUS	0.574283	-2.45649	0.00055	0.00621884
Timm8a1	SST-male	27.613	CUS	5.04939	-2.45117	5e-05	0.000899991
Pigr	SST-male	1.78424	CUS	0.327203	-2.44705	0.0069	0.0399264
Pm20d2	SST-male	4.70445	CUS	0.869478	-2.4358	0.00165	0.0141654
Fdx1	SST-male	21.7204	CUS	4.02241	-2.43292	0.0012	0.0112119
N6amt2	SST-male	20.0699	CUS	3.73438	-2.42609	0.00155	0.0135507
Ndufb3	SST-male	65.8457	CUS	12.3	-2.42043	0.00105	0.0101537
Pam16	SST-male	35.0439	CUS	6.55647	-2.41817	0.00065	0.00705458
Frrs1	SST-male	26.9179	CUS	5.10657	-2.39814	5e-05	0.000899991
Pqlc3	SST-male	7.23919	CUS	1.38584	-2.38507	0.00075	0.00785988
1810037I17Rik	SST-male	22.0572	CUS	4.22674	-2.38363	0.0007	0.0074572
Rps25	SST-male	181.297	CUS	35.1326	-2.36747	5e-05	0.000899991
Zfp871	SST-male	53.517	CUS	10.3819	-2.36593	5e-05	0.000899991
Camk4	SST-male	2.82722	CUS	0.548833	-2.36495	5e-05	0.000899991
A230072C01Rik	SST-male	9.58137	CUS	1.87703	-2.35178	0.00555	0.0341672
Dbhos	SST-male	7.51464	CUS	1.48814	-2.33619	5e-05	0.000899991
Vkorc1	SST-male	33.1805	CUS	6.57387	-2.33552	0.00125	0.0115627
Fbxl12os	SST-male	8.37885	CUS	1.66537	-2.33091	0.0011	0.0105206
Atp5g1	SST-male	29.1722	CUS	5.82782	-2.32357	0.00075	0.00785988
Slc2a4rg-ps	SST-male	8.45072	CUS	1.69023	-2.32185	0.0023	0.0180287
A130077B15Rik	SST-male	206.038	CUS	41.2915	-2.319	5e-05	0.000899991
Psmb9	SST-male	20.4535	CUS	4.09995	-2.31867	0.0008	0.00825725
Pebp1	SST-male	89.9803	CUS	18.0638	-2.31651	5e-05	0.000899991
Pbld1	SST-male	9.6818	CUS	1.94826	-2.31309	0.0013	0.0118903
Rnasek	SST-male	181.591	CUS	36.6682	-2.30809	5e-05	0.000899991
Pts	SST-male	63.1885	CUS	12.7934	-2.30426	5e-05	0.000899991
Ndrg2	SST-male	895.491	CUS	183.375	-2.28788	5e-05	0.000899991
Gemin8	SST-male	19.6349	CUS	4.04202	-2.28028	0.00075	0.00785988
Slc11a2	SST-male	23.5978	CUS	4.89419	-2.26951	5e-05	0.000899991
2310039L15Rik	SST-male	24.4257	CUS	5.07003	-2.26833	0.00085	0.00864801
Gpr84	SST-male	39.3321	CUS	8.24336	-2.2544	5e-05	0.000899991
Cript	SST-male	38.1859	CUS	8.00579	-2.25393	0.00025	0.00337948
Pttg1	SST-male	104.63	CUS	21.9557	-2.25262	5e-05	0.000899991
Gtdc1	SST-male	39.1929	CUS	8.261	-2.2462	5e-05	0.000899991
Rpl10a	SST-male	212.613	CUS	44.9599	-2.24152	5e-05	0.000899991
Prkaa2	SST-male	6.81448	CUS	1.45654	-2.22606	5e-05	0.000899991
Jpx	SST-male	5.74844	CUS	1.23096	-2.22338	0.0022	0.0174641
Bst2	SST-male	39.5661	CUS	8.47884	-2.22233	0.0041	0.0274985
Cuta	SST-male	76.6979	CUS	16.464	-2.21988	5e-05	0.000899991
Psmg2	SST-male	22.6403	CUS	4.87385	-2.21576	0.00195	0.0159787
Pmp22	SST-male	212.832	CUS	46.126	-2.20607	5e-05	0.000899991
Fam173a	SST-male	54.8128	CUS	11.8918	-2.20455	0.0001	0.00162319
Btbd19	SST-male	12.7714	CUS	2.77765	-2.20098	0.0001	0.00162319
BC052040	SST-male	10.5518	CUS	2.29835	-2.19882	0.0002	0.00282872
Rtn1	SST-male	49.3074	CUS	10.7611	-2.19598	5e-05	0.000899991
Rpl41	SST-male	562.135	CUS	123.138	-2.19064	5e-05	0.000899991
Yars2	SST-male	23.3576	CUS	5.12864	-2.18725	0.0011	0.0105206
B130006D01Rik	SST-male	7.75937	CUS	1.70475	-2.18637	0.0001	0.00162319
Srsf2	SST-male	268.145	CUS	58.972	-2.18491	5e-05	0.000899991
Hsbp1	SST-male	94.0225	CUS	20.7289	-2.18136	5e-05	0.000899991
Atp5e	SST-male	98.8167	CUS	21.8383	-2.17789	5e-05	0.000899991
Tnfrsf18	SST-male	16.9943	CUS	3.75691	-2.17743	0.0043	0.0284923
Slmo2	SST-male	47.4594	CUS	10.5058	-2.17551	5e-05	0.000899991
Taf13	SST-male	38.1959	CUS	8.47858	-2.17152	5e-05	0.000899991
Wdr83os	SST-male	46.9972	CUS	10.4916	-2.16333	0.00015	0.00224658
Cryba4	SST-male	18.6362	CUS	4.1604	-2.16331	0.0013	0.0118903
Mocs2	SST-male	44.2755	CUS	9.92126	-2.15791	5e-05	0.000899991
Dctn3	SST-male	39.9227	CUS	9.09314	-2.13436	0.0004	0.00486957
Sec61g	SST-male	43.2256	CUS	9.90823	-2.12519	0.00025	0.00337948
L2hgdh	SST-male	7.29999	CUS	1.68292	-2.11693	0.0002	0.00282872
D230025D16Rik	SST-male	14.3919	CUS	3.3209	-2.11561	0.00095	0.00940524
Cox6a1	SST-male	180.689	CUS	41.7776	-2.11271	5e-05	0.000899991
Igip	SST-male	8.81822	CUS	2.04454	-2.10871	0.0014	0.0125596
Rnf5	SST-male	46.5308	CUS	10.7983	-2.10738	5e-05	0.000899991
Cd53	SST-male	95.1239	CUS	22.0839	-2.10682	5e-05	0.000899991
Polr2k	SST-male	83.6201	CUS	19.4812	-2.10176	0.0046	0.0298965
Pianp	SST-male	2.3686	CUS	0.553707	-2.09684	0.0089	0.0479188
Zcchc9	SST-male	31.7041	CUS	7.41187	-2.09676	5e-05	0.000899991
Mpc2	SST-male	52.5954	CUS	12.2965	-2.09669	0.0008	0.00825725
Atox1	SST-male	55.4389	CUS	12.9832	-2.09426	0.00115	0.0108672
Cox16	SST-male	18.5438	CUS	4.34478	-2.09358	0.0004	0.00486957
2610034M16Rik	SST-male	2.55188	CUS	0.597918	-2.09354	0.00185	0.0153786
Exosc7	SST-male	29.2405	CUS	6.87413	-2.08872	0.0002	0.00282872
Txn1	SST-male	20.2092	CUS	4.77613	-2.0811	0.0028	0.0208201
Jagn1	SST-male	21.81	CUS	5.17635	-2.07498	0.0003	0.00389503
Gm7102	SST-male	35.7233	CUS	8.49865	-2.07156	5e-05	0.000899991
Mob3c	SST-male	36.7882	CUS	8.79825	-2.06395	5e-05	0.000899991
Tyw5	SST-male	26.2641	CUS	6.28211	-2.06377	0.00535	0.0333274
Cd52	SST-male	41.3331	CUS	9.89249	-2.06289	0.00165	0.0141654
2900092D14Rik	SST-male	33.3409	CUS	7.98007	-2.06282	5e-05	0.000899991
Tmem147	SST-male	24.684	CUS	5.91926	-2.06009	0.003	0.0218873
Dynlrb1	SST-male	135.613	CUS	32.5625	-2.05821	5e-05	0.000899991
Commd6	SST-male	19.6847	CUS	4.7271	-2.05805	0.0027	0.0202507
Eif4ebp2	SST-male	45.5503	CUS	10.9614	-2.05502	5e-05	0.000899991
Tagap1	SST-male	5.02945	CUS	1.21209	-2.0529	0.00085	0.00864801
Tyr	SST-male	3.8775	CUS	0.94252	-2.04053	0.0017	0.0144913
Lrrc14	SST-male	7.5426	CUS	1.85239	-2.02567	0.00465	0.0301304
Zfp456	SST-male	4.78229	CUS	1.17621	-2.02355	0.0034	0.023957
Dpagt1	SST-male	21.4932	CUS	5.29967	-2.01991	5e-05	0.000899991
2210039B01Rik	SST-male	10.6447	CUS	2.64052	-2.01125	0.00255	0.0194165
Slc25a35	SST-male	33.7388	CUS	8.37272	-2.01064	0.0001	0.00162319
Cers6	SST-male	6.69758	CUS	1.66707	-2.00632	0.00045	0.00534133
Tm2d3	SST-male	39.0504	CUS	9.75316	-2.0014	0.0008	0.00825725
Trp53inp2	SST-male	39.5263	CUS	9.88006	-2.00022	5e-05	0.000899991
Ier3	SST-male	72.452	CUS	18.115	-1.99984	5e-05	0.000899991
Dusp18	SST-male	16.1241	CUS	4.04277	-1.9958	5e-05	0.000899991
Mrpl57	SST-male	7.922	CUS	1.98819	-1.99441	0.00385	0.0262606
Alg3	SST-male	12.9734	CUS	3.27788	-1.98472	0.0033	0.0234583
Mettl23	SST-male	16.5836	CUS	4.19136	-1.98427	0.0033	0.0234583
Wdyhv1	SST-male	10.3596	CUS	2.62797	-1.97895	0.00275	0.0205374
A430078G23Rik	SST-male	14.438	CUS	3.66759	-1.97697	5e-05	0.000899991
Cox7a2l	SST-male	88.5339	CUS	22.5101	-1.97566	5e-05	0.000899991
Fam69c	SST-male	18.2802	CUS	4.66254	-1.97109	5e-05	0.000899991
Zfp422	SST-male	17.624	CUS	4.50239	-1.96878	5e-05	0.000899991
Loxl2	SST-male	6.18993	CUS	1.58755	-1.96312	0.0008	0.00825725
Pafah2	SST-male	10.2972	CUS	2.65193	-1.95714	0.0008	0.00825725
Lst1	SST-male	45.1897	CUS	11.6645	-1.95387	0.003	0.0218873
Mettl18	SST-male	9.82694	CUS	2.55131	-1.9455	0.0039	0.0265212
Fam57a	SST-male	16.096	CUS	4.18216	-1.94439	0.00565	0.0346017
Pxmp2	SST-male	16.6371	CUS	4.32616	-1.94325	0.007	0.0403342
Slc26a11	SST-male	8.84042	CUS	2.30215	-1.94113	0.0006	0.00664891
C030039L03Rik	SST-male	3.36265	CUS	0.875995	-1.9406	0.00285	0.0210834
Tecr	SST-male	276.482	CUS	72.0552	-1.94001	5e-05	0.000899991
Ms4a6d	SST-male	16.6955	CUS	4.35143	-1.93989	0.0005	0.00578941
Psme2	SST-male	57.0497	CUS	14.8976	-1.93714	0.0001	0.00162319
Ifitm3	SST-male	71.0606	CUS	18.5578	-1.93703	0.0014	0.0125596
Gng5	SST-male	87.6176	CUS	22.9195	-1.93464	0.001	0.00979669
Pigl	SST-male	25.8584	CUS	6.77645	-1.93203	0.0003	0.00389503
Prr5	SST-male	28.3749	CUS	7.46009	-1.92735	0.00025	0.00337948
Tmem263	SST-male	11.8573	CUS	3.12849	-1.92224	5e-05	0.000899991
9530091C08Rik	SST-male	44.6827	CUS	11.8036	-1.92049	5e-05	0.000899991
Slc29a3	SST-male	92.8138	CUS	24.5196	-1.9204	5e-05	0.000899991
Kbtbd3	SST-male	11.6641	CUS	3.08274	-1.91979	0.00325	0.0231844
BC003965	SST-male	13.2936	CUS	3.51886	-1.91756	5e-05	0.000899991
4632427E13Rik	SST-male	50.7397	CUS	13.4442	-1.91613	0.0003	0.00389503
S100a11	SST-male	57.6613	CUS	15.4276	-1.90209	0.00585	0.0354084
Mblac2	SST-male	6.66265	CUS	1.78397	-1.90101	0.00085	0.00864801
Rnh1	SST-male	32.0559	CUS	8.61054	-1.89641	5e-05	0.000899991
Ifitm2	SST-male	31.9119	CUS	8.58586	-1.89406	0.00605	0.036276
Tlr3	SST-male	63.4745	CUS	17.0886	-1.89314	5e-05	0.000899991
Hist2h2be	SST-male	8.83649	CUS	2.383	-1.8907	0.00085	0.00864801
Nmrk1	SST-male	17.8411	CUS	4.82214	-1.88746	0.0004	0.00486957
Rps21	SST-male	274.901	CUS	74.3457	-1.88659	5e-05	0.000899991
Naip6	SST-male	10.9325	CUS	2.95745	-1.88619	0.0069	0.0399264
Spaca6	SST-male	12.2692	CUS	3.32043	-1.8856	0.00475	0.0305766
Tmem60	SST-male	25.8852	CUS	7.01381	-1.88386	0.00055	0.00621884
Rnf182	SST-male	5.63117	CUS	1.52645	-1.88326	0.00065	0.00705458
Naprt1	SST-male	9.00793	CUS	2.44668	-1.88037	0.00415	0.0277676
Dpm2	SST-male	22.3564	CUS	6.07828	-1.87895	0.0061	0.0365022
G6pc3	SST-male	33.3237	CUS	9.08204	-1.87546	0.0002	0.00282872
Adhfe1	SST-male	25.4511	CUS	6.93659	-1.87543	0.00105	0.0101537
Zdhhc24	SST-male	23.3449	CUS	6.4005	-1.86685	5e-05	0.000899991
Dph5	SST-male	28.2352	CUS	7.75856	-1.86363	0.0001	0.00162319
Atf1	SST-male	37.3254	CUS	10.2609	-1.86301	5e-05	0.000899991
Cml5	SST-male	30.3441	CUS	8.35306	-1.86104	0.00125	0.0115627
Myeov2	SST-male	60.9421	CUS	16.7998	-1.859	0.0049	0.0312597
Napb	SST-male	13.3125	CUS	3.67216	-1.85808	0.00115	0.0108672
Chtop	SST-male	44.8139	CUS	12.3631	-1.8579	5e-05	0.000899991
Gm13293	SST-male	17.3189	CUS	4.78178	-1.85673	0.0043	0.0284923
Gapdh	SST-male	509.23	CUS	140.736	-1.85533	5e-05	0.000899991
Cacng7	SST-male	41.5818	CUS	11.5269	-1.85095	0.00125	0.0115627
Mrpl17	SST-male	9.13069	CUS	2.53411	-1.84924	0.0001	0.00162319
Nrep	SST-male	13.536	CUS	3.77144	-1.84362	0.0013	0.0118903
Mycl	SST-male	5.26353	CUS	1.46658	-1.84358	0.0067	0.039116
Slc25a14	SST-male	6.34223	CUS	1.77069	-1.84068	0.009	0.048326
Zfp36	SST-male	1113.17	CUS	311.474	-1.83749	5e-05	0.000899991
Minos1	SST-male	25.2608	CUS	7.08625	-1.8338	0.0001	0.00162319
Cers5	SST-male	23.9614	CUS	6.73614	-1.83072	0.0001	0.00162319
Eny2	SST-male	14.781	CUS	4.15758	-1.82993	0.00265	0.0199824
Gm12191	SST-male	355.948	CUS	100.308	-1.82722	5e-05	0.000899991
Fmo1	SST-male	22.7279	CUS	6.4222	-1.82333	5e-05	0.000899991
Tmbim4	SST-male	39.1037	CUS	11.0647	-1.82134	0.001	0.00979669
Gm8234	SST-male	10.2623	CUS	2.90694	-1.81977	0.00095	0.00940524
Snhg11	SST-male	2.96838	CUS	0.84502	-1.81262	0.00635	0.0375714
Slc25a3	SST-male	166.987	CUS	47.6911	-1.80794	5e-05	0.000899991
Ccdc163	SST-male	17.2334	CUS	4.92471	-1.8071	0.0051	0.0321824
Trp53	SST-male	41.8061	CUS	11.9918	-1.80167	5e-05	0.000899991
Arl6ip1	SST-male	55.1259	CUS	15.8267	-1.80037	5e-05	0.000899991
Mettl25	SST-male	15.7184	CUS	4.51368	-1.80008	0.00255	0.0194165
Ndufs3	SST-male	77.2581	CUS	22.1954	-1.79943	0.0001	0.00162319
Gng10	SST-male	49.4987	CUS	14.2371	-1.79773	0.00015	0.00224658
Tmem86a	SST-male	60.0085	CUS	17.308	-1.79373	5e-05	0.000899991
Asb8	SST-male	29.3121	CUS	8.45555	-1.79353	5e-05	0.000899991
Eogt	SST-male	108.383	CUS	31.3907	-1.78773	5e-05	0.000899991
B2m	SST-male	1107.41	CUS	322.392	-1.7803	5e-05	0.000899991
Immp1l	SST-male	16.2312	CUS	4.73304	-1.77793	0.00375	0.025761
Gm4787	SST-male	6.42462	CUS	1.87446	-1.77714	0.00735	0.0417891
I830077J02Rik	SST-male	54.1281	CUS	15.8287	-1.77384	0.0001	0.00162319
Amy1	SST-male	36.3126	CUS	10.6722	-1.76661	5e-05	0.000899991
2010107E04Rik	SST-male	158.129	CUS	46.6529	-1.76106	0.0001	0.00162319
Zbtb34	SST-male	20.1959	CUS	5.98162	-1.75545	5e-05	0.000899991
Slc35b3	SST-male	11.9151	CUS	3.53407	-1.75339	0.00185	0.0153786
Zfp459	SST-male	2.42004	CUS	0.718278	-1.75242	0.006	0.0360488
Dusp1	SST-male	363.132	CUS	107.891	-1.75092	5e-05	0.000899991
Vamp3	SST-male	43.3901	CUS	12.9255	-1.74715	0.0001	0.00162319
Supt4a	SST-male	52.5503	CUS	15.6583	-1.74677	0.00215	0.0172049
Gm15645	SST-male	15.5158	CUS	4.64344	-1.74047	0.0016	0.0138454
Gpr165	SST-male	22.3751	CUS	6.70055	-1.73954	5e-05	0.000899991
Cdo1	SST-male	6.75433	CUS	2.02719	-1.73633	0.0069	0.0399264
Rps5	SST-male	136.259	CUS	40.9613	-1.73402	0.0001	0.00162319
Tmem64	SST-male	11.1584	CUS	3.35445	-1.73399	5e-05	0.000899991
Tlcd1	SST-male	58.9322	CUS	17.7962	-1.72749	5e-05	0.000899991
Ndp	SST-male	14.1856	CUS	4.31441	-1.7172	0.0029	0.0213409
F11r	SST-male	122.522	CUS	37.2884	-1.71624	5e-05	0.000899991
H2afz	SST-male	66.9437	CUS	20.3919	-1.71495	5e-05	0.000899991
Nutf2-ps1	SST-male	39.017	CUS	11.8915	-1.71418	0.00935	0.0497171
Apip	SST-male	13.2845	CUS	4.05058	-1.71354	0.0087	0.047133
Sdcbp	SST-male	76.4266	CUS	23.3397	-1.71129	5e-05	0.000899991
Commd4	SST-male	33.8822	CUS	10.3549	-1.71022	0.00165	0.0141654
Malsu1	SST-male	21.6692	CUS	6.62875	-1.70884	0.0086	0.046749
Tpp1	SST-male	108.813	CUS	33.3415	-1.70646	5e-05	0.000899991
Rnf38	SST-male	42.0578	CUS	12.9299	-1.70167	5e-05	0.000899991
Acp1	SST-male	19.6665	CUS	6.05779	-1.69888	0.0002	0.00282872
Lnp	SST-male	9.14348	CUS	2.81651	-1.69883	5e-05	0.000899991
Hif3a	SST-male	16.1864	CUS	4.99823	-1.69529	5e-05	0.000899991
Zbtb2	SST-male	15.6374	CUS	4.83403	-1.6937	0.0005	0.00578941
Il17ra	SST-male	57.9353	CUS	17.9139	-1.69337	5e-05	0.000899991
Tuba4a	SST-male	37.489	CUS	11.6093	-1.69119	0.0036	0.0250022
Tmem39b	SST-male	6.07724	CUS	1.88703	-1.6873	0.00875	0.0473304
Ndufb5	SST-male	37.237	CUS	11.5828	-1.68476	0.0006	0.00664891
Sat1	SST-male	549.28	CUS	171.186	-1.68198	5e-05	0.000899991
Atp6ap1	SST-male	109.065	CUS	34.046	-1.67963	5e-05	0.000899991
Rab36	SST-male	9.00584	CUS	2.81545	-1.67749	0.00175	0.014783
Tlr5	SST-male	10.1886	CUS	3.19393	-1.67355	0.00035	0.00440126
Higd2a	SST-male	59.2505	CUS	18.5792	-1.67314	0.00205	0.016615
Tmc7	SST-male	48.8321	CUS	15.3365	-1.67086	5e-05	0.000899991
Gas5	SST-male	105.152	CUS	33.0421	-1.67009	5e-05	0.000899991
C5ar1	SST-male	26.3964	CUS	8.30695	-1.66795	0.00025	0.00337948
Selenbp1	SST-male	14.0965	CUS	4.43994	-1.66673	0.0019	0.0156731
Tnfrsf10b	SST-male	5.35558	CUS	1.68787	-1.66583	0.00095	0.00940524
Porcn	SST-male	17.8034	CUS	5.62408	-1.66246	0.0007	0.0074572
Arpc5	SST-male	45.074	CUS	14.2419	-1.66215	5e-05	0.000899991
Ms4a6b	SST-male	11.0987	CUS	3.50698	-1.66209	0.00115	0.0108672
Ubl7	SST-male	37.7018	CUS	11.9258	-1.66055	0.0003	0.00389503
Alg14	SST-male	13.4824	CUS	4.27643	-1.6566	0.0092	0.0491261
Nphs1	SST-male	6.65894	CUS	2.11429	-1.65512	0.001	0.00979669
Pm20d1	SST-male	2.6917	CUS	0.855317	-1.65399	0.0072	0.0411235
Trib1	SST-male	38.1305	CUS	12.1217	-1.65336	5e-05	0.000899991
Tmem39a	SST-male	20.9896	CUS	6.68199	-1.65132	0.00025	0.00337948
Lclat1	SST-male	12.0598	CUS	3.84093	-1.65068	5e-05	0.000899991
Alkbh7	SST-male	11.1332	CUS	3.55327	-1.64765	0.00865	0.0469376
Ptplb	SST-male	34.5997	CUS	11.0532	-1.64629	5e-05	0.000899991
Rtn3	SST-male	115.425	CUS	36.8917	-1.64559	5e-05	0.000899991
Tmem176a	SST-male	49.6763	CUS	15.8904	-1.6444	5e-05	0.000899991
Zmat3	SST-male	11.5889	CUS	3.7091	-1.6436	5e-05	0.000899991
Mospd1	SST-male	9.32661	CUS	2.99185	-1.64032	0.0062	0.0369302
Tmem69	SST-male	14.5025	CUS	4.65484	-1.6395	0.00055	0.00621884
Sft2d1	SST-male	38.8704	CUS	12.4786	-1.63922	0.00735	0.0417891
Dad1	SST-male	72.7872	CUS	23.3793	-1.63846	0.0014	0.0125596
2900076A07Rik	SST-male	11.304	CUS	3.63152	-1.6382	0.0072	0.0411235
Gmppa	SST-male	24.3968	CUS	7.86267	-1.6336	0.0006	0.00664891
Zic4	SST-male	1.9377	CUS	0.624738	-1.63303	0.0078	0.0435953
Tiprl	SST-male	16.9728	CUS	5.492	-1.62782	0.0003	0.00389503
Ids	SST-male	33.6872	CUS	10.9097	-1.62659	5e-05	0.000899991
Abcg4	SST-male	7.44632	CUS	2.41267	-1.6259	0.0039	0.0265212
Tomm22	SST-male	24.4225	CUS	7.92984	-1.62285	0.0023	0.0180287
Hpcal4	SST-male	13.8369	CUS	4.49328	-1.62268	5e-05	0.000899991
Lcat	SST-male	102.147	CUS	33.2456	-1.61942	5e-05	0.000899991
Lyrm7	SST-male	3.91371	CUS	1.27626	-1.61661	0.00765	0.0430184
Smim7	SST-male	15.1605	CUS	4.9475	-1.61554	0.0001	0.00162319
Casp1	SST-male	19.8846	CUS	6.48986	-1.61539	0.00345	0.0242334
Pmvk	SST-male	35.3719	CUS	11.5494	-1.61478	0.0009	0.00902776
Mettl2	SST-male	8.91966	CUS	2.91277	-1.61459	0.003	0.0218873
Lancl2	SST-male	7.40898	CUS	2.42196	-1.6131	0.0045	0.0294281
Gyg	SST-male	12.5514	CUS	4.1042	-1.61268	0.0025	0.0191613
Cd38	SST-male	6.4367	CUS	2.10614	-1.61172	0.00355	0.0247348
Uqcr10	SST-male	103.78	CUS	33.9733	-1.61105	0.0003	0.00389503
A630089N07Rik	SST-male	116.935	CUS	38.327	-1.60927	5e-05	0.000899991
Dcdc2c	SST-male	97.9518	CUS	32.1538	-1.60708	5e-05	0.000899991
Orai3	SST-male	22.0991	CUS	7.25639	-1.60666	5e-05	0.000899991
Fam214b	SST-male	26.717	CUS	8.78662	-1.60438	5e-05	0.000899991
Mfap1a	SST-male	13.5382	CUS	4.45367	-1.60397	5e-05	0.000899991
Tmem180	SST-male	9.77714	CUS	3.2179	-1.60329	0.00235	0.0182944
Mrpl30	SST-male	41.5884	CUS	13.6936	-1.60268	0.00535	0.0333274
Ly6a	SST-male	41.565	CUS	13.7309	-1.59794	0.00115	0.0108672
Snapin	SST-male	48.7418	CUS	16.1022	-1.5979	0.00045	0.00534133
Dclre1c	SST-male	37.7227	CUS	12.5066	-1.59274	5e-05	0.000899991
Arhgdib	SST-male	106.086	CUS	35.2394	-1.58998	5e-05	0.000899991
Lias	SST-male	18.5498	CUS	6.1703	-1.58799	0.0011	0.0105206
Gm19757	SST-male	18.1921	CUS	6.05893	-1.58618	0.0002	0.00282872
Glrx2	SST-male	19.6754	CUS	6.56703	-1.58308	5e-05	0.000899991
Rad1	SST-male	22.0727	CUS	7.37338	-1.58186	0.00035	0.00440126
Ly6e	SST-male	221.928	CUS	74.2975	-1.57871	5e-05	0.000899991
Ube2b	SST-male	47.5386	CUS	15.9716	-1.57359	5e-05	0.000899991
Rgs2	SST-male	174.217	CUS	58.6401	-1.57093	5e-05	0.000899991
Atp5g2	SST-male	45.7109	CUS	15.4144	-1.56826	0.00285	0.0210834
Slc7a7	SST-male	32.2571	CUS	10.8941	-1.56608	0.00325	0.0231844
Agpat1	SST-male	39.3236	CUS	13.2903	-1.56502	0.0001	0.00162319
Car11	SST-male	13.1623	CUS	4.45007	-1.56451	0.00255	0.0194165
Setd6	SST-male	14.3863	CUS	4.87104	-1.56239	0.00385	0.0262606
Abhd17c	SST-male	23.9693	CUS	8.12305	-1.5611	0.0004	0.00486957
Psmb5	SST-male	35.2667	CUS	11.9636	-1.55965	0.0044	0.028967
Sdhc	SST-male	84.7287	CUS	28.809	-1.55633	5e-05	0.000899991
Cyp2d22	SST-male	37.5814	CUS	12.7877	-1.55526	0.0001	0.00162319
Golph3	SST-male	39.4927	CUS	13.4406	-1.55499	5e-05	0.000899991
Letmd1	SST-male	25.1574	CUS	8.56328	-1.55475	0.0001	0.00162319
Rfk	SST-male	13.6395	CUS	4.64812	-1.55307	0.0012	0.0112119
Tmem68	SST-male	13.4423	CUS	4.58728	-1.55107	0.00075	0.00785988
Slc39a13	SST-male	27.0742	CUS	9.24046	-1.55088	0.0001	0.00162319
Scube1	SST-male	3.12863	CUS	1.06833	-1.55017	0.00685	0.0397553
Rpl9	SST-male	219.623	CUS	75.011	-1.54986	0.0004	0.00486957
Exosc8	SST-male	17.8205	CUS	6.09467	-1.54792	0.0046	0.0298965
Yipf5	SST-male	17.1594	CUS	5.87116	-1.54729	0.00095	0.00940524
Lgals3bp	SST-male	71.6418	CUS	24.5554	-1.54476	5e-05	0.000899991
Syvn1	SST-male	31.5007	CUS	10.7992	-1.54446	0.00035	0.00440126
Lamp2	SST-male	143.422	CUS	49.24	-1.54237	5e-05	0.000899991
Elovl2	SST-male	16.681	CUS	5.73882	-1.53938	5e-05	0.000899991
Aste1	SST-male	7.09702	CUS	2.44189	-1.53922	0.0048	0.0307965
Hey1	SST-male	27.1597	CUS	9.35167	-1.53817	0.00035	0.00440126
Kctd18	SST-male	15.4831	CUS	5.3426	-1.53508	0.00125	0.0115627
Prcp	SST-male	28.22	CUS	9.76392	-1.53118	0.00015	0.00224658
Tbca	SST-male	68.23	CUS	23.6176	-1.53054	0.00545	0.0337612
Bend3	SST-male	4.67798	CUS	1.62352	-1.52676	0.00495	0.0314814
Arf3	SST-male	57.8506	CUS	20.0902	-1.52584	5e-05	0.000899991
Nrros	SST-male	35.065	CUS	12.1899	-1.52434	5e-05	0.000899991
Coa5	SST-male	17.8841	CUS	6.22127	-1.5234	5e-05	0.000899991
Trmt61a	SST-male	15.0062	CUS	5.22328	-1.52253	0.0016	0.0138454
Actr10	SST-male	12.5732	CUS	4.38099	-1.52103	0.0005	0.00578941
Ppp2r3d	SST-male	6.46124	CUS	2.25706	-1.51737	0.00345	0.0242334
Zfp410	SST-male	21.7681	CUS	7.61651	-1.51501	0.0016	0.0138454
Acat2	SST-male	8.07481	CUS	2.82908	-1.5131	0.00315	0.0226757
Eral1	SST-male	18.6273	CUS	6.52892	-1.5125	0.0044	0.028967
Rras	SST-male	31.1933	CUS	10.9463	-1.51079	0.00475	0.0305766
Shisa5	SST-male	38.7103	CUS	13.5861	-1.51059	5e-05	0.000899991
Cdk6	SST-male	12.4613	CUS	4.37426	-1.51035	0.00095	0.00940524
Rasgrf1	SST-male	3.68711	CUS	1.29626	-1.50814	0.00345	0.0242334
Sh3bgrl3	SST-male	130.035	CUS	45.7828	-1.50603	0.00015	0.00224658
Sparc	SST-male	651.275	CUS	229.529	-1.50459	0.00015	0.00224658
Atp6v0b	SST-male	78.4155	CUS	27.6855	-1.50201	0.00025	0.00337948
Lamtor5	SST-male	31.5689	CUS	11.1476	-1.50177	0.00525	0.0328664
Polr1d	SST-male	47.5664	CUS	16.8296	-1.49894	0.00055	0.00621884
Tmsb4x	SST-male	1115.02	CUS	394.536	-1.49884	5e-05	0.000899991
Mrpl37	SST-male	20.9661	CUS	7.41922	-1.49872	0.0011	0.0105206
Fopnl	SST-male	13.5245	CUS	4.79206	-1.49686	0.00295	0.0216239
Leprotl1	SST-male	12.9122	CUS	4.57728	-1.49617	0.0016	0.0138454
Slc6a17	SST-male	4.40997	CUS	1.56363	-1.49587	0.0023	0.0180287
Sdf2	SST-male	35.514	CUS	12.6029	-1.49463	0.0001	0.00162319
Nlk	SST-male	23.8302	CUS	8.47624	-1.49129	0.0001	0.00162319
Fcrl1	SST-male	21.6028	CUS	7.6938	-1.48945	0.0012	0.0112119
Hlf	SST-male	29.1785	CUS	10.3933	-1.48925	5e-05	0.000899991
Orc3	SST-male	29.9495	CUS	10.6739	-1.48845	0.0004	0.00486957
Slc30a10	SST-male	37.5262	CUS	13.3903	-1.48671	5e-05	0.000899991
Ifi27	SST-male	59.7588	CUS	21.3533	-1.48469	0.0009	0.00902776
Txndc17	SST-male	14.3177	CUS	5.12156	-1.48314	0.00625	0.0371427
Atf2	SST-male	34.8054	CUS	12.4952	-1.47793	5e-05	0.000899991
Hadhb	SST-male	35.7824	CUS	12.8581	-1.47658	0.00025	0.00337948
Smim14	SST-male	19.1755	CUS	6.89932	-1.47473	0.00035	0.00440126
Mtx3	SST-male	24.2554	CUS	8.72874	-1.47446	5e-05	0.000899991
Tlr1	SST-male	11.968	CUS	4.31302	-1.47241	0.00145	0.0128916
Tmem223	SST-male	26.6389	CUS	9.6108	-1.47081	0.0053	0.0330955
Tmem208	SST-male	23.2981	CUS	8.41161	-1.46976	0.0043	0.0284923
Imp4	SST-male	15.7873	CUS	5.70215	-1.46919	0.0019	0.0156731
Egr1	SST-male	974.121	CUS	351.851	-1.46914	0.0039	0.0265212
0610031J06Rik	SST-male	42.8792	CUS	15.5506	-1.4633	0.0002	0.00282872
Dgat1	SST-male	10.9244	CUS	3.96385	-1.46257	0.00495	0.0314814
Rps13	SST-male	143.688	CUS	52.1689	-1.46168	5e-05	0.000899991
Csrnp2	SST-male	7.46924	CUS	2.71673	-1.45909	0.00145	0.0128916
Tst	SST-male	49.2434	CUS	17.9561	-1.45545	0.0005	0.00578941
Smpd2	SST-male	33.394	CUS	12.1874	-1.4542	0.0002	0.00282872
Apobec1	SST-male	27.7069	CUS	10.1168	-1.4535	0.0003	0.00389503
Rab24	SST-male	51.9098	CUS	18.955	-1.45343	0.0001	0.00162319
9330133O14Rik	SST-male	10.3977	CUS	3.80612	-1.44988	0.0014	0.0125596
Nsun4	SST-male	4.05483	CUS	1.48509	-1.44909	0.00495	0.0314814
Zfp488	SST-male	192.992	CUS	70.7117	-1.44852	5e-05	0.000899991
Gm20300	SST-male	14.3817	CUS	5.27345	-1.44741	0.00045	0.00534133
Fzd3	SST-male	3.85084	CUS	1.41359	-1.44581	0.0009	0.00902776
Mapk14	SST-male	58.0848	CUS	21.3543	-1.44363	5e-05	0.000899991
Irf2bp2	SST-male	112.223	CUS	41.3375	-1.44085	5e-05	0.000899991
Plagl2	SST-male	15.5157	CUS	5.71861	-1.43999	5e-05	0.000899991
Slc14a1	SST-male	9.55825	CUS	3.52823	-1.4378	0.0031	0.0224099
Hn1	SST-male	24.6468	CUS	9.10801	-1.43619	0.0025	0.0191613
Cmip	SST-male	39.9853	CUS	14.7834	-1.43549	5e-05	0.000899991
Snap25	SST-male	42.3186	CUS	15.6468	-1.43543	0.00025	0.00337948
Rps28	SST-male	157.659	CUS	58.3363	-1.43434	0.0012	0.0112119
Cnr1	SST-male	2.62408	CUS	0.972088	-1.43265	0.00525	0.0328664
Tmem38a	SST-male	11.8271	CUS	4.38653	-1.43095	0.00615	0.0367058
Ypel5	SST-male	30.6764	CUS	11.3791	-1.43075	5e-05	0.000899991
B4galt1	SST-male	25.559	CUS	9.51313	-1.42584	5e-05	0.000899991
Egr2	SST-male	17.9093	CUS	6.66974	-1.42501	0.00125	0.0115627
Mrps7	SST-male	28.1214	CUS	10.5104	-1.41985	0.0026	0.0197053
H2-Ob	SST-male	5.87902	CUS	2.19876	-1.41889	0.00585	0.0354084
Eif2s1	SST-male	22.7427	CUS	8.51062	-1.41807	0.0006	0.00664891
Lsm7	SST-male	51.1592	CUS	19.2006	-1.41384	0.00465	0.0301304
Srgn	SST-male	62.9352	CUS	23.6424	-1.41249	0.0017	0.0144913
Mat2a	SST-male	122.358	CUS	45.9764	-1.41214	5e-05	0.000899991
Kdm6a	SST-male	24.7603	CUS	9.30738	-1.41158	5e-05	0.000899991
Celf4	SST-male	8.91352	CUS	3.35188	-1.41103	0.00265	0.0199824
Cisd1	SST-male	24.545	CUS	9.24406	-1.40883	0.00745	0.0421869
F2r	SST-male	4.52254	CUS	1.70402	-1.40819	0.00525	0.0328664
AI413582	SST-male	34.5385	CUS	13.0219	-1.40727	0.0057	0.0347941
Dnajb1	SST-male	63.6008	CUS	23.9907	-1.40657	0.0001	0.00162319
Ncan	SST-male	108.971	CUS	41.1111	-1.40635	5e-05	0.000899991
Fkbp1a	SST-male	72.1022	CUS	27.2032	-1.40627	5e-05	0.000899991
Brk1	SST-male	45.2224	CUS	17.0663	-1.40589	0.00105	0.0101537
Tmem234	SST-male	42.1245	CUS	15.8976	-1.40585	0.00195	0.0159787
A630001G21Rik	SST-male	30.1174	CUS	11.3692	-1.40546	0.00035	0.00440126
Thap3	SST-male	21.7161	CUS	8.19846	-1.40534	0.0094	0.0499147
Polr2g	SST-male	49.2386	CUS	18.595	-1.40487	0.0042	0.0280095
Cpeb1	SST-male	14.0799	CUS	5.31938	-1.40431	0.00055	0.00621884
Gdi1	SST-male	174.539	CUS	65.9503	-1.4041	5e-05	0.000899991
B3glct	SST-male	12.014	CUS	4.541	-1.40363	0.00095	0.00940524
Orai1	SST-male	33.1625	CUS	12.5357	-1.40351	0.00045	0.00534133
Cmas	SST-male	16.8267	CUS	6.3629	-1.403	0.0022	0.0174641
Gm15760	SST-male	4.47552	CUS	1.69454	-1.40116	0.00575	0.035019
Fam96a	SST-male	20.8787	CUS	7.92017	-1.39843	0.00715	0.0409119
Slc1a4	SST-male	66.667	CUS	25.3065	-1.39746	5e-05	0.000899991
Gstm1	SST-male	278.612	CUS	105.989	-1.39435	5e-05	0.000899991
Got1	SST-male	21.3699	CUS	8.13733	-1.39295	0.00065	0.00705458
Gm17644	SST-male	315.922	CUS	120.349	-1.39235	5e-05	0.000899991
Prr24	SST-male	13.9976	CUS	5.34193	-1.38975	0.0094	0.0499147
Zdhhc9	SST-male	46.1713	CUS	17.6213	-1.38968	0.0003	0.00389503
Mrpl4	SST-male	25.9558	CUS	9.92776	-1.38652	0.0029	0.0213409
1810013L24Rik	SST-male	39.4744	CUS	15.114	-1.38503	5e-05	0.000899991
Lrrc3	SST-male	48.073	CUS	18.4136	-1.38446	5e-05	0.000899991
Smpdl3a	SST-male	57.325	CUS	21.9799	-1.38298	5e-05	0.000899991
Tet1	SST-male	9.81368	CUS	3.76418	-1.38246	5e-05	0.000899991
Mospd3	SST-male	18.0378	CUS	6.92171	-1.38182	0.00595	0.0358336
Rpl31	SST-male	120.165	CUS	46.1388	-1.38097	0.0027	0.0202507
Pou3f3os	SST-male	73.7019	CUS	28.3739	-1.37714	0.00225	0.0177427
Cmtm5	SST-male	81.3135	CUS	31.3174	-1.37653	0.0002	0.00282872
Trappc3	SST-male	25.9587	CUS	10.0063	-1.37531	0.0019	0.0156731
Apobec3	SST-male	35.6526	CUS	13.7431	-1.3753	0.0003	0.00389503
Acta2	SST-male	18.0849	CUS	6.97416	-1.37469	0.0016	0.0138454
Pex13	SST-male	8.71545	CUS	3.36684	-1.37218	0.0075	0.0424131
Qtrt1	SST-male	14.7639	CUS	5.70648	-1.3714	0.0085	0.0463624
Pogz	SST-male	24.8474	CUS	9.60862	-1.37069	5e-05	0.000899991
Rac1	SST-male	238.4	CUS	92.2636	-1.36955	5e-05	0.000899991
Cd164	SST-male	163.48	CUS	63.3514	-1.36767	5e-05	0.000899991
Nsdhl	SST-male	26.1645	CUS	10.1473	-1.36651	0.00015	0.00224658
Lyrm4	SST-male	20.2899	CUS	7.87029	-1.36627	0.00245	0.0188811
Gucy2e	SST-male	2.42828	CUS	0.942357	-1.36559	0.00885	0.0477309
Rpl35a	SST-male	217.292	CUS	84.3694	-1.36485	0.00115	0.0108672
Tsn	SST-male	16.075	CUS	6.24632	-1.36374	0.00125	0.0115627
Ugcg	SST-male	10.5735	CUS	4.1112	-1.36282	0.00075	0.00785988
Apaf1	SST-male	6.45711	CUS	2.51173	-1.36221	0.00155	0.0135507
Igsf3	SST-male	3.29509	CUS	1.28301	-1.36078	0.00355	0.0247348
Megf11	SST-male	4.14547	CUS	1.61479	-1.36019	0.0056	0.0343933
Alg11	SST-male	12.4149	CUS	4.83945	-1.35916	0.0005	0.00578941
E330033B04Rik	SST-male	6.69694	CUS	2.61309	-1.35774	0.001	0.00979669
Jkamp	SST-male	9.60552	CUS	3.75156	-1.35637	0.00925	0.0493176
Tceb1	SST-male	18.3105	CUS	7.16781	-1.35307	0.0068	0.0395445
Zfp563	SST-male	5.2797	CUS	2.06832	-1.352	0.0037	0.0255163
Lhx2	SST-male	52.7763	CUS	20.7024	-1.35009	0.0001	0.00162319
Golt1b	SST-male	11.0101	CUS	4.33057	-1.3462	0.0037	0.0255163
Pigq	SST-male	25.7972	CUS	10.192	-1.33978	0.0002	0.00282872
Gm16515	SST-male	11.3239	CUS	4.47488	-1.33945	0.0013	0.0118903
Timm17a	SST-male	32.101	CUS	12.6942	-1.33845	0.00355	0.0247348
Sod1	SST-male	308.446	CUS	122.074	-1.33726	0.0001	0.00162319
Tbpl1	SST-male	25.9411	CUS	10.2689	-1.33695	0.00075	0.00785988
Nelfa	SST-male	21.7318	CUS	8.60397	-1.33673	0.00135	0.0122304
Zfp329	SST-male	20.2444	CUS	8.01686	-1.33641	5e-05	0.000899991
Trim14	SST-male	12.1644	CUS	4.82737	-1.33336	0.00135	0.0122304
Ganab	SST-male	35.8922	CUS	14.2836	-1.32932	0.0002	0.00282872
Znrd1	SST-male	27.2597	CUS	10.8535	-1.32861	0.00875	0.0473304
Tmem161a	SST-male	12.5477	CUS	4.99651	-1.32843	0.00185	0.0153786
Tal1	SST-male	10.8235	CUS	4.31244	-1.3276	0.0031	0.0224099
Desi2	SST-male	23.1746	CUS	9.24008	-1.32657	5e-05	0.000899991
Mapk1ip1l	SST-male	19.1316	CUS	7.63025	-1.32615	5e-05	0.000899991
Klf7	SST-male	54.0919	CUS	21.577	-1.32592	0.0007	0.0074572
Mob4	SST-male	12.6745	CUS	5.05634	-1.32576	0.00095	0.00940524
Braf	SST-male	17.0348	CUS	6.80695	-1.3234	5e-05	0.000899991
Rnf219	SST-male	9.02835	CUS	3.60781	-1.32334	0.0055	0.033971
Plgrkt	SST-male	36.8527	CUS	14.7281	-1.3232	0.003	0.0218873
Degs1	SST-male	32.9546	CUS	13.1738	-1.32281	0.0003	0.00389503
Vwa9	SST-male	12.8751	CUS	5.14846	-1.32237	0.00115	0.0108672
Rap2c	SST-male	24.0422	CUS	9.62957	-1.32003	0.0002	0.00282872
Osgin2	SST-male	13.5544	CUS	5.42923	-1.31994	0.00155	0.0135507
Tceanc	SST-male	3.61433	CUS	1.44852	-1.31915	0.0093	0.0495059
Gsk3b	SST-male	37.7286	CUS	15.1274	-1.31849	5e-05	0.000899991
Tug1	SST-male	43.0796	CUS	17.2733	-1.31846	5e-05	0.000899991
Fut10	SST-male	8.41293	CUS	3.37466	-1.31787	0.00425	0.0282572
Bcl2l11	SST-male	15.6248	CUS	6.27153	-1.31695	0.00215	0.0172049
Cdc26	SST-male	44.5047	CUS	17.9147	-1.31282	0.00575	0.035019
Cmtm3	SST-male	23.4715	CUS	9.44939	-1.31262	0.00095	0.00940524
Tprkb	SST-male	59.6449	CUS	24.0422	-1.31083	5e-05	0.000899991
Alg2	SST-male	29.0628	CUS	11.7151	-1.31081	0.0001	0.00162319
Ptgs1	SST-male	126.747	CUS	51.093	-1.31075	5e-05	0.000899991
Ube2i	SST-male	37.0622	CUS	14.9526	-1.30955	0.0002	0.00282872
Ctdnep1	SST-male	23.9331	CUS	9.66858	-1.30763	0.00625	0.0371427
Tmem106a	SST-male	5.86559	CUS	2.37304	-1.30554	0.0086	0.046749
Nid1	SST-male	18.4464	CUS	7.46667	-1.30481	0.00235	0.0182944
Josd2	SST-male	31.1365	CUS	12.606	-1.3045	0.0065	0.0382352
Pot1a	SST-male	17.3995	CUS	7.0531	-1.30272	0.00085	0.00864801
Cst3	SST-male	5608.62	CUS	2278.66	-1.29946	0.00095	0.00940524
Rpl36al	SST-male	216.932	CUS	88.2191	-1.29808	0.0032	0.0229361
Frs2	SST-male	21.6751	CUS	8.81832	-1.29746	0.00025	0.00337948
Golga7	SST-male	55.5967	CUS	22.6205	-1.29737	0.0004	0.00486957
Chchd2	SST-male	58.6043	CUS	23.8563	-1.29664	0.0022	0.0174641
Snhg5	SST-male	27.6023	CUS	11.2373	-1.29649	0.00455	0.0296802
Gpd1l	SST-male	16.7857	CUS	6.83773	-1.29565	0.0004	0.00486957
H2-M3	SST-male	12.2829	CUS	5.01434	-1.29252	0.0083	0.0455763
Cyp2e1	SST-male	8.04008	CUS	3.28255	-1.29239	0.00855	0.0465548
Papola	SST-male	51.7949	CUS	21.1496	-1.29218	5e-05	0.000899991
Ube2k	SST-male	13.624	CUS	5.56569	-1.29151	0.0008	0.00825725
Rnf150	SST-male	4.59774	CUS	1.87985	-1.29031	0.0025	0.0191613
Pex7	SST-male	15.8023	CUS	6.46433	-1.28957	0.0065	0.0382352
Rrnad1	SST-male	17.471	CUS	7.15072	-1.28881	0.00555	0.0341672
Fbxo22	SST-male	28.2413	CUS	11.5802	-1.28615	0.00135	0.0122304
Rbx1	SST-male	20.0795	CUS	8.23681	-1.28557	0.00455	0.0296802
Pgap2	SST-male	14.4047	CUS	5.91277	-1.28464	0.0062	0.0369302
Lss	SST-male	14.7097	CUS	6.04998	-1.28177	0.00135	0.0122304
Dpy19l3	SST-male	10.3756	CUS	4.26756	-1.28171	0.00015	0.00224658
Klhdc10	SST-male	13.6141	CUS	5.60295	-1.28085	0.00025	0.00337948
Plxnc1	SST-male	3.40256	CUS	1.40288	-1.27823	0.00705	0.0405116
Pigs	SST-male	38.7212	CUS	15.996	-1.27542	0.0002	0.00282872
1600014C10Rik	SST-male	9.58105	CUS	3.96256	-1.27375	0.00515	0.032415
Gcsh	SST-male	22.7757	CUS	9.42288	-1.27325	0.00395	0.026773
Rps12	SST-male	287.937	CUS	119.155	-1.27292	0.0007	0.0074572
Pdcd6	SST-male	15.5821	CUS	6.45181	-1.27211	0.0049	0.0312597
Slc15a2	SST-male	49.6174	CUS	20.5506	-1.27167	0.00415	0.0277676
Jtb	SST-male	27.6353	CUS	11.4479	-1.27143	0.00425	0.0282572
Crybb1	SST-male	66.7723	CUS	27.6628	-1.2713	0.00235	0.0182944
Ubash3b	SST-male	38.8846	CUS	16.116	-1.2707	0.00015	0.00224658
Sypl	SST-male	16.0867	CUS	6.66968	-1.27018	0.00045	0.00534133
Cyc1	SST-male	55.535	CUS	23.0303	-1.26986	0.00065	0.00705458
AW549877	SST-male	36.0893	CUS	14.9731	-1.2692	5e-05	0.000899991
Dram2	SST-male	16.2907	CUS	6.76166	-1.2686	0.0015	0.0132303
Gm17821	SST-male	28.9963	CUS	12.0542	-1.26634	5e-05	0.000899991
Btd	SST-male	15.2863	CUS	6.3551	-1.26625	0.00445	0.0292087
Tlr4	SST-male	15.3184	CUS	6.37349	-1.26511	0.00085	0.00864801
Rps6ka3	SST-male	16.72	CUS	6.95888	-1.26465	0.00025	0.00337948
A730017L22Rik	SST-male	16.6995	CUS	6.96086	-1.26247	0.00115	0.0108672
Nadk	SST-male	42.5125	CUS	17.7239	-1.26219	0.00335	0.0237055
Bcl6	SST-male	32.5675	CUS	13.5914	-1.26074	0.0001	0.00162319
Rpl15	SST-male	43.2024	CUS	18.0322	-1.26054	0.00015	0.00224658
Unc50	SST-male	40.2067	CUS	16.7847	-1.26029	0.0008	0.00825725
Serinc3	SST-male	514.884	CUS	215.161	-1.25883	0.00045	0.00534133
Fam160b2	SST-male	30.6517	CUS	12.809	-1.25881	0.0003	0.00389503
Armc10	SST-male	12.4928	CUS	5.22319	-1.2581	0.004	0.0270105
Emc3	SST-male	52.8927	CUS	22.1169	-1.25792	0.00105	0.0101537
Cbr1	SST-male	35.1173	CUS	14.719	-1.2545	0.0024	0.0185935
Srsf3	SST-male	70.7628	CUS	29.6692	-1.25403	0.00015	0.00224658
Accs	SST-male	11.4591	CUS	4.80617	-1.25354	0.0025	0.0191613
Hsd17b7	SST-male	8.11751	CUS	3.40614	-1.2529	0.002	0.016296
Cggbp1	SST-male	19.5363	CUS	8.19812	-1.25279	0.001	0.00979669
Bcl2	SST-male	13.9807	CUS	5.86816	-1.25246	0.00225	0.0177427
C330006A16Rik	SST-male	16.724	CUS	7.03153	-1.25001	0.0033	0.0234583
Ptbp3	SST-male	23.9855	CUS	10.0877	-1.24956	5e-05	0.000899991
Ints12	SST-male	9.40675	CUS	3.95809	-1.24889	0.0068	0.0395445
Slc7a2	SST-male	35.449	CUS	14.922	-1.2483	5e-05	0.000899991
Slc16a7	SST-male	12.0917	CUS	5.10574	-1.24383	0.0055	0.033971
Slmo1	SST-male	28.5369	CUS	12.0589	-1.24273	0.0004	0.00486957
Lims1	SST-male	34.1615	CUS	14.4359	-1.24271	0.00015	0.00224658
Rnf170	SST-male	12.5017	CUS	5.29646	-1.23903	0.00075	0.00785988
Fam188a	SST-male	12.7448	CUS	5.40527	-1.23747	0.00535	0.0333274
Cdh20	SST-male	28.7034	CUS	12.1886	-1.23569	0.00055	0.00621884
H2-DMa	SST-male	19.8691	CUS	8.44187	-1.23489	0.00635	0.0375714
Capns1	SST-male	107.264	CUS	45.6128	-1.23365	5e-05	0.000899991
Atad1	SST-male	36.729	CUS	15.637	-1.23195	0.00015	0.00224658
Slc31a2	SST-male	31.9412	CUS	13.6093	-1.23082	0.0018	0.0150782
1810030O07Rik	SST-male	18.0454	CUS	7.69372	-1.22988	0.003	0.0218873
Stxbp4	SST-male	9.20161	CUS	3.92584	-1.22889	0.00085	0.00864801
Nkain4	SST-male	48.8248	CUS	20.8325	-1.22878	0.00695	0.0401307
Lacc1	SST-male	35.2393	CUS	15.0383	-1.22855	0.0005	0.00578941
Psat1	SST-male	103.907	CUS	44.3842	-1.22718	0.0001	0.00162319
Bbs1	SST-male	3.90523	CUS	1.67041	-1.2252	0.0048	0.0307965
Cd68	SST-male	258.99	CUS	111.009	-1.22222	5e-05	0.000899991
Atp6v1g2	SST-male	17.9884	CUS	7.71739	-1.22088	0.00725	0.0413437
Mt1	SST-male	341.899	CUS	146.752	-1.22019	0.0005	0.00578941
Gpr123	SST-male	5.07996	CUS	2.18325	-1.21834	0.0059	0.0356152
BC031181	SST-male	49.4166	CUS	21.2438	-1.21796	0.0043	0.0284923
Slc18b1	SST-male	9.22251	CUS	3.96486	-1.21789	0.0047	0.0303552
Sfxn2	SST-male	6.44876	CUS	2.77692	-1.21553	0.00605	0.036276
Stk17b	SST-male	22.127	CUS	9.53817	-1.21402	0.00025	0.00337948
Wfs1	SST-male	22.4919	CUS	9.70303	-1.2129	0.00035	0.00440126
Rps15a	SST-male	18.6764	CUS	8.06496	-1.21148	0.0001	0.00162319
Xpr1	SST-male	31.6515	CUS	13.6701	-1.21125	0.00015	0.00224658
Siah1a	SST-male	13.6322	CUS	5.88825	-1.21111	0.0056	0.0343933
Tmem170b	SST-male	32.1345	CUS	13.8992	-1.20912	5e-05	0.000899991
Snrpb2	SST-male	21.94	CUS	9.48981	-1.20911	0.00585	0.0354084
Tuba1a	SST-male	106.306	CUS	46.0118	-1.20814	5e-05	0.000899991
Tmem144	SST-male	16.7725	CUS	7.262	-1.20766	0.0022	0.0174641
Slc38a6	SST-male	17.16	CUS	7.43102	-1.20742	0.0014	0.0125596
Pgam1	SST-male	76.2081	CUS	33.0325	-1.20606	0.00015	0.00224658
Zfp719	SST-male	16.3107	CUS	7.06986	-1.20606	0.00035	0.00440126
Fam210a	SST-male	17.2639	CUS	7.48765	-1.20518	5e-05	0.000899991
Rabggtb	SST-male	34.4797	CUS	14.9581	-1.20483	0.0056	0.0343933
Spred3	SST-male	12.7721	CUS	5.54219	-1.20446	0.00125	0.0115627
Cyp4f13	SST-male	26.5244	CUS	11.5153	-1.20377	0.00395	0.026773
Bmpr2	SST-male	45.7867	CUS	19.8783	-1.20374	5e-05	0.000899991
Adora3	SST-male	24.1766	CUS	10.5056	-1.20245	0.00285	0.0210834
Znrf3	SST-male	23.1719	CUS	10.0752	-1.20156	0.00015	0.00224658
Ednra	SST-male	13.1858	CUS	5.73922	-1.20005	0.001	0.00979669
Slc35b2	SST-male	18.246	CUS	7.9454	-1.19939	0.00585	0.0354084
Pdhb	SST-male	41.9788	CUS	18.3206	-1.1962	0.00125	0.0115627
Slc31a1	SST-male	15.6855	CUS	6.85406	-1.1944	0.0012	0.0112119
Rasgrp3	SST-male	79.2289	CUS	34.6355	-1.19377	5e-05	0.000899991
Phyhd1	SST-male	137.459	CUS	60.1574	-1.19218	0.00015	0.00224658
C230091D08Rik	SST-male	6.75419	CUS	2.95693	-1.19168	0.0055	0.033971
Serpinf1	SST-male	15.9516	CUS	6.99143	-1.19004	0.0077	0.0432274
Isyna1	SST-male	20.5004	CUS	8.98831	-1.18953	0.00345	0.0242334
Emx2os	SST-male	16.7615	CUS	7.35731	-1.1879	0.0004	0.00486957
Ttc39b	SST-male	9.4314	CUS	4.14013	-1.1878	0.00065	0.00705458
Ccl9	SST-male	16.8168	CUS	7.38244	-1.18773	0.0012	0.0112119
Rpl27	SST-male	96.0404	CUS	42.1675	-1.18751	0.0015	0.0132303
Abcd1	SST-male	21.3761	CUS	9.39111	-1.18663	0.0004	0.00486957
Hiat1	SST-male	35.5829	CUS	15.6415	-1.1858	0.0003	0.00389503
Cpne3	SST-male	15.4753	CUS	6.81029	-1.18417	0.00045	0.00534133
Rab6b	SST-male	37.14	CUS	16.3459	-1.18405	0.00015	0.00224658
Wdr37	SST-male	32.534	CUS	14.3299	-1.18292	0.00055	0.00621884
Tlr7	SST-male	61.2365	CUS	26.983	-1.18234	5e-05	0.000899991
Psmc5	SST-male	56.054	CUS	24.715	-1.18143	0.0022	0.0174641
G530011O06Rik	SST-male	77.5714	CUS	34.2601	-1.17899	0.00355	0.0247348
Rps18	SST-male	185.447	CUS	81.9621	-1.17798	0.0048	0.0307965
Sppl2a	SST-male	26.2584	CUS	11.6138	-1.17694	0.00015	0.00224658
Sorbs3	SST-male	67.8699	CUS	30.0283	-1.17645	0.00045	0.00534133
Dab2	SST-male	18.6655	CUS	8.26176	-1.17585	0.00155	0.0135507
Mr1	SST-male	10.1455	CUS	4.49253	-1.17524	0.00615	0.0367058
Trim25	SST-male	21.171	CUS	9.38352	-1.17389	0.00025	0.00337948
Ccndbp1	SST-male	33.4722	CUS	14.8379	-1.17367	0.0019	0.0156731
Pank1	SST-male	5.96834	CUS	2.65127	-1.17065	0.0035	0.0244758
Rpl10	SST-male	333.798	CUS	148.399	-1.1695	0.0003	0.00389503
Celf2	SST-male	31.8342	CUS	14.161	-1.16865	0.0003	0.00389503
Pbx1	SST-male	30.9642	CUS	13.7746	-1.16859	0.0002	0.00282872
Dzank1	SST-male	3.82518	CUS	1.70386	-1.16672	0.00825	0.0453683
Tsc22d3	SST-male	71.9195	CUS	32.0667	-1.16531	0.0089	0.0479188
Sdhd	SST-male	34.4293	CUS	15.3583	-1.16461	0.00285	0.0210834
2610203C20Rik	SST-male	100.153	CUS	44.7046	-1.16371	5e-05	0.000899991
Kcnn3	SST-male	20.2921	CUS	9.06007	-1.16332	0.00015	0.00224658
Ikzf1	SST-male	58.1733	CUS	26.0313	-1.16011	5e-05	0.000899991
Slc6a1	SST-male	175.448	CUS	78.5456	-1.15945	0.00015	0.00224658
Cox6b1	SST-male	63.1444	CUS	28.2713	-1.15932	0.0092	0.0491261
Cadm2	SST-male	23.1023	CUS	10.3464	-1.15891	0.0001	0.00162319
4833420G17Rik	SST-male	42.6077	CUS	19.0955	-1.15788	0.00025	0.00337948
Lgalsl	SST-male	11.8795	CUS	5.32439	-1.15779	0.00625	0.0371427
Nr2e1	SST-male	26.4342	CUS	11.8502	-1.1575	0.00075	0.00785988
Ddit4l	SST-male	16.4141	CUS	7.36393	-1.15639	0.0043	0.0284923
Ly86	SST-male	245.77	CUS	110.435	-1.15411	0.0002	0.00282872
Rac2	SST-male	12.0545	CUS	5.42053	-1.15307	0.00395	0.026773
Ccnd1	SST-male	24.3229	CUS	10.9512	-1.15123	0.00035	0.00440126
Sike1	SST-male	24.2045	CUS	10.8985	-1.15114	0.00075	0.00785988
Ctdsp2	SST-male	40.3987	CUS	18.2031	-1.15013	0.0001	0.00162319
Ptchd4	SST-male	5.19733	CUS	2.34707	-1.14691	0.0048	0.0307965
Laptm4b	SST-male	21.7158	CUS	9.81049	-1.14635	0.0042	0.0280095
Ralgps1	SST-male	19.0642	CUS	8.62426	-1.1444	0.0011	0.0105206
Sar1b	SST-male	30.5019	CUS	13.8038	-1.14384	0.00475	0.0305766
Rpl13	SST-male	224.697	CUS	101.733	-1.1432	0.00025	0.00337948
Ndufc2	SST-male	61.3729	CUS	27.8922	-1.13774	0.0039	0.0265212
Ssbp1	SST-male	71.9663	CUS	32.7132	-1.13745	0.001	0.00979669
Sec22b	SST-male	19.2967	CUS	8.79229	-1.13405	0.0043	0.0284923
Gsk3a	SST-male	20.2731	CUS	9.2375	-1.13399	0.0092	0.0491261
Slc25a42	SST-male	15.3783	CUS	7.01425	-1.13254	0.002	0.016296
Tmtc3	SST-male	9.33472	CUS	4.26003	-1.13174	0.00255	0.0194165
Psenen	SST-male	64.6059	CUS	29.4903	-1.13143	0.0046	0.0298965
Cfl2	SST-male	16.4283	CUS	7.50304	-1.13064	0.00295	0.0216239
Nup155	SST-male	8.99283	CUS	4.10778	-1.13042	0.00275	0.0205374
Max	SST-male	55.2981	CUS	25.303	-1.12792	0.0009	0.00902776
Rap1a	SST-male	45.9384	CUS	21.0349	-1.12692	0.00085	0.00864801
Lypd6	SST-male	18.5736	CUS	8.51018	-1.12599	0.00195	0.0159787
Alg10b	SST-male	6.85132	CUS	3.13952	-1.12584	0.0093	0.0495059
Siglece	SST-male	21.117	CUS	9.68126	-1.12514	0.004	0.0270105
Pfas	SST-male	16.2904	CUS	7.46995	-1.12485	0.001	0.00979669
Dhrs1	SST-male	33.8354	CUS	15.5392	-1.12262	0.0014	0.0125596
Rps16	SST-male	112.719	CUS	51.7921	-1.12193	0.00295	0.0216239
Slitrk2	SST-male	26.5082	CUS	12.1924	-1.12046	5e-05	0.000899991
Diras2	SST-male	5.65874	CUS	2.6036	-1.11997	0.0093	0.0495059
Dapp1	SST-male	47.5902	CUS	21.9116	-1.11897	0.00035	0.00440126
Pcna	SST-male	67.2789	CUS	30.9864	-1.11852	0.00335	0.0237055
Scoc	SST-male	99.6067	CUS	45.9193	-1.11714	0.00045	0.00534133
Rpl37a	SST-male	121.273	CUS	55.962	-1.11574	0.0024	0.0185935
Tmem56	SST-male	6.34101	CUS	2.92669	-1.11544	0.0052	0.0326322
Rae1	SST-male	20.3716	CUS	9.4207	-1.11265	0.0068	0.0395445
Slc44a2	SST-male	40.5126	CUS	18.7399	-1.11225	0.00035	0.00440126
Rogdi	SST-male	55.9602	CUS	25.9451	-1.10894	0.00095	0.00940524
Ap3s2	SST-male	7.56829	CUS	3.51202	-1.10767	0.00225	0.0177427
Slco1c1	SST-male	116.441	CUS	54.0351	-1.10763	0.0001	0.00162319
Sqle	SST-male	29.5702	CUS	13.7268	-1.10714	0.00135	0.0122304
Tmem229a	SST-male	37.185	CUS	17.268	-1.10662	0.0005	0.00578941
Pacs1	SST-male	17.6407	CUS	8.2208	-1.10156	0.00135	0.0122304
Fam222b	SST-male	25.335	CUS	11.82	-1.0999	0.00075	0.00785988
Intu	SST-male	12.985	CUS	6.06689	-1.09782	0.00155	0.0135507
Cblb	SST-male	13.8887	CUS	6.49249	-1.09707	0.0008	0.00825725
C1qb	SST-male	902.718	CUS	422.217	-1.09629	0.00015	0.00224658
Tlr13	SST-male	33.7842	CUS	15.8141	-1.09514	0.00055	0.00621884
Tmem65	SST-male	14.3988	CUS	6.75805	-1.09127	0.00295	0.0216239
Mapre1	SST-male	22.1034	CUS	10.3764	-1.09097	0.0005	0.00578941
Idh3g	SST-male	68.7602	CUS	32.3222	-1.08905	0.00135	0.0122304
Casd1	SST-male	15.7172	CUS	7.39025	-1.08865	0.0031	0.0224099
2310015A10Rik	SST-male	8.78317	CUS	4.13096	-1.08827	0.00755	0.0426053
Med14	SST-male	15.5115	CUS	7.29555	-1.08825	0.00095	0.00940524
Ywhaz	SST-male	177.146	CUS	83.3543	-1.08761	5e-05	0.000899991
Gna13	SST-male	59.2216	CUS	27.8663	-1.0876	0.00015	0.00224658
Hes5	SST-male	31.7191	CUS	14.928	-1.08733	0.0058	0.0352344
Ttc9c	SST-male	10.786	CUS	5.08038	-1.08615	0.0056	0.0343933
Raver1	SST-male	29.3785	CUS	13.8385	-1.08607	0.0019	0.0156731
Etv1	SST-male	22.6636	CUS	10.696	-1.0833	0.00105	0.0101537
P2ry6	SST-male	51.2661	CUS	24.2011	-1.08293	0.00065	0.00705458
Zfp87	SST-male	11.1226	CUS	5.25379	-1.08207	0.00775	0.0434094
Elovl1	SST-male	20.4465	CUS	9.66081	-1.08164	0.00725	0.0413437
Ttc7b	SST-male	19.1197	CUS	9.04902	-1.07923	0.0081	0.0447918
Jam2	SST-male	39.7864	CUS	18.8366	-1.07874	0.0003	0.00389503
Cebpg	SST-male	29.9385	CUS	14.2255	-1.07352	0.00045	0.00534133
Nfe2l2	SST-male	86.8519	CUS	41.3517	-1.07061	5e-05	0.000899991
Tbc1d19	SST-male	29.2968	CUS	13.9538	-1.07009	0.00145	0.0128916
Zyg11b	SST-male	15.9921	CUS	7.61949	-1.0696	0.00015	0.00224658
Mfng	SST-male	16.5789	CUS	7.8991	-1.06959	0.00705	0.0405116
Pik3cb	SST-male	13.6818	CUS	6.52512	-1.06818	0.0036	0.0250022
Cd81	SST-male	480.686	CUS	229.422	-1.06709	0.0002	0.00282872
Csf2rb2	SST-male	10.2488	CUS	4.89571	-1.06586	0.0049	0.0312597
N4bp1	SST-male	23.2316	CUS	11.0988	-1.06569	0.0006	0.00664891
Ghitm	SST-male	42.4104	CUS	20.2689	-1.06515	0.00175	0.014783
Med20	SST-male	15.8649	CUS	7.58425	-1.06476	0.00775	0.0434094
Wnk3	SST-male	4.33453	CUS	2.0752	-1.06262	0.0054	0.0335377
Thrsp	SST-male	70.9604	CUS	33.9762	-1.06249	0.00225	0.0177427
Rab1	SST-male	72.8992	CUS	34.916	-1.06202	0.00025	0.00337948
Nrbp2	SST-male	88.9057	CUS	42.5893	-1.06178	0.0004	0.00486957
Itpripl1	SST-male	19.5218	CUS	9.36164	-1.06025	0.00205	0.016615
Slc25a23	SST-male	64.512	CUS	30.9377	-1.0602	0.0004	0.00486957
Gm2a	SST-male	22.1553	CUS	10.6306	-1.05943	0.00125	0.0115627
B4galt6	SST-male	11.8338	CUS	5.67911	-1.05918	0.00185	0.0153786
Prepl	SST-male	20.6508	CUS	9.91237	-1.05889	0.0032	0.0229361
Naa35	SST-male	34.1306	CUS	16.3847	-1.05872	0.0012	0.0112119
Gjb6	SST-male	86.1267	CUS	41.449	-1.05512	0.00055	0.00621884
Camk2n1	SST-male	69.5377	CUS	33.4699	-1.05493	0.0005	0.00578941
Cs	SST-male	74.0624	CUS	35.6548	-1.05465	0.00035	0.00440126
2810403A07Rik	SST-male	60.0352	CUS	28.902	-1.05464	0.00035	0.00440126
Atp1b2	SST-male	569.285	CUS	274.2	-1.05392	0.0006	0.00664891
Il1a	SST-male	99.9578	CUS	48.1538	-1.05367	0.00855	0.0465548
Zfp36l1	SST-male	175.89	CUS	84.7395	-1.05357	0.0005	0.00578941
Leprot	SST-male	25.2889	CUS	12.1988	-1.05176	0.00385	0.0262606
Mpi	SST-male	23.2143	CUS	11.2128	-1.04986	0.0083	0.0455763
Sec61a2	SST-male	19.9661	CUS	9.65414	-1.04833	0.0045	0.0294281
Rnf166	SST-male	23.4271	CUS	11.3314	-1.04785	0.0082	0.0451694
Cmpk1	SST-male	30.4988	CUS	14.7635	-1.04672	0.0053	0.0330955
Ythdf1	SST-male	15.4012	CUS	7.45639	-1.04649	0.00285	0.0210834
Pdk2	SST-male	51.3866	CUS	24.8856	-1.04608	0.0018	0.0150782
Ubfd1	SST-male	10.2979	CUS	4.9941	-1.04405	0.0034	0.023957
Tmem9b	SST-male	37.8219	CUS	18.3455	-1.0438	0.00315	0.0226757
Klf3	SST-male	105.926	CUS	51.3868	-1.04359	0.0004	0.00486957
Rtn4rl1	SST-male	41.778	CUS	20.2837	-1.04242	0.0007	0.0074572
Pias1	SST-male	34.6006	CUS	16.8057	-1.04185	0.00105	0.0101537
Agpat5	SST-male	26.5054	CUS	12.8761	-1.04159	0.0012	0.0112119
Adi1	SST-male	32.1719	CUS	15.6317	-1.04133	0.0051	0.0321824
Rps19	SST-male	72.7899	CUS	35.4338	-1.03861	0.00895	0.0481214
Sun2	SST-male	70.8143	CUS	34.4813	-1.03822	0.00045	0.00534133
Tifa	SST-male	24.4574	CUS	11.9135	-1.03768	0.00385	0.0262606
Ube2r2	SST-male	24.5111	CUS	11.9517	-1.03622	0.00395	0.026773
Tsc22d2	SST-male	12.4157	CUS	6.05424	-1.03614	0.0007	0.0074572
Dcun1d4	SST-male	9.91838	CUS	4.84378	-1.03397	0.0056	0.0343933
Zfp277	SST-male	68.321	CUS	33.3984	-1.03255	0.0004	0.00486957
Ptp4a2	SST-male	70.3718	CUS	34.4023	-1.03249	0.00055	0.00621884
Angel2	SST-male	16.8935	CUS	8.26111	-1.03206	0.0067	0.039116
Atat1	SST-male	26.8018	CUS	13.1071	-1.03199	0.0068	0.0395445
Gmfb	SST-male	28.7028	CUS	14.0372	-1.03193	0.00385	0.0262606
Camk2a	SST-male	65.1807	CUS	31.8877	-1.03145	0.00205	0.016615
Rnf7	SST-male	54.0365	CUS	26.4943	-1.02825	0.0055	0.033971
0610037L13Rik	SST-male	27.3103	CUS	13.3936	-1.0279	0.00895	0.0481214
Crtc2	SST-male	26.4052	CUS	12.9572	-1.02707	0.0083	0.0455763
Slc38a9	SST-male	8.35486	CUS	4.10615	-1.02483	0.00275	0.0205374
Cdk10	SST-male	27.5228	CUS	13.5337	-1.02407	0.0084	0.0459483
Btf3l4	SST-male	18.2511	CUS	8.99114	-1.02141	0.00545	0.0337612
Snx12	SST-male	28.2696	CUS	13.9287	-1.02119	0.0062	0.0369302
Elf4	SST-male	16.5111	CUS	8.13985	-1.02036	0.00145	0.0128916
Ccl3	SST-male	124.982	CUS	61.6795	-1.01886	0.0056	0.0343933
Cln5	SST-male	21.2778	CUS	10.5093	-1.01769	0.0049	0.0312597
Nova1	SST-male	10.713	CUS	5.29212	-1.01744	0.0023	0.0180287
Cdk7	SST-male	6.79514	CUS	3.35718	-1.01725	0.0058	0.0352344
Trim9	SST-male	117.122	CUS	57.9892	-1.01416	0.00105	0.0101537
Ncoa4	SST-male	36.2456	CUS	17.9543	-1.01347	0.0008	0.00825725
Bnip2	SST-male	24.6795	CUS	12.2285	-1.01307	0.00185	0.0153786
Shc1	SST-male	17.9971	CUS	8.92259	-1.01223	0.0051	0.0321824
5930403L14Rik	SST-male	36.9908	CUS	18.3451	-1.01177	0.00645	0.0380251
Ube2d2a	SST-male	56.7718	CUS	28.1577	-1.01165	0.00425	0.0282572
Hdgfrp3	SST-male	16.9166	CUS	8.39389	-1.01103	0.00665	0.0388779
Nfia	SST-male	41.4865	CUS	20.5926	-1.01051	0.00055	0.00621884
Arpc1b	SST-male	59.5783	CUS	29.6166	-1.00838	0.00315	0.0226757
Lpp	SST-male	12.8495	CUS	6.39535	-1.00662	0.00105	0.0101537
Pnp	SST-male	51.4901	CUS	25.6343	-1.00622	0.0016	0.0138454
Ogfrl1	SST-male	22.4579	CUS	11.1886	-1.00519	0.00115	0.0108672
Gng2	SST-male	23.49	CUS	11.7066	-1.00472	0.00245	0.0188811
H2-D1	SST-male	96.6625	CUS	48.1893	-1.00424	0.00335	0.0237055
Paics	SST-male	37.5196	CUS	18.7078	-1.00401	0.005	0.0317076
Smurf2	SST-male	24.1489	CUS	12.0417	-1.00391	0.00145	0.0128916
Tlr9	SST-male	30.7275	CUS	15.3371	-1.0025	0.00145	0.0128916
Fgf11	SST-male	21.8113	CUS	10.8939	-1.00156	0.0063	0.037352
Papss2	SST-male	11.8908	CUS	5.94054	-1.00118	0.00785	0.0438239
Dctn4	SST-male	50.1821	CUS	25.0778	-1.00076	0.00065	0.00705458
Klhl20	SST-male	11.8054	CUS	5.89959	-1.00076	0.00665	0.0388779
Abi2	SST-male	19.6023	CUS	9.79837	-1.00041	0.0015	0.0132303
Tgs1	SST-male	30.3454	CUS	15.1692	-1.00034	0.00055	0.00621884
Ctdspl	SST-male	11.2777	CUS	5.63781	-1.00027	0.00875	0.0473304
Slc41a1	SST-male	37.9692	CUS	18.9961	-0.999124	0.0005	0.00578941
Lgals8	SST-male	39.4038	CUS	19.7175	-0.998854	0.00185	0.0153786
Capzb	SST-male	95.991	CUS	48.0378	-0.998728	0.00095	0.00940524
Lgi1	SST-male	17.3364	CUS	8.67785	-0.998393	0.00395	0.026773
Atl3	SST-male	17.9643	CUS	8.99371	-0.998146	0.00135	0.0122304
Rasgrp1	SST-male	9.33936	CUS	4.67577	-0.998122	0.007	0.0403342
AF251705	SST-male	58.4857	CUS	29.2849	-0.997925	0.0054	0.0335377
Cd37	SST-male	63.4003	CUS	31.7782	-0.996452	0.00465	0.0301304
Dio2	SST-male	103.386	CUS	51.8407	-0.995881	0.0003	0.00389503
Lrtm2	SST-male	18.261	CUS	9.15895	-0.995509	0.00865	0.0469376
Ndrg4	SST-male	17.9423	CUS	9.00138	-0.99515	0.00865	0.0469376
Pag1	SST-male	90.5813	CUS	45.4771	-0.994074	0.0003	0.00389503
Msl1	SST-male	57.3295	CUS	28.7976	-0.993329	0.006	0.0360488
9330182L06Rik	SST-male	11.8956	CUS	5.97632	-0.9931	0.00505	0.0319626
Narg2	SST-male	12.0239	CUS	6.05616	-0.98943	0.0075	0.0424131
Supt7l	SST-male	17.4988	CUS	8.81484	-0.989246	0.00715	0.0409119
Bach2	SST-male	12.2259	CUS	6.1691	-0.986811	0.00265	0.0199824
H2-K1	SST-male	162.443	CUS	81.9915	-0.986389	0.00075	0.00785988
Anxa5	SST-male	38.3157	CUS	19.3443	-0.986025	0.0074	0.0419955
Atxn7l3b	SST-male	27.0221	CUS	13.6697	-0.983155	0.00215	0.0172049
Ddah1	SST-male	51.7615	CUS	26.2193	-0.981253	0.00045	0.00534133
Arih1	SST-male	18.7254	CUS	9.4914	-0.980305	0.0055	0.033971
Bri3bp	SST-male	6.7393	CUS	3.42176	-0.977862	0.0088	0.0475424
C1qc	SST-male	844.442	CUS	428.772	-0.977788	0.0003	0.00389503
Slc7a8	SST-male	78.7253	CUS	40.0143	-0.976311	0.00085	0.00864801
Slc7a11	SST-male	30.8487	CUS	15.6829	-0.976017	0.00075	0.00785988
Kcmf1	SST-male	25.3153	CUS	12.8803	-0.974846	0.0023	0.0180287
Cldn10	SST-male	88.9628	CUS	45.2742	-0.974514	0.0042	0.0280095
Fcgr1	SST-male	66.1088	CUS	33.6802	-0.972941	0.0063	0.037352
Lrrc58	SST-male	55.6009	CUS	28.3319	-0.972679	0.0005	0.00578941
Aldh5a1	SST-male	16.3501	CUS	8.33181	-0.972596	0.0026	0.0197053
Gba	SST-male	49.7152	CUS	25.3542	-0.971459	0.0049	0.0312597
Slc7a14	SST-male	5.49561	CUS	2.8029	-0.971363	0.0065	0.0382352
Mgat4a	SST-male	36.1466	CUS	18.4466	-0.970504	0.00255	0.0194165
Api5	SST-male	28.0099	CUS	14.2955	-0.97038	0.003	0.0218873
Zfp408	SST-male	12.0475	CUS	6.15012	-0.970047	0.0074	0.0419955
Prelp	SST-male	34.3703	CUS	17.5567	-0.969138	0.0006	0.00664891
Slc12a9	SST-male	17.5253	CUS	8.95717	-0.968323	0.0039	0.0265212
B630005N14Rik	SST-male	10.6325	CUS	5.43658	-0.967707	0.0074	0.0419955
Ulk2	SST-male	40.1424	CUS	20.5519	-0.965856	0.0018	0.0150782
Igsf11	SST-male	50.8475	CUS	26.043	-0.965283	0.0013	0.0118903
Pigu	SST-male	25.3094	CUS	12.9633	-0.965235	0.0076	0.0428039
Suz12	SST-male	22.2046	CUS	11.3742	-0.965095	0.00485	0.0310268
Rpl18	SST-male	125.235	CUS	64.1806	-0.964429	0.00455	0.0296802
Baalc	SST-male	37.9023	CUS	19.4301	-0.963989	0.00165	0.0141654
Ndufb9	SST-male	125.298	CUS	64.2439	-0.963734	0.00855	0.0465548
St6galnac5	SST-male	39.0262	CUS	20.0221	-0.962853	0.00425	0.0282572
Crat	SST-male	20.5005	CUS	10.5191	-0.962647	0.00475	0.0305766
Pip4k2a	SST-male	105.753	CUS	54.2868	-0.962028	0.0005	0.00578941
Fbxl20	SST-male	17.9308	CUS	9.20549	-0.961876	0.0008	0.00825725
Atp1b1	SST-male	80.8511	CUS	41.5642	-0.959926	0.00125	0.0115627
Mapk9	SST-male	16.9392	CUS	8.70963	-0.959685	0.00355	0.0247348
Lhfpl2	SST-male	34.843	CUS	17.9165	-0.959577	0.0009	0.00902776
Lgals9	SST-male	52.9019	CUS	27.2055	-0.959421	0.00585	0.0354084
Pla2g16	SST-male	22.3935	CUS	11.5234	-0.958508	0.00885	0.0477309
Phka1	SST-male	39.1681	CUS	20.158	-0.958325	0.00095	0.00940524
Gpr108	SST-male	24.4928	CUS	12.612	-0.957565	0.0074	0.0419955
Gltp	SST-male	41.6251	CUS	21.4356	-0.957448	0.00575	0.035019
Drp2	SST-male	13.0337	CUS	6.7124	-0.957349	0.00475	0.0305766
Atp1b3	SST-male	80.3697	CUS	41.391	-0.957334	0.00315	0.0226757
Pde7a	SST-male	6.72271	CUS	3.463	-0.957018	0.0083	0.0455763
Laptm5	SST-male	423.859	CUS	218.511	-0.955876	0.0005	0.00578941
Kcnk1	SST-male	107.421	CUS	55.3788	-0.955864	0.00365	0.0252541
Laptm4a	SST-male	99.0872	CUS	51.2137	-0.952168	0.0032	0.0229361
Man2b1	SST-male	83.3425	CUS	43.1425	-0.949943	0.00085	0.00864801
Mlxipl	SST-male	51.5961	CUS	26.7304	-0.948778	0.00095	0.00940524
Tcirg1	SST-male	86.1854	CUS	44.6688	-0.948176	0.0016	0.0138454
Usp2	SST-male	30.7606	CUS	15.9493	-0.947588	0.0028	0.0208201
Traf6	SST-male	11.7425	CUS	6.08954	-0.947333	0.00375	0.025761
Dlat	SST-male	12.3934	CUS	6.42781	-0.947174	0.0088	0.0475424
Blnk	SST-male	55.0312	CUS	28.5599	-0.94626	0.00275	0.0205374
Fads1	SST-male	70.982	CUS	36.8455	-0.945965	0.00085	0.00864801
Enah	SST-male	27.1643	CUS	14.1024	-0.945773	0.00125	0.0115627
Sfxn1	SST-male	24.8515	CUS	12.9024	-0.94569	0.0042	0.0280095
Rfx7	SST-male	21.172	CUS	10.9957	-0.945216	0.0007	0.0074572
Gpr155	SST-male	25.1338	CUS	13.0585	-0.944644	0.0021	0.0169146
Yipf6	SST-male	15.0514	CUS	7.82062	-0.944545	0.00205	0.016615
Tmem33	SST-male	10.6929	CUS	5.5591	-0.943731	0.0065	0.0382352
Ubn2	SST-male	26.879	CUS	13.9817	-0.942938	0.0007	0.0074572
Tnks2	SST-male	39.7959	CUS	20.7247	-0.941271	0.00055	0.00621884
Lin7c	SST-male	23.5941	CUS	12.3023	-0.939493	0.00255	0.0194165
Rnf145	SST-male	21.4478	CUS	11.1871	-0.938995	0.0052	0.0326322
Dip2b	SST-male	53.3442	CUS	27.8353	-0.938418	0.00075	0.00785988
Dennd6a	SST-male	16.2663	CUS	8.49581	-0.937065	0.0079	0.044001
Ccni	SST-male	59.5472	CUS	31.1114	-0.936591	0.0014	0.0125596
Strbp	SST-male	14.6042	CUS	7.63404	-0.93587	0.00055	0.00621884
Mllt3	SST-male	7.37713	CUS	3.85795	-0.935224	0.0076	0.0428039
Eif5	SST-male	77.1373	CUS	40.3416	-0.93516	0.0011	0.0105206
Gatad2b	SST-male	55.906	CUS	29.2454	-0.934794	0.00385	0.0262606
Mfap3	SST-male	22.8591	CUS	11.961	-0.934436	0.0023	0.0180287
Uba5	SST-male	21.2338	CUS	11.1122	-0.934216	0.00885	0.0477309
Rps11	SST-male	149.901	CUS	78.5473	-0.932378	0.00645	0.0380251
Foxo1	SST-male	24.7396	CUS	12.9703	-0.931611	0.0024	0.0185935
Tmem50a	SST-male	66.0377	CUS	34.6549	-0.93023	0.00615	0.0367058
Atxn7	SST-male	22.6468	CUS	11.89	-0.929557	0.0012	0.0112119
Pou2f2	SST-male	35.5086	CUS	18.6473	-0.929199	0.0036	0.0250022
Gm3002	SST-male	106.056	CUS	55.7729	-0.927192	0.0007	0.0074572
Slc25a37	SST-male	29.3047	CUS	15.4341	-0.925006	0.00155	0.0135507
Cd33	SST-male	252.351	CUS	133.104	-0.922879	0.0011	0.0105206
Dctn5	SST-male	40.1127	CUS	21.1881	-0.920806	0.00585	0.0354084
Tnfrsf21	SST-male	38.6341	CUS	20.4267	-0.919415	0.00215	0.0172049
Ube2j1	SST-male	31.8051	CUS	16.8273	-0.918456	0.0027	0.0202507
Gpc6	SST-male	17.6469	CUS	9.34253	-0.917529	0.0023	0.0180287
Lcp2	SST-male	61.2162	CUS	32.4277	-0.916688	0.00095	0.00940524
Cdc42	SST-male	111.44	CUS	59.0515	-0.916227	0.0021	0.0169146
Crkl	SST-male	15.7624	CUS	8.37165	-0.912901	0.0038	0.0260143
Prdx6	SST-male	132.62	CUS	70.4992	-0.911618	0.00135	0.0122304
E430025E21Rik	SST-male	20.4951	CUS	10.8981	-0.9112	0.005	0.0317076
Nfatc3	SST-male	15.306	CUS	8.14061	-0.910891	0.0043	0.0284923
Rab33b	SST-male	17.7731	CUS	9.48642	-0.905757	0.00705	0.0405116
Cbfb	SST-male	23.5593	CUS	12.593	-0.903678	0.00745	0.0421869
Zfp280c	SST-male	36.9186	CUS	19.7339	-0.903675	0.00375	0.025761
Tead1	SST-male	13.0755	CUS	6.98997	-0.903511	0.00345	0.0242334
Hs2st1	SST-male	13.8335	CUS	7.40078	-0.902417	0.00535	0.0333274
Rab11b	SST-male	25.2086	CUS	13.4915	-0.901864	0.00145	0.0128916
Zbtb44	SST-male	9.74867	CUS	5.22964	-0.898494	0.0054	0.0335377
Ap1g1	SST-male	24.3727	CUS	13.075	-0.898454	0.00275	0.0205374
Rnase4	SST-male	140.594	CUS	75.5253	-0.896502	0.0038	0.0260143
Dbi	SST-male	249.774	CUS	134.261	-0.895588	0.00345	0.0242334
Mbtd1	SST-male	13.53	CUS	7.27411	-0.895315	0.00755	0.0426053
Fbxw2	SST-male	29.2749	CUS	15.7839	-0.891212	0.00775	0.0434094
Ldha	SST-male	72.0282	CUS	38.9076	-0.88851	0.00535	0.0333274
Gcnt1	SST-male	37.8599	CUS	20.4581	-0.887996	0.00255	0.0194165
Lrig2	SST-male	10.1634	CUS	5.50832	-0.883692	0.00385	0.0262606
Cmklr1	SST-male	40.9813	CUS	22.2132	-0.88355	0.004	0.0270105
Rap2a	SST-male	19.6037	CUS	10.6328	-0.882601	0.00505	0.0319626
Slc6a11	SST-male	106.519	CUS	57.7905	-0.882208	0.00175	0.014783
Ppargc1a	SST-male	26.1078	CUS	14.1688	-0.881764	0.00275	0.0205374
Tmem167	SST-male	4.84736	CUS	2.63125	-0.881453	0.00825	0.0453683
Pcnxl3	SST-male	16.6711	CUS	9.06109	-0.879589	0.00435	0.0287332
Pigm	SST-male	10.5137	CUS	5.71495	-0.879452	0.0072	0.0411235
Nr1d1	SST-male	98.0784	CUS	53.3457	-0.878563	0.0025	0.0191613
Gpr37l1	SST-male	174.933	CUS	95.2618	-0.876836	0.0012	0.0112119
Magt1	SST-male	21.8456	CUS	11.9035	-0.875953	0.00685	0.0397553
Ntrk2	SST-male	108.871	CUS	59.375	-0.874698	0.00255	0.0194165
Bmpr1a	SST-male	22.0177	CUS	12.0205	-0.873169	0.00405	0.0272518
Zbtb20	SST-male	86.3828	CUS	47.1949	-0.872113	0.0031	0.0224099
Mtpn	SST-male	24.5483	CUS	13.4189	-0.871356	0.00625	0.0371427
Snx18	SST-male	66.1683	CUS	36.2118	-0.86968	0.00285	0.0210834
Xpo7	SST-male	7.7826	CUS	4.25996	-0.869412	0.00375	0.025761
Elovl5	SST-male	77.3928	CUS	42.5221	-0.863987	0.0021	0.0169146
Dmxl1	SST-male	17.9242	CUS	9.8484	-0.863946	0.00145	0.0128916
Atf6	SST-male	14.9757	CUS	8.25309	-0.859617	0.00365	0.0252541
Plbd2	SST-male	23.7013	CUS	13.0763	-0.858009	0.00775	0.0434094
Lipa	SST-male	24.204	CUS	13.3613	-0.857188	0.00905	0.0485044
Plek	SST-male	94.7596	CUS	52.314	-0.857075	0.00275	0.0205374
Raph1	SST-male	6.91805	CUS	3.81944	-0.857004	0.00935	0.0497171
Maml2	SST-male	31.0249	CUS	17.226	-0.848838	0.00335	0.0237055
Fjx1	SST-male	44.2832	CUS	24.5954	-0.848374	0.00565	0.0346017
Npc2	SST-male	36.8184	CUS	20.4991	-0.844866	0.00525	0.0328664
Atl2	SST-male	37.0506	CUS	20.6617	-0.842536	0.0059	0.0356152
Tspan7	SST-male	317.823	CUS	177.99	-0.836427	0.00305	0.0221434
Gab2	SST-male	22.1246	CUS	12.3971	-0.835651	0.00585	0.0354084
Pfn1	SST-male	163.363	CUS	91.5952	-0.834735	0.0058	0.0352344
Pou2f1	SST-male	22.7162	CUS	12.7429	-0.834026	0.00465	0.0301304
Zfp266	SST-male	15.2916	CUS	8.58511	-0.832832	0.0083	0.0455763
Msmo1	SST-male	119.497	CUS	67.1323	-0.831894	0.00445	0.0292087
Neo1	SST-male	25.9567	CUS	14.5909	-0.831039	0.00415	0.0277676
Ssr3	SST-male	67.5559	CUS	37.9779	-0.830923	0.00365	0.0252541
C3ar1	SST-male	53.9222	CUS	30.3207	-0.830574	0.0037	0.0255163
Tagap	SST-male	28.4815	CUS	16.0198	-0.830166	0.0074	0.0419955
Dmd	SST-male	26.3609	CUS	14.846	-0.828325	0.00225	0.0177427
Runx1	SST-male	20.6581	CUS	11.6484	-0.826575	0.00615	0.0367058
Plxna4	SST-male	11.5843	CUS	6.53962	-0.824894	0.00835	0.0457689
Npc1	SST-male	57.6853	CUS	32.6108	-0.822856	0.0045	0.0294281
Btg1	SST-male	78.6772	CUS	44.4913	-0.822422	0.00215	0.0172049
Ctsb	SST-male	157.075	CUS	88.9025	-0.821158	0.0086	0.046749
Cpe	SST-male	351.391	CUS	198.938	-0.820756	0.00295	0.0216239
Zscan26	SST-male	44.2456	CUS	25.0554	-0.820413	0.0049	0.0312597
Cd47	SST-male	52.7711	CUS	29.8848	-0.820336	0.00875	0.0473304
Cd63	SST-male	115.063	CUS	65.1876	-0.819755	0.0088	0.0475424
Pld3	SST-male	37.7193	CUS	21.377	-0.819244	0.00915	0.0489237
Adcyap1r1	SST-male	29.3259	CUS	16.6222	-0.819062	0.0055	0.033971
Fam63b	SST-male	20.8249	CUS	11.831	-0.815739	0.0041	0.0274985
Aak1	SST-male	15.4852	CUS	8.80779	-0.814038	0.00305	0.0221434
Ctso	SST-male	21.2847	CUS	12.1161	-0.812889	0.00825	0.0453683
Gnas	SST-male	249.871	CUS	142.239	-0.812873	0.003	0.0218873
Phkb	SST-male	22.0547	CUS	12.5646	-0.811718	0.00695	0.0401307
Rorb	SST-male	35.393	CUS	20.2137	-0.80813	0.003	0.0218873
Pik3cg	SST-male	34.3012	CUS	19.6426	-0.804275	0.00535	0.0333274
Zcchc2	SST-male	21.7591	CUS	12.4713	-0.803003	0.0069	0.0399264
Ltn1	SST-male	13.4501	CUS	7.71255	-0.802332	0.0083	0.0455763
Rfx3	SST-male	17.8656	CUS	10.2453	-0.802227	0.00615	0.0367058
Man1c1	SST-male	33.1047	CUS	19.0334	-0.798506	0.00535	0.0333274
Pmepa1	SST-male	54.3411	CUS	31.2848	-0.79658	0.0036	0.0250022
Ncoa6	SST-male	39.4464	CUS	22.727	-0.795483	0.00295	0.0216239
Ythdf3	SST-male	30.8005	CUS	17.7843	-0.792351	0.00675	0.0393375
Phc3	SST-male	27.1204	CUS	15.6981	-0.788787	0.00515	0.032415
6820431F20Rik	SST-male	161.91	CUS	93.7286	-0.788628	0.0033	0.0234583
Atp13a4	SST-male	60.1544	CUS	34.8373	-0.788039	0.00785	0.0438239
Sh3glb1	SST-male	60.2005	CUS	34.9208	-0.785689	0.0076	0.0428039
Scamp2	SST-male	52.7899	CUS	30.6314	-0.785252	0.0078	0.0435953
Ntsr2	SST-male	281.53	CUS	163.416	-0.78474	0.0045	0.0294281
Rab2a	SST-male	100.211	CUS	58.2223	-0.783397	0.00625	0.0371427
Ywhab	SST-male	57.6526	CUS	33.5571	-0.780766	0.00535	0.0333274
Cbx5	SST-male	23.6944	CUS	13.8003	-0.779846	0.0062	0.0369302
Ube2d3	SST-male	48.848	CUS	28.5172	-0.776468	0.00925	0.0493176
Tcn2	SST-male	81.0973	CUS	47.4212	-0.774122	0.007	0.0403342
Man2a2	SST-male	42.4751	CUS	24.89	-0.771052	0.0071	0.0407202
Tmem131	SST-male	37.0642	CUS	21.7438	-0.769424	0.0042	0.0280095
Dusp11	SST-male	31.6941	CUS	18.6029	-0.76869	0.00525	0.0328664
Prkdc	SST-male	10.5409	CUS	6.18992	-0.767999	0.0063	0.037352
Adap2	SST-male	166.071	CUS	97.7933	-0.763992	0.0056	0.0343933
S1pr1	SST-male	295.538	CUS	174.475	-0.760324	0.0065	0.0382352
Nwd1	SST-male	97.6909	CUS	57.8165	-0.756743	0.0066	0.038675
Tmbim6	SST-male	107.296	CUS	63.5376	-0.755915	0.0058	0.0352344
Mapre2	SST-male	39.4014	CUS	23.3763	-0.753201	0.009	0.048326
Tab2	SST-male	76.3901	CUS	45.3871	-0.751103	0.00355	0.0247348
Marf1	SST-male	27.3097	CUS	16.2364	-0.750183	0.00715	0.0409119
Dclk1	SST-male	91.8362	CUS	54.6987	-0.747557	0.00775	0.0434094
Agl	SST-male	21.6883	CUS	12.919	-0.747424	0.0058	0.0352344
Grn	SST-male	248.409	CUS	149.212	-0.735356	0.0051	0.0321824
Arhgef6	SST-male	30.0457	CUS	18.1675	-0.725795	0.0089	0.0479188
Fgd6	SST-male	33.4611	CUS	20.4159	-0.712789	0.0067	0.039116
Tcf4	SST-male	69.9419	CUS	42.8876	-0.705597	0.00795	0.0442259
Gm608	SST-male	16.751	CUS	10.3643	-0.692621	0.00815	0.044992
Ktn1	SST-male	54.2344	CUS	88.8616	0.712353	0.0077	0.0432274
Ppig	SST-male	21.2968	CUS	35.1364	0.722331	0.008	0.0444161
Hspa8	SST-male	560.161	CUS	928.137	0.728495	0.0088	0.0475424
Tubb4a	SST-male	255.553	CUS	423.553	0.72892	0.00685	0.0397553
Ppp2ca	SST-male	82.2047	CUS	136.834	0.735132	0.0086	0.046749
Mia3	SST-male	19.1535	CUS	32.0312	0.741868	0.0065	0.0382352
Ddx46	SST-male	20.4799	CUS	34.3783	0.747289	0.0061	0.0365022
Rock1	SST-male	26.3005	CUS	44.3054	0.752394	0.00585	0.0354084
Tspyl2	SST-male	41.8956	CUS	70.7984	0.756918	0.00595	0.0358336
Actg1	SST-male	200.679	CUS	340.051	0.760864	0.0054	0.0335377
Dennd5a	SST-male	32.0529	CUS	54.3142	0.760876	0.0042	0.0280095
Ap2m1	SST-male	42.4618	CUS	71.965	0.761131	0.0071	0.0407202
Cdk5rap2	SST-male	13.3612	CUS	22.6694	0.762699	0.0073	0.0415703
Neat1	SST-male	118.375	CUS	200.899	0.763106	0.0042	0.0280095
Ppp1r12a	SST-male	58.7922	CUS	100.114	0.767952	0.00615	0.0367058
Dcaf8	SST-male	29.8899	CUS	50.954	0.769539	0.0086	0.046749
Scd1	SST-male	21.3497	CUS	36.4615	0.772155	0.0061	0.0365022
Sec62	SST-male	26.878	CUS	45.9116	0.772436	0.00715	0.0409119
Map4k4	SST-male	61.2519	CUS	104.637	0.772567	0.00655	0.0384511
Ybx1	SST-male	50.0941	CUS	85.657	0.773931	0.0056	0.0343933
Ncor2	SST-male	30.6992	CUS	52.5864	0.776489	0.00635	0.0375714
Polr2a	SST-male	24.3934	CUS	41.785	0.776492	0.0077	0.0432274
Lfng	SST-male	32.4336	CUS	55.5621	0.776614	0.00855	0.0465548
Mid1ip1	SST-male	56.3542	CUS	96.7465	0.779685	0.00515	0.032415
Calm3	SST-male	40.1202	CUS	68.9459	0.781135	0.00705	0.0405116
Exoc6b	SST-male	32.563	CUS	56.0725	0.784059	0.0031	0.0224099
Prodh	SST-male	42.1441	CUS	72.812	0.788847	0.0056	0.0343933
Rad21	SST-male	28.3991	CUS	49.2979	0.795678	0.00555	0.0341672
Syne2	SST-male	6.94709	CUS	12.087	0.798973	0.0049	0.0312597
Alkbh5	SST-male	10.1143	CUS	17.6021	0.799345	0.0083	0.0455763
Golga3	SST-male	13.7381	CUS	23.9175	0.799879	0.00755	0.0426053
Tppp	SST-male	39.4526	CUS	68.8507	0.803354	0.0034	0.023957
Ephb1	SST-male	13.2574	CUS	23.1485	0.804124	0.0089	0.0479188
Ldb1	SST-male	47.4659	CUS	82.9674	0.805654	0.0074	0.0419955
Ythdc1	SST-male	39.3055	CUS	68.851	0.808746	0.00555	0.0341672
Sema6a	SST-male	11.9158	CUS	20.8974	0.810442	0.00535	0.0333274
Spg20	SST-male	25.0356	CUS	43.9664	0.812424	0.0092	0.0491261
Supt16	SST-male	24.428	CUS	42.9593	0.814435	0.0052	0.0326322
Ssb	SST-male	53.4126	CUS	93.9386	0.814539	0.00785	0.0438239
Lrpap1	SST-male	20.2877	CUS	35.7533	0.817467	0.0071	0.0407202
Lamb2	SST-male	9.80565	CUS	17.3455	0.822876	0.0062	0.0369302
Ptpn11	SST-male	12.369	CUS	21.9252	0.825863	0.0058	0.0352344
Chd3	SST-male	12.2137	CUS	21.6504	0.825885	0.00425	0.0282572
Txlna	SST-male	15.5409	CUS	27.6209	0.829693	0.00805	0.0446055
Add3	SST-male	42.9757	CUS	76.5066	0.832063	0.0033	0.0234583
Exoc4	SST-male	16.5819	CUS	29.5554	0.833813	0.00885	0.0477309
Atn1	SST-male	35.4948	CUS	63.3047	0.834706	0.0031	0.0224099
Sptbn1	SST-male	89.7041	CUS	160.165	0.836315	0.0034	0.023957
Ank3	SST-male	8.80118	CUS	15.7626	0.840739	0.00455	0.0296802
Prkcsh	SST-male	24.6338	CUS	44.1419	0.84151	0.00775	0.0434094
Upf2	SST-male	11.6268	CUS	20.8729	0.844173	0.00515	0.032415
Rabl6	SST-male	20.5293	CUS	36.8821	0.845234	0.0051	0.0321824
Taok2	SST-male	21.1251	CUS	37.9864	0.846521	0.004	0.0270105
Chd4	SST-male	51.6575	CUS	92.9721	0.84782	0.0013	0.0118903
Arhgef2	SST-male	28.7193	CUS	51.7053	0.848293	0.0072	0.0411235
Cdk11b	SST-male	44.7593	CUS	80.6137	0.848837	0.00265	0.0199824
Sbf1	SST-male	12.0467	CUS	21.7342	0.851334	0.00415	0.0277676
Map1a	SST-male	21.9858	CUS	39.7626	0.854841	0.00265	0.0199824
Pard3b	SST-male	4.86988	CUS	8.81795	0.856558	0.00845	0.0461594
Prpf6	SST-male	16.9825	CUS	30.7564	0.856839	0.00905	0.0485044
Tnik	SST-male	60.1732	CUS	108.99	0.857007	0.004	0.0270105
Bzrap1	SST-male	5.76224	CUS	10.4404	0.857476	0.0082	0.0451694
Ccdc136	SST-male	14.9037	CUS	27.0079	0.857711	0.00935	0.0497171
Cdc42bpb	SST-male	21.4764	CUS	38.9264	0.857996	0.0012	0.0112119
Ubtf	SST-male	16.2729	CUS	29.5777	0.862036	0.0065	0.0382352
Hk1	SST-male	12.675	CUS	23.0798	0.864649	0.0078	0.0435953
Endod1	SST-male	10.3317	CUS	18.8257	0.865626	0.004	0.0270105
Svil	SST-male	5.37987	CUS	9.81184	0.866952	0.00695	0.0401307
Pabpn1	SST-male	75.6552	CUS	138.116	0.868372	0.0029	0.0213409
Ccp110	SST-male	22.5623	CUS	41.2386	0.87008	0.00145	0.0128916
Agap1	SST-male	7.70133	CUS	14.1176	0.87431	0.0055	0.033971
Slc16a1	SST-male	7.51815	CUS	13.8022	0.876443	0.0076	0.0428039
Limch1	SST-male	23.9793	CUS	44.0257	0.876555	0.00355	0.0247348
Sars	SST-male	11.3683	CUS	20.9097	0.879158	0.008	0.0444161
Iqgap1	SST-male	7.40831	CUS	13.6558	0.882299	0.0043	0.0284923
Emx2	SST-male	13.5702	CUS	25.0385	0.883708	0.0061	0.0365022
Slc9a3r1	SST-male	50.5284	CUS	93.2632	0.884215	0.00155	0.0135507
Arid1b	SST-male	8.94832	CUS	16.5245	0.884917	0.0026	0.0197053
2018-09-08	SST-male	42.4888	CUS	78.5705	0.886904	0.0015	0.0132303
Ppp1r9b	SST-male	42.5686	CUS	78.829	0.888937	0.0035	0.0244758
Nub1	SST-male	13.9425	CUS	25.8285	0.889472	0.00465	0.0301304
Rdx	SST-male	47.2779	CUS	87.5965	0.889708	0.004	0.0270105
Igfbp5	SST-male	7.59127	CUS	14.0871	0.891958	0.0068	0.0395445
Phrf1	SST-male	13.094	CUS	24.3479	0.89489	0.00545	0.0337612
Os9	SST-male	28.8216	CUS	53.6183	0.895574	0.0046	0.0298965
Diap1	SST-male	6.65989	CUS	12.4116	0.898119	0.00835	0.0457689
Skp1a	SST-male	41.2541	CUS	77.1479	0.903088	0.00425	0.0282572
Ap3d1	SST-male	31.6422	CUS	59.1986	0.903712	0.00235	0.0182944
U2af2	SST-male	37.5861	CUS	70.4538	0.90648	0.004	0.0270105
Agpat6	SST-male	7.82528	CUS	14.6848	0.908107	0.00745	0.0421869
Cald1	SST-male	25.9578	CUS	48.755	0.90938	0.00555	0.0341672
Apba2	SST-male	17.2963	CUS	32.5788	0.913468	0.0041	0.0274985
Scarb2	SST-male	51.3607	CUS	96.7543	0.913661	0.0055	0.033971
St13	SST-male	64.3762	CUS	121.39	0.915046	0.003	0.0218873
Bcorl1	SST-male	5.03171	CUS	9.48936	0.915262	0.0082	0.0451694
Nab1	SST-male	6.63715	CUS	12.5259	0.916283	0.0042	0.0280095
Rpsa	SST-male	60.1956	CUS	113.622	0.916511	0.00205	0.016615
Otud6b	SST-male	8.81444	CUS	16.6603	0.918476	0.0082	0.0451694
Uqcrc1	SST-male	23.6342	CUS	44.6802	0.918757	0.0091	0.048713
Slain1	SST-male	17.0252	CUS	32.2618	0.922158	0.007	0.0403342
Dock6	SST-male	12.3559	CUS	23.4392	0.923721	0.0018	0.0150782
Ubl3	SST-male	42.5446	CUS	80.7732	0.924903	0.0017	0.0144913
Stmn1	SST-male	89.5547	CUS	170.199	0.92638	0.00745	0.0421869
Rpl7	SST-male	110.559	CUS	210.131	0.926477	0.0018	0.0150782
Top1	SST-male	26.5865	CUS	50.57	0.927589	0.00125	0.0115627
Cnot8	SST-male	27.1994	CUS	51.8448	0.930626	0.00605	0.036276
Mobp	SST-male	59.6484	CUS	113.872	0.932858	0.00235	0.0182944
Kazn	SST-male	8.48251	CUS	16.2028	0.933681	0.00785	0.0438239
Klhdc7a	SST-male	7.15631	CUS	13.6838	0.935182	0.00375	0.025761
Syf2	SST-male	40.0477	CUS	76.701	0.937525	0.00415	0.0277676
Etv4	SST-male	11.8037	CUS	22.6392	0.939583	0.0068	0.0395445
Auts2	SST-male	9.49979	CUS	18.2362	0.94084	0.0035	0.0244758
Ahdc1	SST-male	4.68656	CUS	9.01849	0.944355	0.00705	0.0405116
Sfpq	SST-male	133.144	CUS	256.991	0.948737	0.0018	0.0150782
Tanc1	SST-male	3.659	CUS	7.06407	0.949052	0.0085	0.0463624
Numa1	SST-male	41.1407	CUS	79.4473	0.949431	0.0017	0.0144913
Gpatch1	SST-male	11.3525	CUS	21.9603	0.951892	0.0037	0.0255163
1110004F10Rik	SST-male	28.6564	CUS	55.4719	0.9529	0.00865	0.0469376
Hgs	SST-male	11.0411	CUS	21.3744	0.953002	0.0085	0.0463624
Bai2	SST-male	7.86616	CUS	15.2532	0.955379	0.0046	0.0298965
Cep250	SST-male	9.79265	CUS	19.0021	0.956387	0.00345	0.0242334
Tkt	SST-male	19.5934	CUS	38.0336	0.956906	0.0022	0.0174641
Map7	SST-male	17.5451	CUS	34.0937	0.958435	0.0025	0.0191613
Dnajc8	SST-male	46.6633	CUS	90.6835	0.958552	0.00305	0.0221434
Palmd	SST-male	11.9328	CUS	23.2212	0.960505	0.00735	0.0417891
Chchd3	SST-male	24.2671	CUS	47.227	0.960608	0.0074	0.0419955
Hip1	SST-male	14.7926	CUS	28.8109	0.961734	0.0006	0.00664891
Hdgf	SST-male	14.9502	CUS	29.1913	0.965373	0.00615	0.0367058
Gripap1	SST-male	13.5698	CUS	26.5698	0.969393	0.00675	0.0393375
Dock9	SST-male	22.0758	CUS	43.3749	0.974394	0.00045	0.00534133
Eif4g1	SST-male	37.3127	CUS	73.4572	0.977236	0.0003	0.00389503
Ctr9	SST-male	7.48964	CUS	14.7667	0.979375	0.00465	0.0301304
Prpf40b	SST-male	15.9799	CUS	31.5265	0.980306	0.00305	0.0221434
Leo1	SST-male	14.2888	CUS	28.1989	0.980752	0.00575	0.035019
Chmp4b	SST-male	39.1243	CUS	77.2981	0.982369	0.00455	0.0296802
Ptms	SST-male	118.565	CUS	234.322	0.982812	0.0018	0.0150782
Wipi1	SST-male	9.04974	CUS	17.9404	0.987264	0.00875	0.0473304
Idh2	SST-male	32.2326	CUS	63.9043	0.987393	0.00385	0.0262606
Cotl1	SST-male	41.0275	CUS	81.5072	0.990335	0.0072	0.0411235
Acin1	SST-male	54.8756	CUS	109.031	0.990497	0.00205	0.016615
Fn1	SST-male	15.4712	CUS	30.7413	0.990598	0.0016	0.0138454
Nop14	SST-male	16.0555	CUS	31.971	0.993698	0.00405	0.0272518
Khdrbs3	SST-male	17.8327	CUS	35.5929	0.997063	0.00665	0.0388779
Plekhh1	SST-male	11.1848	CUS	22.3481	0.998616	0.00705	0.0405116
Slc4a2	SST-male	7.10944	CUS	14.2067	0.998761	0.00465	0.0301304
Wbp11	SST-male	10.0716	CUS	20.1624	1.00137	0.0052	0.0326322
Psmd4	SST-male	41.1432	CUS	82.3788	1.00162	0.00365	0.0252541
Kiz	SST-male	13.1749	CUS	26.3926	1.00235	0.0044	0.028967
Ndufb10	SST-male	54.5423	CUS	109.266	1.00239	0.0089	0.0479188
Sv2a	SST-male	8.01959	CUS	16.092	1.00475	0.0045	0.0294281
Ppp2r2a	SST-male	21.2627	CUS	42.6807	1.00526	0.0006	0.00664891
Hnrnpf	SST-male	71.1256	CUS	142.875	1.00631	0.0018	0.0150782
Zrsr1	SST-male	12.6713	CUS	25.4921	1.00848	0.0071	0.0407202
Golga2	SST-male	15.5568	CUS	31.3437	1.01063	0.00195	0.0159787
Stmn4	SST-male	50.0462	CUS	100.948	1.01228	0.0013	0.0118903
Phgdh	SST-male	31.5333	CUS	63.6298	1.01282	0.0016	0.0138454
Gkap1	SST-male	18.3997	CUS	37.2513	1.01761	0.0041	0.0274985
Arhgef10l	SST-male	8.55822	CUS	17.3586	1.02027	0.0046	0.0298965
Rsrc2	SST-male	58.125	CUS	118.092	1.02268	0.00075	0.00785988
Fkbp4	SST-male	27.3139	CUS	55.5056	1.023	0.00115	0.0108672
Micall1	SST-male	9.64098	CUS	19.6014	1.0237	0.0015	0.0132303
Klhl2	SST-male	7.89171	CUS	16.0805	1.02691	0.0041	0.0274985
Ppme1	SST-male	11.1988	CUS	22.9021	1.03214	0.009	0.048326
Cul7	SST-male	3.68066	CUS	7.52799	1.0323	0.00755	0.0426053
Nudc	SST-male	24.0275	CUS	49.1738	1.0332	0.00755	0.0426053
Pcsk6	SST-male	5.79443	CUS	11.8595	1.03331	0.0067	0.039116
Bcar1	SST-male	9.21969	CUS	18.9132	1.0366	0.0044	0.028967
Adk	SST-male	17.8694	CUS	36.7343	1.03964	0.00445	0.0292087
Mprip	SST-male	14.7854	CUS	30.4224	1.04096	0.0004	0.00486957
Slc25a18	SST-male	49.81	CUS	102.57	1.0421	0.0009	0.00902776
Mllt4	SST-male	8.23744	CUS	16.9852	1.04401	0.0014	0.0125596
Ddx23	SST-male	18.3246	CUS	37.8573	1.04679	0.0036	0.0250022
Sptan1	SST-male	30.8685	CUS	63.8392	1.04831	0.0001	0.00162319
Plxnb3	SST-male	5.76935	CUS	11.9343	1.04863	0.0018	0.0150782
Clic4	SST-male	20.1044	CUS	41.6578	1.05107	0.00055	0.00621884
Kdm4a	SST-male	10.326	CUS	21.4452	1.05438	0.005	0.0317076
Ccdc88c	SST-male	10.2064	CUS	21.2286	1.05654	0.00175	0.014783
Sart1	SST-male	8.22171	CUS	17.1101	1.05734	0.00315	0.0226757
Cdc42ep1	SST-male	9.24033	CUS	19.2453	1.05849	0.00685	0.0397553
Rab3gap1	SST-male	16.2764	CUS	33.9255	1.05959	0.00285	0.0210834
Dnajb12	SST-male	19.8573	CUS	41.4277	1.06093	0.00585	0.0354084
Abcf1	SST-male	23.616	CUS	49.3367	1.06289	0.0018	0.0150782
Golim4	SST-male	14.6692	CUS	30.6484	1.06302	0.00105	0.0101537
Eftud2	SST-male	11.1325	CUS	23.3415	1.06812	0.003	0.0218873
Xylt1	SST-male	9.77459	CUS	20.5153	1.06959	0.00305	0.0221434
Sqstm1	SST-male	44.8042	CUS	94.3873	1.07496	0.00045	0.00534133
Hsp90ab1	SST-male	297.869	CUS	627.542	1.07503	0.0002	0.00282872
Gnb2	SST-male	23.2804	CUS	49.0594	1.07541	0.0026	0.0197053
Vti1b	SST-male	19.2797	CUS	40.6799	1.07723	0.0071	0.0407202
Khnyn	SST-male	11.003	CUS	23.222	1.07759	0.0018	0.0150782
Fars2	SST-male	14.3768	CUS	30.4612	1.08323	0.0082	0.0451694
Hspa2	SST-male	11.8596	CUS	25.1606	1.08512	0.0022	0.0174641
Cdc37	SST-male	17.8229	CUS	37.8606	1.08697	0.00615	0.0367058
Nsmce4a	SST-male	12.5185	CUS	26.5958	1.08714	0.00885	0.0477309
Myo18a	SST-male	31.7691	CUS	67.5369	1.08805	0.0006	0.00664891
Apcdd1	SST-male	7.89936	CUS	16.8206	1.09042	0.00375	0.025761
Tyro3	SST-male	6.00301	CUS	12.817	1.0943	0.005	0.0317076
Akap8l	SST-male	52.824	CUS	112.884	1.09557	0.00125	0.0115627
6430548M08Rik	SST-male	4.84178	CUS	10.3498	1.096	0.0069	0.0399264
Slu7	SST-male	22.6494	CUS	48.4304	1.09644	0.0011	0.0105206
Mthfd1	SST-male	7.76089	CUS	16.6033	1.09717	0.00385	0.0262606
Kctd20	SST-male	6.04411	CUS	12.932	1.09734	0.00825	0.0453683
Hmgb1	SST-male	67.4488	CUS	144.562	1.09982	0.00035	0.00440126
Safb2	SST-male	40.784	CUS	87.5866	1.10271	0.0007	0.0074572
Dock1	SST-male	27.3162	CUS	58.6888	1.10333	0.00025	0.00337948
Efnb3	SST-male	9.50766	CUS	20.4417	1.10436	0.0018	0.0150782
Gpr124	SST-male	1.98849	CUS	4.27707	1.10495	0.00925	0.0493176
Mcf2l	SST-male	4.21127	CUS	9.07974	1.10839	0.0057	0.0347941
Hmcn1	SST-male	1.92452	CUS	4.15647	1.11086	0.00265	0.0199824
Nckap5	SST-male	14.3465	CUS	31.0849	1.11552	0.00385	0.0262606
Epb4.1l3	SST-male	13.7508	CUS	29.8559	1.11851	0.00045	0.00534133
Aatk	SST-male	15.4413	CUS	33.5801	1.12081	0.0004	0.00486957
Ap1s3	SST-male	5.61768	CUS	12.2606	1.12598	0.0082	0.0451694
A430105I19Rik	SST-male	4.42208	CUS	9.65317	1.12628	0.00415	0.0277676
Kif21a	SST-male	13.0683	CUS	28.5308	1.12645	0.00045	0.00534133
Myh9	SST-male	50.0446	CUS	109.458	1.12909	0.0007	0.0074572
Aldh2	SST-male	11.8624	CUS	25.9509	1.12939	0.0046	0.0298965
Foxc1	SST-male	3.29438	CUS	7.20752	1.12949	0.0077	0.0432274
Kdm4b	SST-male	5.6155	CUS	12.2872	1.12967	0.0038	0.0260143
Elavl3	SST-male	8.88469	CUS	19.4432	1.12987	0.00105	0.0101537
Ube2o	SST-male	4.50553	CUS	9.86276	1.1303	0.00435	0.0287332
Tppp3	SST-male	14.0728	CUS	30.8112	1.13054	0.00905	0.0485044
Smtn	SST-male	5.03969	CUS	11.0467	1.1322	0.0076	0.0428039
Shank3	SST-male	2.84784	CUS	6.24594	1.13305	0.0024	0.0185935
Pdia4	SST-male	47.8251	CUS	105.094	1.13584	0.00175	0.014783
Caskin2	SST-male	7.77088	CUS	17.0844	1.13653	0.00165	0.0141654
Hsd17b12	SST-male	13.5703	CUS	29.8596	1.13774	0.00335	0.0237055
Calr	SST-male	222.858	CUS	490.427	1.13791	0.0009	0.00902776
Unc45a	SST-male	3.90675	CUS	8.62899	1.14322	0.0086	0.046749
Ppp6r1	SST-male	28.3932	CUS	62.7583	1.14426	0.0016	0.0138454
Ubxn1	SST-male	42.1084	CUS	93.249	1.14698	0.00105	0.0101537
Cfdp1	SST-male	36.201	CUS	80.2272	1.14806	0.0019	0.0156731
Safb	SST-male	27.3876	CUS	60.7298	1.14888	0.0003	0.00389503
Pou3f2	SST-male	7.35165	CUS	16.323	1.15077	0.0005	0.00578941
Cyth1	SST-male	14.9388	CUS	33.1828	1.15137	0.0008	0.00825725
Ddrgk1	SST-male	56.0305	CUS	124.492	1.15177	0.0014	0.0125596
H2-Q4	SST-male	9.59182	CUS	21.3285	1.15291	0.0091	0.048713
Zic2	SST-male	5.80015	CUS	12.923	1.15578	0.00905	0.0485044
Mink1	SST-male	32.595	CUS	72.6792	1.15689	0.0001	0.00162319
Ap2a1	SST-male	8.73073	CUS	19.489	1.15848	0.00635	0.0375714
Pard3	SST-male	6.34693	CUS	14.1776	1.15949	0.0037	0.0255163
Fdps	SST-male	10.5164	CUS	23.5065	1.16042	0.00905	0.0485044
Aes	SST-male	23.0606	CUS	51.5651	1.16096	0.0016	0.0138454
Rsrc1	SST-male	14.4294	CUS	32.3052	1.16275	0.00265	0.0199824
Pex5l	SST-male	24.9037	CUS	55.8424	1.165	0.00035	0.00440126
Nrxn2	SST-male	8.55296	CUS	19.1871	1.16564	0.00105	0.0101537
Tnrc18	SST-male	22.5888	CUS	50.7669	1.16828	0.00125	0.0115627
Cldn11	SST-male	29.4461	CUS	66.2474	1.16979	0.00015	0.00224658
Plcl1	SST-male	11.8828	CUS	26.795	1.17309	0.00015	0.00224658
Ncoa7	SST-male	3.17631	CUS	7.17773	1.17618	0.00855	0.0465548
2018-09-07	SST-male	89.1179	CUS	201.479	1.17684	5e-05	0.000899991
Acadl	SST-male	20.9625	CUS	47.4234	1.17779	0.0013	0.0118903
Chmp5	SST-male	22.1602	CUS	50.3008	1.18261	0.00255	0.0194165
Psip1	SST-male	30.8391	CUS	70.0061	1.18272	0.0005	0.00578941
4930506M07Rik	SST-male	5.19714	CUS	11.8081	1.18399	0.0034	0.023957
Epn1	SST-male	23.1924	CUS	52.715	1.18456	0.00215	0.0172049
Ddr1	SST-male	7.43829	CUS	16.9071	1.18459	0.00345	0.0242334
Mtcl1	SST-male	3.81967	CUS	8.69179	1.1862	0.00325	0.0231844
Tmco1	SST-male	15.398	CUS	35.0847	1.18809	0.00095	0.00940524
Pls1	SST-male	4.37646	CUS	9.97499	1.18855	0.00235	0.0182944
Car4	SST-male	21.573	CUS	49.2182	1.18996	0.0025	0.0191613
Pgrmc1	SST-male	10.3057	CUS	23.5591	1.19284	0.0063	0.037352
Kif1c	SST-male	9.27969	CUS	21.3104	1.19941	0.0004	0.00486957
Alas1	SST-male	14.083	CUS	32.3832	1.20129	0.0013	0.0118903
Smad7	SST-male	14.6324	CUS	33.7141	1.20419	0.0002	0.00282872
Ccdc9	SST-male	13.1962	CUS	30.4926	1.20834	0.0037	0.0255163
Cacybp	SST-male	7.10022	CUS	16.4237	1.20985	0.0054	0.0335377
Cntn2	SST-male	9.71253	CUS	22.4875	1.2112	0.0002	0.00282872
Nrde2	SST-male	4.31083	CUS	10.0183	1.2166	0.00655	0.0384511
Ccdc91	SST-male	6.39401	CUS	14.8656	1.21719	0.00445	0.0292087
Rnf40	SST-male	9.50853	CUS	22.1256	1.21843	0.0007	0.0074572
Bcar3	SST-male	7.69001	CUS	17.9228	1.22074	0.00075	0.00785988
Sf3b2	SST-male	46.1754	CUS	107.635	1.22095	0.0003	0.00389503
Col4a1	SST-male	8.62711	CUS	20.1393	1.22306	0.0007	0.0074572
Cpm	SST-male	2.41341	CUS	5.63647	1.22372	0.0053	0.0330955
Apoe	SST-male	803.448	CUS	1876.9	1.22408	0.00085	0.00864801
Fbxo32	SST-male	2.91113	CUS	6.81822	1.22782	0.00175	0.014783
Jund	SST-male	54.1043	CUS	126.988	1.23088	0.001	0.00979669
Clip2	SST-male	11.8749	CUS	27.9278	1.23379	0.00115	0.0108672
Samd1	SST-male	9.23682	CUS	21.7341	1.23449	0.00355	0.0247348
Arx	SST-male	4.5933	CUS	10.8161	1.23557	0.0052	0.0326322
Dync1li1	SST-male	11.4339	CUS	26.9242	1.23559	0.005	0.0317076
Amer2	SST-male	10.2205	CUS	24.1109	1.23822	0.0024	0.0185935
Acot7	SST-male	9.01984	CUS	21.2935	1.23924	0.00835	0.0457689
Slc19a3	SST-male	2.392	CUS	5.65321	1.24086	0.00925	0.0493176
Srcin1	SST-male	7.36788	CUS	17.416	1.2411	0.00035	0.00440126
Afap1l2	SST-male	4.65969	CUS	11.0165	1.24137	0.00225	0.0177427
Adcy5	SST-male	2.43753	CUS	5.76402	1.24166	0.0038	0.0260143
Ttbk1	SST-male	1.3222	CUS	3.12861	1.24258	0.0087	0.047133
Tnip1	SST-male	7.18746	CUS	17.1051	1.25087	0.005	0.0317076
Ccdc124	SST-male	19.8939	CUS	47.3613	1.25138	0.0042	0.0280095
Hist1h1e	SST-male	61.7855	CUS	147.202	1.25246	0.00145	0.0128916
Mapt	SST-male	15.2592	CUS	36.3972	1.25415	5e-05	0.000899991
Gm15772	SST-male	322.377	CUS	770.054	1.25621	0.00085	0.00864801
Aamp	SST-male	29.8671	CUS	71.5935	1.26127	0.00065	0.00705458
Cltb	SST-male	15.0997	CUS	36.2276	1.26257	0.00175	0.014783
Apbb1	SST-male	8.72928	CUS	20.9465	1.26277	0.0042	0.0280095
Ptrf	SST-male	9.57565	CUS	22.9952	1.26389	0.00125	0.0115627
Hdac11	SST-male	8.38194	CUS	20.1468	1.2652	0.0014	0.0125596
Gas8	SST-male	6.57037	CUS	15.8586	1.27122	0.00815	0.044992
Itpr3	SST-male	2.39029	CUS	5.77223	1.27194	0.0041	0.0274985
Ctnnbl1	SST-male	7.26805	CUS	17.5567	1.27238	0.00375	0.025761
Zfpm2	SST-male	3.18438	CUS	7.70016	1.27388	0.00325	0.0231844
Fbf1	SST-male	6.41139	CUS	15.5345	1.27676	0.0004	0.00486957
Ermn	SST-male	30.9805	CUS	75.1075	1.2776	5e-05	0.000899991
Flt1	SST-male	23.9733	CUS	58.1478	1.2783	5e-05	0.000899991
Chd1l	SST-male	4.20367	CUS	10.219	1.28153	0.00335	0.0237055
Nacad	SST-male	2.85334	CUS	6.94262	1.28283	0.0037	0.0255163
Brd9	SST-male	29.5004	CUS	71.796	1.28317	0.00025	0.00337948
Lzts3	SST-male	3.45362	CUS	8.42913	1.28727	0.0045	0.0294281
C030029H02Rik	SST-male	2.73387	CUS	6.67698	1.28825	0.0084	0.0459483
Zfp651	SST-male	2.45527	CUS	5.99934	1.28892	0.003	0.0218873
Mapk8ip1	SST-male	15.4427	CUS	37.9495	1.29716	0.0003	0.00389503
Flywch1	SST-male	6.87456	CUS	16.9039	1.29801	0.0019	0.0156731
Pcx	SST-male	5.17007	CUS	12.7991	1.30779	0.00695	0.0401307
Sarnp	SST-male	28.795	CUS	71.3329	1.30875	0.00045	0.00534133
Sox10	SST-male	18.2229	CUS	45.1831	1.31003	0.0004	0.00486957
Abca8a	SST-male	1.55546	CUS	3.86832	1.31436	0.00675	0.0393375
Gsn	SST-male	14.5664	CUS	36.2958	1.31716	0.0004	0.00486957
Col7a1	SST-male	1.02003	CUS	2.54245	1.31761	0.0086	0.046749
Foxo4	SST-male	2.85773	CUS	7.13427	1.3199	0.00455	0.0296802
Ppfibp1	SST-male	5.91563	CUS	14.7709	1.32015	0.0014	0.0125596
Gigyf1	SST-male	9.53403	CUS	23.8378	1.32209	0.00135	0.0122304
Plp1	SST-male	443.766	CUS	1117.03	1.3318	5e-05	0.000899991
Ccdc18	SST-male	1.84958	CUS	4.66982	1.33617	0.0074	0.0419955
Ppp1r37	SST-male	6.80623	CUS	17.2086	1.3382	0.0025	0.0191613
Abcb1a	SST-male	11.5983	CUS	29.3264	1.33829	5e-05	0.000899991
Map7d1	SST-male	49.2547	CUS	124.674	1.33983	5e-05	0.000899991
Suds3	SST-male	12.9886	CUS	32.9354	1.3424	0.0009	0.00902776
Scaf1	SST-male	11.0186	CUS	27.9996	1.34547	0.0003	0.00389503
Uaca	SST-male	6.31607	CUS	16.1058	1.35048	0.00015	0.00224658
Eif3b	SST-male	14.3827	CUS	36.6964	1.3513	0.00075	0.00785988
Ogfr	SST-male	5.65009	CUS	14.4326	1.35299	0.00865	0.0469376
Plk2	SST-male	4.00205	CUS	10.2362	1.35487	0.00245	0.0188811
Upf3a	SST-male	11.559	CUS	29.5778	1.3555	0.00215	0.0172049
Fxr2	SST-male	8.34766	CUS	21.3758	1.35654	0.00065	0.00705458
St18	SST-male	3.22932	CUS	8.27468	1.35747	0.0008	0.00825725
Gbp3	SST-male	7.36686	CUS	18.9618	1.36398	0.0016	0.0138454
Upf3b	SST-male	17.6071	CUS	45.3212	1.36402	0.00025	0.00337948
Rbm15b	SST-male	4.15803	CUS	10.7084	1.36477	0.0048	0.0307965
Sox12	SST-male	2.29611	CUS	5.92274	1.36707	0.00165	0.0141654
Cadm4	SST-male	10.4954	CUS	27.1004	1.36855	0.00205	0.016615
Zfp777	SST-male	2.9404	CUS	7.5998	1.36995	0.00505	0.0319626
Cobl	SST-male	1.32525	CUS	3.42784	1.37103	0.00465	0.0301304
Bicc1	SST-male	2.55407	CUS	6.60747	1.3713	0.00445	0.0292087
Enpep	SST-male	2.38054	CUS	6.16565	1.37296	0.00555	0.0341672
Kank3	SST-male	5.23624	CUS	13.5952	1.37649	0.0017	0.0144913
Atp2a3	SST-male	4.11539	CUS	10.697	1.3781	0.0025	0.0191613
Edil3	SST-male	7.4314	CUS	19.329	1.37906	0.0001	0.00162319
Tprn	SST-male	4.0341	CUS	10.4931	1.37912	0.0021	0.0169146
Prkcq	SST-male	2.57871	CUS	6.72587	1.38307	0.0049	0.0312597
Pde8a	SST-male	10.8863	CUS	28.4452	1.38567	0.00035	0.00440126
Scrib	SST-male	5.18029	CUS	13.5638	1.38866	0.00055	0.00621884
Galnt6	SST-male	3.97517	CUS	10.4247	1.39092	0.00115	0.0108672
Cldn5	SST-male	14.6416	CUS	38.428	1.39209	0.00215	0.0172049
Akap12	SST-male	9.10229	CUS	24.0058	1.39908	5e-05	0.000899991
Polr3d	SST-male	7.47142	CUS	19.7377	1.4015	0.006	0.0360488
Mad1l1	SST-male	7.42043	CUS	19.6063	1.40175	0.00165	0.0141654
Serpinh1	SST-male	11.6622	CUS	30.8492	1.4034	0.0008	0.00825725
Rftn1	SST-male	2.39458	CUS	6.33964	1.40463	0.00405	0.0272518
Fgd5	SST-male	3.49564	CUS	9.27342	1.40755	0.00035	0.00440126
Arc	SST-male	4.63152	CUS	12.2945	1.40846	0.00175	0.014783
Hmgn5	SST-male	12.508	CUS	33.2563	1.41077	0.00065	0.00705458
Pvrl1	SST-male	1.88579	CUS	5.02182	1.41304	0.0064	0.0377943
Cd82	SST-male	24.9118	CUS	66.398	1.41431	0.0022	0.0174641
Klc1	SST-male	39.1606	CUS	104.946	1.42217	0.00045	0.00534133
Pik3r2	SST-male	9.99676	CUS	26.8203	1.42379	0.0005	0.00578941
Jam3	SST-male	10.8903	CUS	29.3107	1.42839	0.00025	0.00337948
Hhip	SST-male	1.18902	CUS	3.20226	1.42931	0.00085	0.00864801
Jakmip3	SST-male	2.12362	CUS	5.73901	1.43428	0.00145	0.0128916
Kctd3	SST-male	7.09311	CUS	19.1897	1.43584	0.0005	0.00578941
Plec	SST-male	3.48948	CUS	9.45101	1.43746	5e-05	0.000899991
Jag2	SST-male	1.84407	CUS	5.03034	1.44776	0.004	0.0270105
Arhgef10	SST-male	11.8097	CUS	32.2495	1.4493	5e-05	0.000899991
Tie1	SST-male	2.09135	CUS	5.73814	1.45615	0.00335	0.0237055
Dpf3	SST-male	9.09988	CUS	24.9913	1.4575	0.0039	0.0265212
Hr	SST-male	2.91445	CUS	8.00436	1.45756	0.00105	0.0101537
Tbc1d10b	SST-male	8.45168	CUS	23.2327	1.45885	0.0003	0.00389503
Ddx3y	SST-male	7.85757	CUS	21.7184	1.46676	0.0009	0.00902776
Pdcl	SST-male	5.90085	CUS	16.3272	1.46828	0.0007	0.0074572
Xpc	SST-male	4.91396	CUS	13.5975	1.46839	0.00095	0.00940524
Lmtk3	SST-male	2.72014	CUS	7.52877	1.46873	0.00405	0.0272518
Rab11fip1	SST-male	1.07863	CUS	2.9862	1.46911	0.00835	0.0457689
Kif13b	SST-male	10.0152	CUS	27.826	1.47424	5e-05	0.000899991
Clasrp	SST-male	20.7624	CUS	57.7044	1.47471	0.0001	0.00162319
Myh14	SST-male	7.06619	CUS	19.6748	1.47735	5e-05	0.000899991
Dock5	SST-male	3.70334	CUS	10.3174	1.47818	0.0002	0.00282872
Klhl4	SST-male	2.01002	CUS	5.60817	1.48032	0.00825	0.0453683
Ndrg1	SST-male	28.3532	CUS	79.3946	1.48553	5e-05	0.000899991
Sez6l2	SST-male	14.1259	CUS	39.5641	1.48584	5e-05	0.000899991
Zfpm1	SST-male	5.18665	CUS	14.5309	1.48625	0.00225	0.0177427
Dach1	SST-male	1.20223	CUS	3.39666	1.49841	0.0035	0.0244758
Fbxl16	SST-male	5.68179	CUS	16.1294	1.50527	0.00085	0.00864801
Sdpr	SST-male	3.07653	CUS	8.74447	1.50707	0.00405	0.0272518
Helz2	SST-male	1.35355	CUS	3.85178	1.50877	0.00095	0.00940524
Sh3bgrl	SST-male	5.69409	CUS	16.2108	1.50941	0.0007	0.0074572
Gfap	SST-male	4.86861	CUS	13.8901	1.51248	0.00125	0.0115627
Junb	SST-male	66.6675	CUS	190.616	1.51561	5e-05	0.000899991
Nkd1	SST-male	4.9714	CUS	14.22	1.5162	0.0003	0.00389503
Serpinb1a	SST-male	2.16577	CUS	6.21276	1.52035	0.0091	0.048713
Gm4841	SST-male	2.18331	CUS	6.271	1.52218	0.00605	0.036276
Dnm3	SST-male	7.46307	CUS	21.452	1.52327	0.00065	0.00705458
Shfm1	SST-male	55.1359	CUS	158.541	1.5238	0.00345	0.0242334
E4f1	SST-male	12.1119	CUS	34.9362	1.52829	0.00105	0.0101537
Rcan2	SST-male	14.7477	CUS	42.5523	1.52875	0.0001	0.00162319
Ttll7	SST-male	9.39	CUS	27.1505	1.53178	5e-05	0.000899991
Tceal1	SST-male	6.0607	CUS	17.5309	1.53235	0.0091	0.048713
Dgki	SST-male	1.74374	CUS	5.04906	1.53383	0.0024	0.0185935
Col16a1	SST-male	2.92499	CUS	8.5033	1.53959	0.0005	0.00578941
Dctn1	SST-male	16.3832	CUS	47.793	1.54459	0.0001	0.00162319
Cgnl1	SST-male	5.7455	CUS	16.7748	1.54579	5e-05	0.000899991
Tnks1bp1	SST-male	6.81294	CUS	19.9376	1.54914	0.0004	0.00486957
Hist1h1c	SST-male	24.2673	CUS	71.0239	1.54929	0.0013	0.0118903
Gpr37	SST-male	21.8829	CUS	64.3415	1.55594	5e-05	0.000899991
Eef1a2	SST-male	2.80732	CUS	8.35136	1.57281	0.00825	0.0453683
6030419C18Rik	SST-male	3.04329	CUS	9.06115	1.57406	0.0064	0.0377943
1700029J07Rik	SST-male	3.74935	CUS	11.1642	1.57416	0.0022	0.0174641
2018-09-04	SST-male	107.095	CUS	320.141	1.57981	5e-05	0.000899991
Atp10a	SST-male	2.27792	CUS	6.81201	1.58036	0.0034	0.023957
Sik1	SST-male	1.85986	CUS	5.57646	1.58415	0.0027	0.0202507
Mxra7	SST-male	2.18841	CUS	6.60013	1.59261	0.0076	0.0428039
Plekhg3	SST-male	6.60324	CUS	19.9801	1.59732	5e-05	0.000899991
Thra	SST-male	19.3916	CUS	58.6956	1.59782	5e-05	0.000899991
Adap1	SST-male	3.8644	CUS	11.7268	1.60149	0.00185	0.0153786
Nck2	SST-male	1.76703	CUS	5.36439	1.60209	0.00755	0.0426053
Hsp90aa1	SST-male	104.685	CUS	318.61	1.60574	5e-05	0.000899991
Raly	SST-male	11.5284	CUS	35.2266	1.61147	0.0047	0.0303552
Zic5	SST-male	1.75448	CUS	5.4041	1.62301	0.00615	0.0367058
Wbp5	SST-male	10.4446	CUS	32.1827	1.62353	0.00095	0.00940524
Sema3c	SST-male	3.4141	CUS	10.5533	1.62811	0.0003	0.00389503
Schip1	SST-male	8.63522	CUS	26.8083	1.63437	0.00145	0.0128916
Alyref	SST-male	7.30727	CUS	22.6857	1.63438	0.00625	0.0371427
Evi5l	SST-male	8.44364	CUS	26.3288	1.6407	0.00245	0.0188811
Rnf10	SST-male	13.1443	CUS	41.1398	1.6461	0.0001	0.00162319
Col11a2	SST-male	10.4094	CUS	32.7058	1.65167	0.0002	0.00282872
Ano4	SST-male	3.31117	CUS	10.4635	1.65996	0.0008	0.00825725
Ogdhl	SST-male	5.01192	CUS	15.8537	1.66139	5e-05	0.000899991
Rab11fip4	SST-male	9.95975	CUS	31.573	1.66451	0.00015	0.00224658
Lzts2	SST-male	5.27095	CUS	16.7513	1.66814	0.0049	0.0312597
Prrg1	SST-male	1.2788	CUS	4.07198	1.67094	0.0072	0.0411235
Fam118a	SST-male	2.22283	CUS	7.08734	1.67285	0.0084	0.0459483
Zfp536	SST-male	2.89678	CUS	9.36102	1.69221	0.00015	0.00224658
D7Ertd443e	SST-male	3.07574	CUS	10.0283	1.70507	0.00155	0.0135507
E330009J07Rik	SST-male	2.01884	CUS	6.68662	1.72775	0.00435	0.0287332
Adamts4	SST-male	2.40619	CUS	7.98905	1.73127	0.00175	0.014783
Dscaml1	SST-male	1.5113	CUS	5.01818	1.73137	0.00015	0.00224658
Alas2	SST-male	3.92508	CUS	13.0598	1.73434	0.0019	0.0156731
Fads6	SST-male	4.01046	CUS	13.3861	1.73889	0.00495	0.0314814
Filip1	SST-male	1.51505	CUS	5.09098	1.74858	0.00075	0.00785988
Acvrl1	SST-male	4.24694	CUS	14.3324	1.75479	0.0003	0.00389503
Ppp1r15a	SST-male	33.9177	CUS	115.104	1.76283	5e-05	0.000899991
Grb14	SST-male	10.4818	CUS	35.8843	1.77547	0.0004	0.00486957
Tmeff1	SST-male	6.14837	CUS	21.1482	1.78226	0.0001	0.00162319
Mag	SST-male	28.6701	CUS	99.6688	1.7976	5e-05	0.000899991
Ahnak	SST-male	9.54437	CUS	33.2008	1.7985	0.0043	0.0284923
Scrn1	SST-male	2.01386	CUS	7.20715	1.83947	0.0023	0.0180287
Nes	SST-male	4.69855	CUS	16.9281	1.84913	5e-05	0.000899991
A230001M10Rik	SST-male	1.87337	CUS	6.75268	1.84982	0.00335	0.0237055
Erbb3	SST-male	1.99309	CUS	7.19717	1.85242	0.0005	0.00578941
Kdr	SST-male	5.33329	CUS	19.3123	1.85642	5e-05	0.000899991
Hspa1b	SST-male	2.45388	CUS	8.93229	1.86397	0.0045	0.0294281
Card10	SST-male	0.968947	CUS	3.54087	1.86961	0.0037	0.0255163
App	SST-male	77.3554	CUS	284.517	1.87894	5e-05	0.000899991
Dpyd	SST-male	0.831186	CUS	3.06729	1.88372	0.00205	0.016615
Impdh1	SST-male	1.97571	CUS	7.30791	1.88709	0.0027	0.0202507
Rassf8	SST-male	8.05397	CUS	30.0461	1.89941	0.0002	0.00282872
4930413G21Rik	SST-male	2.45411	CUS	9.17084	1.90186	0.0093	0.0495059
Myrf	SST-male	8.73823	CUS	32.6729	1.90268	5e-05	0.000899991
Fez1	SST-male	47.0867	CUS	177.372	1.91339	5e-05	0.000899991
Otud7a	SST-male	1.4426	CUS	5.4972	1.93002	0.00235	0.0182944
Hip1r	SST-male	6.89532	CUS	27.1314	1.97627	5e-05	0.000899991
Sorcs1	SST-male	1.52123	CUS	6.03297	1.98763	0.0009	0.00902776
Amotl2	SST-male	6.17074	CUS	24.5162	1.99022	5e-05	0.000899991
Mir6236	SST-male	8282.5	CUS	33540.3	2.01776	0.00155	0.0135507
Rmrp	SST-male	1218.87	CUS	4962.27	2.02546	0.00225	0.0177427
C130074G19Rik	SST-male	3.43137	CUS	14.0176	2.03038	0.0003	0.00389503
Ppp1r14a	SST-male	24.5639	CUS	103.585	2.07621	0.00145	0.0128916
Ocln	SST-male	2.44245	CUS	10.5427	2.10984	0.002	0.016296
Ccdc8	SST-male	1.6765	CUS	7.8004	2.21809	0.0074	0.0419955
Hapln2	SST-male	5.81246	CUS	27.0577	2.21882	0.0001	0.00162319
Zfp366	SST-male	2.20421	CUS	10.2977	2.22399	0.00145	0.0128916
Pstpip2	SST-male	4.21571	CUS	20.7979	2.30259	5e-05	0.000899991
Sec14l5	SST-male	2.35498	CUS	11.6873	2.31115	0.00065	0.00705458
Phldb1	SST-male	17.4815	CUS	87.066	2.31628	5e-05	0.000899991
Spock3	SST-male	1.55715	CUS	8.03905	2.36812	0.0013	0.0118903
Grrp1	SST-male	0.973574	CUS	5.28103	2.43946	0.0067	0.039116
2310014L17Rik	SST-male	0.763639	CUS	4.18663	2.45482	0.0036	0.0250022
Rnf125	SST-male	1.01465	CUS	5.56419	2.45519	0.00545	0.0337612
Smco3	SST-male	1.92807	CUS	10.766	2.48126	0.0013	0.0118903
Ceacam20	SST-male	1.13993	CUS	6.77379	2.57101	0.0014	0.0125596
Sh3tc2	SST-male	0.320925	CUS	1.97921	2.62461	0.0035	0.0244758
Gm20594	SST-male	17.8247	CUS	111.887	2.6501	0.00165	0.0141654
Bfsp2	SST-male	1.75528	CUS	11.5687	2.72045	0.007	0.0403342
Hba-a1	SST-male	63.3513	CUS	447.296	2.81979	0.0037	0.0255163
0610040B10Rik	SST-male	5.01735	CUS	0	-2.58913	0.0001	0.00162319
1700021N21Rik	SST-male	10.4262	CUS	0	-3.51427	5e-05	0.000899991
Crlf1	SST-male	4.57389	CUS	0	-2.47868	5e-05	0.000899991
Gm17660	SST-male	10.4089	CUS	0	-3.51209	5e-05	0.000899991

## Sheet: FSST-CUS
gene_id	sample_1	FPKM F	sample_2	FPKM F-CUS	log2_fold_change	p_value	q_value
Gdpd2	SST-female	50.2766	SST-female-CUS	0.589974	-6.41309	0.0001	0.000719722
Fam173a	SST-female	80.492	SST-female-CUS	3.37001	-4.57802	0.00315	0.0141055
Dab2	SST-female	16.6831	SST-female-CUS	0.984167	-4.08334	5e-05	0.000391137
Slmo2	SST-female	39.717	SST-female-CUS	2.57433	-3.94749	0.0011	0.00585246
Med27	SST-female	18.5841	SST-female-CUS	1.21211	-3.93847	0.00035	0.00217218
Ndrg2	SST-female	1251.43	SST-female-CUS	81.9419	-3.93283	5e-05	0.000391137
Rab7	SST-female	639.945	SST-female-CUS	43.3682	-3.88324	5e-05	0.000391137
Them4	SST-female	6.70325	SST-female-CUS	0.481422	-3.79949	0.00255	0.0118706
Efemp1	SST-female	12.6795	SST-female-CUS	0.968459	-3.71066	0.00095	0.00515757
5930430L01Rik	SST-female	7.77893	SST-female-CUS	0.598229	-3.7008	0.0016	0.00802664
H2-Aa	SST-female	5.79923	SST-female-CUS	0.475848	-3.60729	0.0098	0.0353742
Gca	SST-female	53.4144	SST-female-CUS	4.47361	-3.57772	5e-05	0.000391137
Tmem68	SST-female	15.7431	SST-female-CUS	1.34369	-3.55044	0.0026	0.0120654
Gnb4	SST-female	5.73159	SST-female-CUS	0.498928	-3.52203	0.002	0.00965909
Trmu	SST-female	14.8581	SST-female-CUS	1.3199	-3.49275	0.0009	0.00492689
Spc24	SST-female	27.6182	SST-female-CUS	2.47499	-3.48012	5e-05	0.000391137
2900092D14Rik	SST-female	51.6878	SST-female-CUS	4.64678	-3.47552	5e-05	0.000391137
Phxr4	SST-female	88.9996	SST-female-CUS	8.42466	-3.40111	5e-05	0.000391137
Lcat	SST-female	140.099	SST-female-CUS	13.5102	-3.37432	5e-05	0.000391137
Slc30a10	SST-female	56.9602	SST-female-CUS	5.56466	-3.35559	5e-05	0.000391137
Nxpe4	SST-female	5.84089	SST-female-CUS	0.573142	-3.34922	0.0007	0.00396815
Gbe1	SST-female	7.84688	SST-female-CUS	0.785886	-3.31973	0.00185	0.00905764
Nqo2	SST-female	10.5573	SST-female-CUS	1.09188	-3.27336	0.00025	0.00161752
Dtna	SST-female	196.922	SST-female-CUS	20.6627	-3.25252	5e-05	0.000391137
Tpcn2	SST-female	4.44166	SST-female-CUS	0.468727	-3.24428	0.0015	0.00760902
Scamp4	SST-female	7.30409	SST-female-CUS	0.791062	-3.20684	0.0054	0.0218389
Med14	SST-female	20.9447	SST-female-CUS	2.27714	-3.20129	5e-05	0.000391137
Reep2	SST-female	9.08571	SST-female-CUS	0.98793	-3.20112	0.00475	0.0196848
Sst	SST-female	16.0808	SST-female-CUS	1.74985	-3.20004	0.004	0.0171895
Pigg	SST-female	8.23385	SST-female-CUS	0.910255	-3.17723	0.0041	0.0175325
Supt4a	SST-female	52.2458	SST-female-CUS	5.84225	-3.16072	0.00375	0.0162619
Rnf182	SST-female	9.01693	SST-female-CUS	1.01187	-3.15561	0.0031	0.013945
Rab34	SST-female	37.4128	SST-female-CUS	4.25545	-3.13615	5e-05	0.000391137
2610100L16Rik	SST-female	10.4371	SST-female-CUS	1.2	-3.12061	0.00215	0.0102726
A230072C01Rik	SST-female	14.3662	SST-female-CUS	1.65749	-3.1156	0.00225	0.0106933
AA387883	SST-female	24.815	SST-female-CUS	2.8669	-3.11365	5e-05	0.000391137
Lrp3	SST-female	26.9705	SST-female-CUS	3.11734	-3.11299	0.0004	0.00244548
Ptplb	SST-female	37.8085	SST-female-CUS	4.37098	-3.11268	5e-05	0.000391137
Rab26os	SST-female	128.163	SST-female-CUS	14.9522	-3.09955	0.0014	0.00718821
Ddit4l	SST-female	22.2285	SST-female-CUS	2.61121	-3.08962	5e-05	0.000391137
Atp13a4	SST-female	80.6611	SST-female-CUS	9.48477	-3.08819	5e-05	0.000391137
Parp2	SST-female	22.8753	SST-female-CUS	2.69667	-3.08454	0.00015	0.00103324
Xist	SST-female	576.272	SST-female-CUS	68.0736	-3.08158	0.0003	0.00189533
Cml5	SST-female	47.785	SST-female-CUS	5.65333	-3.07938	0.00015	0.00103324
Hddc3	SST-female	10.744	SST-female-CUS	1.2759	-3.07394	0.00385	0.0166369
Gcnt4	SST-female	21.8587	SST-female-CUS	2.60822	-3.06707	5e-05	0.000391137
Fgfr1op	SST-female	12.0522	SST-female-CUS	1.46088	-3.04438	0.0001	0.000719722
Acss2	SST-female	24.014	SST-female-CUS	2.9158	-3.04192	5e-05	0.000391137
Fxn	SST-female	32.7496	SST-female-CUS	4.00045	-3.03324	5e-05	0.000391137
Tmem63b	SST-female	24.1772	SST-female-CUS	2.9629	-3.02856	5e-05	0.000391137
Gcsh	SST-female	26.6746	SST-female-CUS	3.32	-3.00621	0.0002	0.00133136
Eogt	SST-female	155.651	SST-female-CUS	19.4805	-2.99821	5e-05	0.000391137
Actr3b	SST-female	10.7193	SST-female-CUS	1.36658	-2.97157	0.00175	0.00865415
Tlr3	SST-female	75.7665	SST-female-CUS	9.77835	-2.9539	5e-05	0.000391137
Pon2	SST-female	114.312	SST-female-CUS	14.8075	-2.94858	5e-05	0.000391137
Dus2	SST-female	12.8104	SST-female-CUS	1.66123	-2.947	0.00025	0.00161752
Wfs1	SST-female	27.9374	SST-female-CUS	3.62604	-2.94573	5e-05	0.000391137
Golph3	SST-female	37.7181	SST-female-CUS	5.01084	-2.91213	5e-05	0.000391137
Mblac2	SST-female	6.29107	SST-female-CUS	0.838757	-2.90698	0.0042	0.0178438
Fastkd1	SST-female	4.62494	SST-female-CUS	0.623469	-2.89105	0.00275	0.0126442
Ubl7	SST-female	33.7071	SST-female-CUS	4.57547	-2.88106	5e-05	0.000391137
Rab39b	SST-female	4.96049	SST-female-CUS	0.676549	-2.87422	0.00265	0.0122723
Phka1	SST-female	44.1928	SST-female-CUS	6.10779	-2.85509	5e-05	0.000391137
Mmp11	SST-female	4.08912	SST-female-CUS	0.565268	-2.85478	0.00635	0.0249263
Qtrt1	SST-female	14.1617	SST-female-CUS	1.96798	-2.84721	0.00335	0.0148368
Prkrip1	SST-female	5.33486	SST-female-CUS	0.741496	-2.84694	0.0037	0.0160805
Ppapdc1b	SST-female	12.2594	SST-female-CUS	1.70988	-2.84192	0.0042	0.0178438
2810055G20Rik	SST-female	28.8883	SST-female-CUS	4.04703	-2.83555	5e-05	0.000391137
Olfr558	SST-female	3.25756	SST-female-CUS	0.457954	-2.83052	0.0038	0.0164425
Lias	SST-female	13.8988	SST-female-CUS	1.97912	-2.81203	0.00615	0.0243061
Dfna5	SST-female	15.1352	SST-female-CUS	2.1584	-2.80987	5e-05	0.000391137
1110001J03Rik	SST-female	42.5228	SST-female-CUS	6.14625	-2.79046	0.0018	0.00886429
Fam163a	SST-female	16.675	SST-female-CUS	2.41952	-2.7849	5e-05	0.000391137
Med20	SST-female	19.2872	SST-female-CUS	2.80165	-2.78329	0.00085	0.00468794
Dmap1	SST-female	16.5897	SST-female-CUS	2.41133	-2.78239	0.0004	0.00244548
Col1a2	SST-female	5.6109	SST-female-CUS	0.81638	-2.78092	0.00015	0.00103324
Vtn	SST-female	118.289	SST-female-CUS	17.3965	-2.76545	5e-05	0.000391137
Sec61a2	SST-female	20.7881	SST-female-CUS	3.06669	-2.76101	5e-05	0.000391137
Mt2	SST-female	397.176	SST-female-CUS	58.803	-2.75582	5e-05	0.000391137
Dhrs1	SST-female	37.0075	SST-female-CUS	5.56845	-2.73247	5e-05	0.000391137
Abhd14b	SST-female	44.6778	SST-female-CUS	6.74873	-2.72687	5e-05	0.000391137
Atat1	SST-female	35.3252	SST-female-CUS	5.33764	-2.72643	5e-05	0.000391137
Pstk	SST-female	14.6759	SST-female-CUS	2.22567	-2.72114	0.0061	0.0241537
Sec22b	SST-female	18.8705	SST-female-CUS	2.86786	-2.71809	0.0006	0.00347807
C030037D09Rik	SST-female	19.6997	SST-female-CUS	3.00037	-2.71496	0.0055	0.0221886
Prkra	SST-female	13.0922	SST-female-CUS	2.00683	-2.70572	0.00755	0.0286908
Myadm	SST-female	49.0865	SST-female-CUS	7.56887	-2.69718	5e-05	0.000391137
Ghr	SST-female	18.9075	SST-female-CUS	2.9489	-2.68071	0.00075	0.00420556
2610203C20Rik	SST-female	129.825	SST-female-CUS	20.2641	-2.67957	5e-05	0.000391137
Imp3	SST-female	9.42603	SST-female-CUS	1.47165	-2.67921	0.00605	0.0239912
Tst	SST-female	73.0007	SST-female-CUS	11.4422	-2.67354	5e-05	0.000391137
Tmtc3	SST-female	11.1082	SST-female-CUS	1.74204	-2.67278	5e-05	0.000391137
2900056M20Rik	SST-female	13.2785	SST-female-CUS	2.08264	-2.67261	5e-05	0.000391137
Ppargc1a	SST-female	32.9502	SST-female-CUS	5.17245	-2.67137	5e-05	0.000391137
Zfp871	SST-female	59.1042	SST-female-CUS	9.28696	-2.66998	5e-05	0.000391137
Tmem256	SST-female	24.3132	SST-female-CUS	3.83104	-2.66593	0.00675	0.026228
Nwd1	SST-female	141.872	SST-female-CUS	22.4658	-2.65879	5e-05	0.000391137
Slc36a4	SST-female	8.66465	SST-female-CUS	1.37673	-2.65389	0.00485	0.0200093
Ppox	SST-female	20.1491	SST-female-CUS	3.22725	-2.64234	5e-05	0.000391137
L2hgdh	SST-female	10.6992	SST-female-CUS	1.72125	-2.63597	0.0007	0.00396815
Nova1	SST-female	13.0348	SST-female-CUS	2.09774	-2.63546	5e-05	0.000391137
Zbtb20	SST-female	101.517	SST-female-CUS	16.4163	-2.62852	5e-05	0.000391137
Atp13a5	SST-female	33.7388	SST-female-CUS	5.45675	-2.6283	5e-05	0.000391137
Slc25a3	SST-female	191.893	SST-female-CUS	31.1411	-2.62341	5e-05	0.000391137
Slc15a2	SST-female	55.1109	SST-female-CUS	9.09496	-2.5992	5e-05	0.000391137
Nsdhl	SST-female	32.9023	SST-female-CUS	5.43096	-2.59891	5e-05	0.000391137
Txndc17	SST-female	14.2009	SST-female-CUS	2.34532	-2.59813	0.00715	0.0274677
Spaca6	SST-female	18.6587	SST-female-CUS	3.08476	-2.59662	0.00595	0.0236582
Cnep1r1	SST-female	28.3179	SST-female-CUS	4.6876	-2.59479	0.0001	0.000719722
Gtdc1	SST-female	55.687	SST-female-CUS	9.2339	-2.59233	5e-05	0.000391137
Prkdc	SST-female	10.4282	SST-female-CUS	1.73501	-2.58748	5e-05	0.000391137
Il2rg	SST-female	5.76806	SST-female-CUS	0.962323	-2.58349	0.0089	0.0327502
Gm14378	SST-female	13.8992	SST-female-CUS	2.32087	-2.58226	0.00635	0.0249263
Tmem5	SST-female	16.7744	SST-female-CUS	2.80758	-2.57886	0.0003	0.00189533
Casp2	SST-female	6.04916	SST-female-CUS	1.01326	-2.57774	0.0005	0.00296833
Rnf24	SST-female	17.7939	SST-female-CUS	2.98159	-2.57723	0.00295	0.0133989
Atf1	SST-female	41.6578	SST-female-CUS	6.99279	-2.57465	5e-05	0.000391137
Zfp329	SST-female	20.1664	SST-female-CUS	3.40069	-2.56806	5e-05	0.000391137
Tbrg3	SST-female	13.7897	SST-female-CUS	2.34081	-2.55852	0.00825	0.0308349
Tbce	SST-female	28.2757	SST-female-CUS	4.80724	-2.55628	0.0005	0.00296833
Gjb6	SST-female	93.7111	SST-female-CUS	15.9567	-2.55406	5e-05	0.000391137
Tmc7	SST-female	56.4127	SST-female-CUS	9.62285	-2.55148	5e-05	0.000391137
Dgkb	SST-female	29.7659	SST-female-CUS	5.07995	-2.55078	5e-05	0.000391137
Dmd	SST-female	35.0764	SST-female-CUS	5.99742	-2.54809	5e-05	0.000391137
Trp53	SST-female	54.5597	SST-female-CUS	9.39484	-2.5379	5e-05	0.000391137
Prkcdbp	SST-female	18.2392	SST-female-CUS	3.15704	-2.5304	0.00035	0.00217218
Wdr19	SST-female	4.11062	SST-female-CUS	0.711613	-2.53019	0.0082	0.0306869
Dazap2	SST-female	166.822	SST-female-CUS	28.9081	-2.52877	5e-05	0.000391137
1700113A16Rik	SST-female	12.2542	SST-female-CUS	2.1311	-2.52361	0.00835	0.0311377
Cacng7	SST-female	63.377	SST-female-CUS	11.0556	-2.51919	0.00015	0.00103324
Adhfe1	SST-female	37.0049	SST-female-CUS	6.45757	-2.51865	5e-05	0.000391137
Slc27a1	SST-female	169.187	SST-female-CUS	29.5464	-2.51756	5e-05	0.000391137
2610044O15Rik8	SST-female	8.88873	SST-female-CUS	1.55635	-2.51381	0.0052	0.0211693
Nrbp2	SST-female	117.519	SST-female-CUS	20.6277	-2.51024	5e-05	0.000391137
Vamp3	SST-female	46.994	SST-female-CUS	8.26798	-2.50687	5e-05	0.000391137
Mterfd2	SST-female	37.2811	SST-female-CUS	6.56377	-2.50585	5e-05	0.000391137
Parp12	SST-female	15.4341	SST-female-CUS	2.71916	-2.50489	5e-05	0.000391137
Slitrk2	SST-female	31.1927	SST-female-CUS	5.5013	-2.50336	5e-05	0.000391137
Wnk3	SST-female	4.90518	SST-female-CUS	0.868215	-2.49818	0.00085	0.00468794
Ak2	SST-female	38.3425	SST-female-CUS	6.79886	-2.49558	5e-05	0.000391137
Rab36	SST-female	9.08796	SST-female-CUS	1.61251	-2.49465	0.0008	0.00445378
Dio2	SST-female	122.172	SST-female-CUS	21.6809	-2.49442	5e-05	0.000391137
Etfdh	SST-female	19.7746	SST-female-CUS	3.52935	-2.48617	0.0001	0.000719722
9530091C08Rik	SST-female	65.2846	SST-female-CUS	11.6585	-2.48536	5e-05	0.000391137
Cyp46a1	SST-female	18.8682	SST-female-CUS	3.36994	-2.48516	0.00015	0.00103324
Sqle	SST-female	42.179	SST-female-CUS	7.56218	-2.47965	5e-05	0.000391137
Fam103a1	SST-female	19.8644	SST-female-CUS	3.56576	-2.4779	0.00035	0.00217218
Trim9	SST-female	155.336	SST-female-CUS	27.8944	-2.47734	5e-05	0.000391137
Lyz1	SST-female	6.00968	SST-female-CUS	1.08449	-2.47027	0.0087	0.0321424
Ntsr2	SST-female	336.376	SST-female-CUS	60.7619	-2.46884	5e-05	0.000391137
Apoa1bp	SST-female	19.9291	SST-female-CUS	3.60418	-2.46713	0.011	0.0387441
Gsta4	SST-female	37.8108	SST-female-CUS	6.85891	-2.46275	0.00095	0.00515757
Zfp456	SST-female	2.95905	SST-female-CUS	0.536902	-2.4624	0.00645	0.0252584
0610009B22Rik	SST-female	38.0656	SST-female-CUS	6.92035	-2.45957	0.00085	0.00468794
Gmppa	SST-female	31.6303	SST-female-CUS	5.77176	-2.45423	0.0003	0.00189533
Hif3a	SST-female	22.3228	SST-female-CUS	4.08001	-2.45187	5e-05	0.000391137
Rtp4	SST-female	9.8803	SST-female-CUS	1.81205	-2.44693	0.00675	0.026228
Gtpbp2	SST-female	27.7124	SST-female-CUS	5.10807	-2.43968	5e-05	0.000391137
Slc39a13	SST-female	34.5209	SST-female-CUS	6.36414	-2.43943	5e-05	0.000391137
Kdm6a	SST-female	28.5334	SST-female-CUS	5.26318	-2.43865	5e-05	0.000391137
Bcl2	SST-female	21.4787	SST-female-CUS	3.97399	-2.43425	5e-05	0.000391137
Rbm4b	SST-female	25.9973	SST-female-CUS	4.81163	-2.43377	5e-05	0.000391137
Slc31a2	SST-female	29.9049	SST-female-CUS	5.53938	-2.43259	5e-05	0.000391137
Igsf11	SST-female	74.8871	SST-female-CUS	13.925	-2.42704	5e-05	0.000391137
Fopnl	SST-female	16.7116	SST-female-CUS	3.11505	-2.42352	0.0003	0.00189533
Zfp563	SST-female	6.63793	SST-female-CUS	1.24063	-2.41966	0.00015	0.00103324
Cmas	SST-female	15.3194	SST-female-CUS	2.8663	-2.4181	0.0007	0.00396815
Smpd2	SST-female	45.2499	SST-female-CUS	8.47938	-2.41588	5e-05	0.000391137
Eif4ebp2	SST-female	43.572	SST-female-CUS	8.17512	-2.41409	5e-05	0.000391137
Mrps18b	SST-female	8.26897	SST-female-CUS	1.55795	-2.40806	0.00945	0.0343333
Zc3h8	SST-female	11.4045	SST-female-CUS	2.15711	-2.40243	0.01395	0.0468592
Srsf2	SST-female	257.622	SST-female-CUS	48.7742	-2.40106	5e-05	0.000391137
Pusl1	SST-female	16.843	SST-female-CUS	3.19642	-2.39762	0.00795	0.0299067
Zfp948	SST-female	4.7941	SST-female-CUS	0.910447	-2.39661	0.00675	0.026228
Fbxw5	SST-female	33.6215	SST-female-CUS	6.3922	-2.395	5e-05	0.000391137
Nras	SST-female	40.9876	SST-female-CUS	7.79529	-2.39451	5e-05	0.000391137
Ibtk	SST-female	9.3727	SST-female-CUS	1.78368	-2.39361	5e-05	0.000391137
Bmyc	SST-female	86.6715	SST-female-CUS	16.5192	-2.39141	5e-05	0.000391137
Rfx7	SST-female	25.9082	SST-female-CUS	4.94675	-2.38885	5e-05	0.000391137
Abcc9	SST-female	16.9804	SST-female-CUS	3.25783	-2.38189	5e-05	0.000391137
Ddhd1	SST-female	105.505	SST-female-CUS	20.252	-2.38118	5e-05	0.000391137
Lss	SST-female	18.405	SST-female-CUS	3.53315	-2.38107	5e-05	0.000391137
Rnf38	SST-female	54.4947	SST-female-CUS	10.4664	-2.38035	5e-05	0.000391137
Dexi	SST-female	12.0584	SST-female-CUS	2.3164	-2.38008	0.0119	0.0412885
Rmst	SST-female	14.6687	SST-female-CUS	2.81828	-2.37986	0.00015	0.00103324
Nsl1	SST-female	16.5877	SST-female-CUS	3.19336	-2.37697	5e-05	0.000391137
Ncoa1	SST-female	33.9084	SST-female-CUS	6.52923	-2.37666	5e-05	0.000391137
Capns1	SST-female	125.516	SST-female-CUS	24.1903	-2.37537	5e-05	0.000391137
Cdo1	SST-female	8.88297	SST-female-CUS	1.7163	-2.37174	0.0109	0.0384975
Aldh5a1	SST-female	20.4082	SST-female-CUS	3.95252	-2.3683	5e-05	0.000391137
Sorbs3	SST-female	97.4021	SST-female-CUS	18.8643	-2.36829	5e-05	0.000391137
Isca2	SST-female	72.1612	SST-female-CUS	13.9955	-2.36626	5e-05	0.000391137
Hnrnph3	SST-female	55.7629	SST-female-CUS	10.8468	-2.36204	0.0013	0.00675821
Mrm1	SST-female	3.95172	SST-female-CUS	0.771367	-2.35699	0.00925	0.0337395
Gm266	SST-female	26.7594	SST-female-CUS	5.23017	-2.35511	0.00255	0.0118706
Trappc3	SST-female	32.21	SST-female-CUS	6.30796	-2.35227	0.00025	0.00161752
0610010B08Rik	SST-female	8.06604	SST-female-CUS	1.58132	-2.35073	5e-05	0.000391137
Zmym2	SST-female	23.8664	SST-female-CUS	4.68602	-2.34855	5e-05	0.000391137
Ranbp6	SST-female	10.5367	SST-female-CUS	2.07093	-2.34708	5e-05	0.000391137
E330020D12Rik	SST-female	35.0633	SST-female-CUS	6.89968	-2.34536	5e-05	0.000391137
Lime1	SST-female	45.3933	SST-female-CUS	8.97195	-2.33899	5e-05	0.000391137
Zfp182	SST-female	14.1802	SST-female-CUS	2.8103	-2.33508	5e-05	0.000391137
Tmem65	SST-female	16.7092	SST-female-CUS	3.31273	-2.33455	5e-05	0.000391137
Lphn1	SST-female	57.1774	SST-female-CUS	11.3753	-2.32955	5e-05	0.000391137
Dgat1	SST-female	15.1676	SST-female-CUS	3.01855	-2.32907	0.00085	0.00468794
Prelp	SST-female	46.427	SST-female-CUS	9.2482	-2.32772	5e-05	0.000391137
Ubash3b	SST-female	36.304	SST-female-CUS	7.23623	-2.32682	5e-05	0.000391137
Ankrd16	SST-female	14.6917	SST-female-CUS	2.93661	-2.32278	5e-05	0.000391137
Stxbp4	SST-female	12.9751	SST-female-CUS	2.60982	-2.31373	5e-05	0.000391137
Plagl2	SST-female	16.3191	SST-female-CUS	3.28713	-2.31167	5e-05	0.000391137
Rora	SST-female	22.6308	SST-female-CUS	4.59299	-2.30078	5e-05	0.000391137
Kcnn2	SST-female	33.704	SST-female-CUS	6.84185	-2.30046	0.0008	0.00445378
Cdk2ap2	SST-female	10.4873	SST-female-CUS	2.13526	-2.29616	0.01035	0.036935
Zfp566	SST-female	3.53522	SST-female-CUS	0.721154	-2.29342	0.0119	0.0412885
Kptn	SST-female	7.01196	SST-female-CUS	1.43372	-2.29005	0.01315	0.0447886
Slc6a20a	SST-female	10.4921	SST-female-CUS	2.14682	-2.28903	0.001	0.00539134
Myh6	SST-female	3.55958	SST-female-CUS	0.728676	-2.28836	0.00185	0.00905764
Alg8	SST-female	18.8101	SST-female-CUS	3.85131	-2.28809	0.00045	0.00271407
Setd6	SST-female	20.9256	SST-female-CUS	4.2911	-2.28585	0.00025	0.00161752
Tgoln1	SST-female	22.1033	SST-female-CUS	4.57019	-2.27394	0.00085	0.00468794
Cr2	SST-female	2.77447	SST-female-CUS	0.575231	-2.27	0.0007	0.00396815
Slc1a4	SST-female	71.5323	SST-female-CUS	14.8647	-2.26671	5e-05	0.000391137
Spry2	SST-female	45.9783	SST-female-CUS	9.55442	-2.26671	5e-05	0.000391137
Gm14326	SST-female	52.9689	SST-female-CUS	11.022	-2.26475	5e-05	0.000391137
Rab24	SST-female	48.4541	SST-female-CUS	10.0894	-2.26378	5e-05	0.000391137
Ankrd50	SST-female	4.22975	SST-female-CUS	0.88114	-2.26313	0.0018	0.00886429
Cyc1	SST-female	64.8126	SST-female-CUS	13.5126	-2.26197	5e-05	0.000391137
Mrps12	SST-female	10.7995	SST-female-CUS	2.25631	-2.25893	0.01315	0.0447886
Slc7a2	SST-female	49.1156	SST-female-CUS	10.2936	-2.25444	5e-05	0.000391137
Decr1	SST-female	13.5996	SST-female-CUS	2.85119	-2.25393	0.00035	0.00217218
Slc20a1	SST-female	66.9251	SST-female-CUS	14.1183	-2.24498	5e-05	0.000391137
Megf10	SST-female	27.4912	SST-female-CUS	5.80818	-2.24281	5e-05	0.000391137
Gria2	SST-female	210.492	SST-female-CUS	44.6005	-2.23864	5e-05	0.000391137
Strada	SST-female	12.9098	SST-female-CUS	2.74146	-2.23545	5e-05	0.000391137
Ncan	SST-female	145.801	SST-female-CUS	31.0183	-2.23281	5e-05	0.000391137
Trp53inp2	SST-female	50.9883	SST-female-CUS	10.8507	-2.23237	5e-05	0.000391137
Rpa2	SST-female	4.18312	SST-female-CUS	0.890421	-2.23202	0.01	0.0359161
Znrf3	SST-female	30.7025	SST-female-CUS	6.53602	-2.23187	5e-05	0.000391137
Psd2	SST-female	91.4663	SST-female-CUS	19.5603	-2.22532	5e-05	0.000391137
Tlcd1	SST-female	78.4994	SST-female-CUS	16.7915	-2.22495	5e-05	0.000391137
Paqr8	SST-female	46.0892	SST-female-CUS	9.91008	-2.21746	5e-05	0.000391137
Kcnj8	SST-female	10.0321	SST-female-CUS	2.16074	-2.21502	0.0006	0.00347807
Per3	SST-female	33.6173	SST-female-CUS	7.25049	-2.21305	5e-05	0.000391137
Ccdc88a	SST-female	68.4881	SST-female-CUS	14.7863	-2.2116	5e-05	0.000391137
Cisd1	SST-female	23.0324	SST-female-CUS	4.98255	-2.20871	0.0014	0.00718821
Hsf1	SST-female	38.3212	SST-female-CUS	8.30191	-2.20663	5e-05	0.000391137
Gucy1b3	SST-female	9.61081	SST-female-CUS	2.08248	-2.20636	0.0002	0.00133136
Timm8a1	SST-female	25.7504	SST-female-CUS	5.5809	-2.20602	0.00015	0.00103324
Nelfa	SST-female	25.5337	SST-female-CUS	5.55226	-2.20125	5e-05	0.000391137
Rhou	SST-female	19.5163	SST-female-CUS	4.2543	-2.19768	5e-05	0.000391137
Wdr75	SST-female	8.01049	SST-female-CUS	1.74981	-2.19469	0.00135	0.00697638
Zdhhc24	SST-female	26.2963	SST-female-CUS	5.74524	-2.19442	5e-05	0.000391137
Ptprk	SST-female	6.86133	SST-female-CUS	1.49946	-2.19405	5e-05	0.000391137
Gdap10	SST-female	19.0396	SST-female-CUS	4.1649	-2.19265	0.0005	0.00296833
Cd38	SST-female	9.7265	SST-female-CUS	2.13163	-2.18997	0.00015	0.00103324
Glce	SST-female	4.92368	SST-female-CUS	1.07976	-2.18903	0.00095	0.00515757
Cyp51	SST-female	28.6087	SST-female-CUS	6.29045	-2.18522	5e-05	0.000391137
Ogt	SST-female	112.238	SST-female-CUS	24.6813	-2.18507	5e-05	0.000391137
Lrrk2	SST-female	6.83561	SST-female-CUS	1.5111	-2.17747	5e-05	0.000391137
Nid1	SST-female	11.4883	SST-female-CUS	2.55051	-2.1713	5e-05	0.000391137
Cox7c	SST-female	199.87	SST-female-CUS	44.3878	-2.17083	5e-05	0.000391137
Pcdh1	SST-female	55.7194	SST-female-CUS	12.3955	-2.16837	5e-05	0.000391137
Rae1	SST-female	15.3863	SST-female-CUS	3.44145	-2.16056	0.00325	0.0144742
Dcun1d2	SST-female	16.3173	SST-female-CUS	3.65989	-2.15653	0.00915	0.0334699
Lrig3	SST-female	2.40989	SST-female-CUS	0.540915	-2.15549	0.01245	0.0428243
Gdi1	SST-female	221.666	SST-female-CUS	49.7674	-2.15511	5e-05	0.000391137
9330182L06Rik	SST-female	17.2582	SST-female-CUS	3.88245	-2.15225	5e-05	0.000391137
Cbll1	SST-female	9.35927	SST-female-CUS	2.10953	-2.14947	0.0002	0.00133136
Sema4a	SST-female	35.4791	SST-female-CUS	8.00711	-2.14761	5e-05	0.000391137
Sod1	SST-female	289.828	SST-female-CUS	65.6628	-2.14205	5e-05	0.000391137
Sec24a	SST-female	10.7261	SST-female-CUS	2.43556	-2.1388	5e-05	0.000391137
Slc26a11	SST-female	9.24781	SST-female-CUS	2.10247	-2.13703	0.00415	0.0176976
Timm17a	SST-female	37.1228	SST-female-CUS	8.44194	-2.13666	0.00445	0.0187201
Prr24	SST-female	13.4441	SST-female-CUS	3.05825	-2.1362	0.00375	0.0162619
Emx2os	SST-female	20.1636	SST-female-CUS	4.58839	-2.1357	5e-05	0.000391137
Sirt7	SST-female	34.695	SST-female-CUS	7.94608	-2.12641	5e-05	0.000391137
Gstm7	SST-female	15.5543	SST-female-CUS	3.57073	-2.12303	0.0024	0.0112773
Mfsd2a	SST-female	37.1116	SST-female-CUS	8.52044	-2.12287	5e-05	0.000391137
Lrrc16b	SST-female	7.32702	SST-female-CUS	1.68423	-2.12114	0.00065	0.00372765
Zmym4	SST-female	20.9376	SST-female-CUS	4.82411	-2.11776	0.0114	0.0399196
Noa1	SST-female	8.73849	SST-female-CUS	2.01519	-2.11647	0.00165	0.00824107
Ascc3	SST-female	12.2249	SST-female-CUS	2.82821	-2.11186	5e-05	0.000391137
Armc8	SST-female	24.6069	SST-female-CUS	5.69724	-2.11073	5e-05	0.000391137
Agl	SST-female	27.5356	SST-female-CUS	6.37689	-2.11037	5e-05	0.000391137
Selenbp1	SST-female	10.674	SST-female-CUS	2.4731	-2.1097	0.0027	0.0124706
Shd	SST-female	9.17017	SST-female-CUS	2.12663	-2.10838	0.00635	0.0249263
Igdcc4	SST-female	27.3323	SST-female-CUS	6.36159	-2.10315	5e-05	0.000391137
Slc19a1	SST-female	10.7682	SST-female-CUS	2.50879	-2.10172	0.0004	0.00244548
Cry2	SST-female	44.1185	SST-female-CUS	10.2822	-2.10124	5e-05	0.000391137
Cyp2d22	SST-female	43.8191	SST-female-CUS	10.2136	-2.10107	5e-05	0.000391137
Guf1	SST-female	17.4236	SST-female-CUS	4.06167	-2.1009	5e-05	0.000391137
Cpne2	SST-female	27.3553	SST-female-CUS	6.38814	-2.09835	5e-05	0.000391137
Ptch1	SST-female	39.3724	SST-female-CUS	9.19446	-2.09835	5e-05	0.000391137
Clcn6	SST-female	12.2312	SST-female-CUS	2.85697	-2.098	0.0008	0.00445378
Uhrf2	SST-female	15.4802	SST-female-CUS	3.61682	-2.09763	5e-05	0.000391137
Ago3	SST-female	19.7453	SST-female-CUS	4.6149	-2.09714	5e-05	0.000391137
AW549877	SST-female	45.9838	SST-female-CUS	10.7637	-2.09496	5e-05	0.000391137
Hapln1	SST-female	23.7439	SST-female-CUS	5.56596	-2.09285	5e-05	0.000391137
Ciapin1	SST-female	5.21304	SST-female-CUS	1.22242	-2.09239	0.00345	0.0151999
Zfp961	SST-female	12.6605	SST-female-CUS	2.96979	-2.0919	0.00065	0.00372765
Zfp664	SST-female	22.559	SST-female-CUS	5.30859	-2.0873	5e-05	0.000391137
Asrgl1	SST-female	80.6436	SST-female-CUS	18.9801	-2.08707	5e-05	0.000391137
Tbc1d19	SST-female	38.6981	SST-female-CUS	9.11261	-2.08632	5e-05	0.000391137
Med1	SST-female	38.8755	SST-female-CUS	9.15845	-2.08569	5e-05	0.000391137
Lgi1	SST-female	24.4134	SST-female-CUS	5.75566	-2.08462	5e-05	0.000391137
Mto1	SST-female	7.6222	SST-female-CUS	1.79845	-2.08346	0.0032	0.0142947
Hbp1	SST-female	48.4516	SST-female-CUS	11.4675	-2.07899	5e-05	0.000391137
Mtx3	SST-female	28.4888	SST-female-CUS	6.75212	-2.07698	5e-05	0.000391137
Ddo	SST-female	13.584	SST-female-CUS	3.22868	-2.07289	0.0004	0.00244548
Cbs	SST-female	75.434	SST-female-CUS	17.9711	-2.06953	5e-05	0.000391137
Sirt5	SST-female	6.48458	SST-female-CUS	1.54693	-2.0676	0.01185	0.0411682
Ptprz1	SST-female	190.585	SST-female-CUS	45.542	-2.06516	5e-05	0.000391137
Rsad1	SST-female	7.68304	SST-female-CUS	1.83865	-2.06303	0.00055	0.0032256
Gareml	SST-female	25.8434	SST-female-CUS	6.19232	-2.06124	0.0003	0.00189533
Gm20300	SST-female	13.3911	SST-female-CUS	3.21031	-2.06049	5e-05	0.000391137
4930519G04Rik	SST-female	17.7407	SST-female-CUS	4.26606	-2.05609	5e-05	0.000391137
Lhx2	SST-female	79.8376	SST-female-CUS	19.2493	-2.05226	5e-05	0.000391137
Fbxw2	SST-female	28.6843	SST-female-CUS	6.92719	-2.04992	5e-05	0.000391137
Slc26a2	SST-female	4.33343	SST-female-CUS	1.0501	-2.04498	0.0022	0.0104844
Alkbh1	SST-female	32.6873	SST-female-CUS	7.94328	-2.04092	0.00665	0.0259213
Stk17b	SST-female	23.8535	SST-female-CUS	5.81697	-2.03586	5e-05	0.000391137
Ppara	SST-female	4.27355	SST-female-CUS	1.04555	-2.03117	0.00095	0.00515757
Pde8b	SST-female	38.002	SST-female-CUS	9.31601	-2.02829	5e-05	0.000391137
Mmaa	SST-female	10.3174	SST-female-CUS	2.53062	-2.02751	0.0005	0.00296833
Cntfr	SST-female	116.541	SST-female-CUS	28.6046	-2.02651	5e-05	0.000391137
Gabra2	SST-female	16.0784	SST-female-CUS	3.94946	-2.0254	5e-05	0.000391137
Mpi	SST-female	26.3178	SST-female-CUS	6.46655	-2.02497	0.00025	0.00161752
5930403L14Rik	SST-female	45.6569	SST-female-CUS	11.2265	-2.02392	5e-05	0.000391137
Fndc5	SST-female	7.26217	SST-female-CUS	1.78617	-2.02353	0.0018	0.00886429
Taf9b	SST-female	11.9059	SST-female-CUS	2.92977	-2.02281	0.00075	0.00420556
Tprkb	SST-female	72.2652	SST-female-CUS	17.8128	-2.02039	5e-05	0.000391137
Nxpe2	SST-female	5.46417	SST-female-CUS	1.35038	-2.01664	0.0023	0.0108941
Ednra	SST-female	15.2632	SST-female-CUS	3.78269	-2.01258	5e-05	0.000391137
Atl2	SST-female	50.1526	SST-female-CUS	12.4529	-2.00984	5e-05	0.000391137
Desi2	SST-female	31.3532	SST-female-CUS	7.78571	-2.00971	5e-05	0.000391137
Cap2	SST-female	17.1942	SST-female-CUS	4.27809	-2.00688	5e-05	0.000391137
Adck4	SST-female	11.0969	SST-female-CUS	2.76393	-2.00537	0.005	0.0205049
BC003965	SST-female	11.1514	SST-female-CUS	2.78078	-2.00367	0.00075	0.00420556
Cdk5	SST-female	17.5227	SST-female-CUS	4.37064	-2.00331	0.00015	0.00103324
Ankrd29	SST-female	7.61309	SST-female-CUS	1.90283	-2.00034	0.0007	0.00396815
1700030L20Rik	SST-female	23.991	SST-female-CUS	6.00166	-1.99906	0.0051	0.020834
Slc25a35	SST-female	48.8929	SST-female-CUS	12.2346	-1.99866	0.0004	0.00244548
Gphn	SST-female	23.8549	SST-female-CUS	5.97225	-1.99794	5e-05	0.000391137
Insig1	SST-female	64.8659	SST-female-CUS	16.2799	-1.99437	5e-05	0.000391137
Nr1d1	SST-female	135.196	SST-female-CUS	33.9402	-1.99399	5e-05	0.000391137
Lama3	SST-female	21.8385	SST-female-CUS	5.48743	-1.99267	5e-05	0.000391137
Gm2115	SST-female	8.26315	SST-female-CUS	2.07836	-1.99125	0.0025	0.0116858
Spred3	SST-female	17.6122	SST-female-CUS	4.44348	-1.98681	5e-05	0.000391137
Psat1	SST-female	104.116	SST-female-CUS	26.2725	-1.98656	5e-05	0.000391137
4632427E13Rik	SST-female	64.9446	SST-female-CUS	16.4157	-1.98413	5e-05	0.000391137
Zfp639	SST-female	15.1651	SST-female-CUS	3.83455	-1.98362	0.0003	0.00189533
Tmem234	SST-female	50.8918	SST-female-CUS	12.8689	-1.98355	0.0013	0.00675821
9130401M01Rik	SST-female	10.9768	SST-female-CUS	2.78002	-1.98128	0.0032	0.0142947
Sike1	SST-female	33.1557	SST-female-CUS	8.40104	-1.98062	5e-05	0.000391137
Mro	SST-female	28.0962	SST-female-CUS	7.12401	-1.97962	0.0001	0.000719722
Tomm40l	SST-female	6.62655	SST-female-CUS	1.68403	-1.97634	0.0044	0.0185441
Rnf7	SST-female	49.3455	SST-female-CUS	12.5423	-1.97612	5e-05	0.000391137
Paxbp1	SST-female	51.6796	SST-female-CUS	13.1422	-1.97539	0.0002	0.00133136
Dusp15	SST-female	8.65512	SST-female-CUS	2.20474	-1.97294	0.00075	0.00420556
Xpr1	SST-female	37.3626	SST-female-CUS	9.52871	-1.97124	5e-05	0.000391137
Dgka	SST-female	12.6146	SST-female-CUS	3.21819	-1.97077	0.00055	0.0032256
Gm6548	SST-female	9.66436	SST-female-CUS	2.4668	-1.97003	0.00365	0.0159124
Zfpm2	SST-female	3.14423	SST-female-CUS	0.803639	-1.96809	0.00345	0.0151999
Slc38a3	SST-female	138.563	SST-female-CUS	35.4169	-1.96804	5e-05	0.000391137
Usp53	SST-female	24.9128	SST-female-CUS	6.37871	-1.96555	5e-05	0.000391137
Npas3	SST-female	13.6639	SST-female-CUS	3.50081	-1.96461	5e-05	0.000391137
Ppp1r3c	SST-female	31.4573	SST-female-CUS	8.07181	-1.96243	5e-05	0.000391137
Ccdc141	SST-female	34.9907	SST-female-CUS	8.98729	-1.96101	5e-05	0.000391137
Cecr5	SST-female	15.6817	SST-female-CUS	4.03315	-1.95911	0.00085	0.00468794
Tmem55a	SST-female	15.4228	SST-female-CUS	3.96858	-1.95837	0.0001	0.000719722
Pmm1	SST-female	67.9686	SST-female-CUS	17.4951	-1.95792	5e-05	0.000391137
Ifitm3	SST-female	89.1332	SST-female-CUS	22.9841	-1.95533	5e-05	0.000391137
B130006D01Rik	SST-female	9.13947	SST-female-CUS	2.35952	-1.95362	0.0006	0.00347807
Leng8	SST-female	258.56	SST-female-CUS	66.7555	-1.95354	5e-05	0.000391137
Sned1	SST-female	11.3042	SST-female-CUS	2.92697	-1.94938	5e-05	0.000391137
Higd2a	SST-female	62.9989	SST-female-CUS	16.3207	-1.94862	0.00085	0.00468794
Neo1	SST-female	31.7146	SST-female-CUS	8.22864	-1.94642	5e-05	0.000391137
Gabpb1	SST-female	22.1554	SST-female-CUS	5.75315	-1.94523	5e-05	0.000391137
Pank1	SST-female	7.70983	SST-female-CUS	2.00243	-1.94495	5e-05	0.000391137
Jtb	SST-female	29.5536	SST-female-CUS	7.68884	-1.94249	0.00065	0.00372765
Pgap2	SST-female	15.0069	SST-female-CUS	3.90494	-1.94225	0.00115	0.00608231
Tmem56	SST-female	8.90535	SST-female-CUS	2.31732	-1.94222	5e-05	0.000391137
Ankrd13d	SST-female	8.51704	SST-female-CUS	2.2173	-1.94155	0.00295	0.0133989
Fgd6	SST-female	44.1157	SST-female-CUS	11.4946	-1.94034	5e-05	0.000391137
Slc41a1	SST-female	48.6344	SST-female-CUS	12.6802	-1.9394	5e-05	0.000391137
Omg	SST-female	115.248	SST-female-CUS	30.0621	-1.93872	0.00825	0.0308349
Abhd17c	SST-female	16.5789	SST-female-CUS	4.32721	-1.93784	5e-05	0.000391137
2310035C23Rik	SST-female	14.2274	SST-female-CUS	3.7152	-1.93716	5e-05	0.000391137
Pdk2	SST-female	59.5489	SST-female-CUS	15.5552	-1.93668	5e-05	0.000391137
Mat2a	SST-female	126.289	SST-female-CUS	32.9944	-1.93643	5e-05	0.000391137
Slc2a4rg-ps	SST-female	10.3165	SST-female-CUS	2.69749	-1.93526	0.00175	0.00865415
Abcb8	SST-female	9.63283	SST-female-CUS	2.52317	-1.93272	0.00085	0.00468794
Zfp949	SST-female	5.80045	SST-female-CUS	1.52328	-1.92898	0.0035	0.0153743
Atp1b2	SST-female	675.067	SST-female-CUS	177.512	-1.92711	5e-05	0.000391137
Cdkn1a	SST-female	6.55874	SST-female-CUS	1.72776	-1.92451	0.00315	0.0141055
Gatad2b	SST-female	59.8774	SST-female-CUS	15.7794	-1.92397	5e-05	0.000391137
Ngly1	SST-female	10.3539	SST-female-CUS	2.73405	-1.92107	0.00125	0.00654554
Glud1	SST-female	204.619	SST-female-CUS	54.0351	-1.92097	5e-05	0.000391137
Usp49	SST-female	6.35353	SST-female-CUS	1.67838	-1.92049	0.00015	0.00103324
2018-09-11	SST-female	27.3632	SST-female-CUS	7.24252	-1.91767	5e-05	0.000391137
Phkb	SST-female	22.5275	SST-female-CUS	5.97079	-1.9157	5e-05	0.000391137
Acadvl	SST-female	28.9248	SST-female-CUS	7.67131	-1.91476	5e-05	0.000391137
Adcyap1r1	SST-female	40.6135	SST-female-CUS	10.7947	-1.91163	5e-05	0.000391137
C2cd5	SST-female	10.3079	SST-female-CUS	2.74121	-1.91087	5e-05	0.000391137
Tmbim1	SST-female	46.702	SST-female-CUS	12.4333	-1.90928	0.0001	0.000719722
Tmem86b	SST-female	17.8672	SST-female-CUS	4.75702	-1.90918	0.0071	0.0273147
2810403A07Rik	SST-female	59.8489	SST-female-CUS	15.9348	-1.90914	5e-05	0.000391137
Cd180	SST-female	184.907	SST-female-CUS	49.2503	-1.90859	5e-05	0.000391137
Tbccd1	SST-female	7.84337	SST-female-CUS	2.08922	-1.90851	0.0074	0.0282298
Zfp39	SST-female	6.54673	SST-female-CUS	1.74395	-1.90841	0.00095	0.00515757
Ddx17	SST-female	325.52	SST-female-CUS	86.8379	-1.90635	5e-05	0.000391137
Rbm41	SST-female	7.89063	SST-female-CUS	2.10514	-1.90622	5e-05	0.000391137
Wnt2b	SST-female	4.3741	SST-female-CUS	1.16856	-1.90426	0.00335	0.0148368
Gpr84	SST-female	32.4028	SST-female-CUS	8.67923	-1.90048	5e-05	0.000391137
Zfp780b	SST-female	5.33091	SST-female-CUS	1.42806	-1.90032	0.00215	0.0102726
Tram2	SST-female	13.9086	SST-female-CUS	3.72821	-1.89942	0.00585	0.023336
Abcf3	SST-female	14.5702	SST-female-CUS	3.91086	-1.89746	0.0001	0.000719722
Sdhc	SST-female	64.1899	SST-female-CUS	17.2842	-1.89289	5e-05	0.000391137
Max	SST-female	58.8383	SST-female-CUS	15.85	-1.89228	5e-05	0.000391137
Adcy4	SST-female	4.23545	SST-female-CUS	1.14114	-1.89204	0.00575	0.0230086
Tmem209	SST-female	6.98683	SST-female-CUS	1.88552	-1.88968	0.0008	0.00445378
Gli3	SST-female	30.3661	SST-female-CUS	8.20002	-1.88876	5e-05	0.000391137
Atxn7	SST-female	27.5164	SST-female-CUS	7.43353	-1.88817	5e-05	0.000391137
Alg2	SST-female	31.7782	SST-female-CUS	8.5917	-1.88702	5e-05	0.000391137
2610034M16Rik	SST-female	3.63731	SST-female-CUS	0.983737	-1.88653	0.0041	0.0175325
Klhl28	SST-female	9.7456	SST-female-CUS	2.63969	-1.88438	0.00075	0.00420556
Trpm3	SST-female	50.6191	SST-female-CUS	13.7262	-1.88275	5e-05	0.000391137
Tpp1	SST-female	105.258	SST-female-CUS	28.6034	-1.87967	5e-05	0.000391137
Cfp	SST-female	11.7434	SST-female-CUS	3.19251	-1.87909	0.00285	0.0130067
Slc35a1	SST-female	14.2594	SST-female-CUS	3.87897	-1.87817	0.0018	0.00886429
Alkbh8	SST-female	8.42996	SST-female-CUS	2.29372	-1.87784	0.0048	0.0198585
Timm9	SST-female	16.5069	SST-female-CUS	4.49282	-1.87737	0.0024	0.0112773
Trappc6b	SST-female	26.9512	SST-female-CUS	7.35158	-1.87422	0.00035	0.00217218
Crybb1	SST-female	61.2981	SST-female-CUS	16.7296	-1.87344	0.0001	0.000719722
Zfp280c	SST-female	40.1378	SST-female-CUS	10.9554	-1.87332	5e-05	0.000391137
Sdhd	SST-female	40.5468	SST-female-CUS	11.0675	-1.87326	5e-05	0.000391137
Eps8	SST-female	37.8101	SST-female-CUS	10.3377	-1.87085	5e-05	0.000391137
Anpep	SST-female	8.12464	SST-female-CUS	2.22431	-1.86895	0.00095	0.00515757
E330033B04Rik	SST-female	9.42139	SST-female-CUS	2.57934	-1.86894	5e-05	0.000391137
Slc6a8	SST-female	14.2048	SST-female-CUS	3.89768	-1.86569	5e-05	0.000391137
Slco1c1	SST-female	146.633	SST-female-CUS	40.2755	-1.86424	5e-05	0.000391137
Hgf	SST-female	11.3406	SST-female-CUS	3.11674	-1.86339	0.00165	0.00824107
Trp53bp2	SST-female	47.5851	SST-female-CUS	13.1206	-1.85868	5e-05	0.000391137
Orc3	SST-female	35.1414	SST-female-CUS	9.6963	-1.85766	5e-05	0.000391137
Csad	SST-female	14.1592	SST-female-CUS	3.90846	-1.85707	0.00025	0.00161752
Rab21	SST-female	32.8108	SST-female-CUS	9.06485	-1.85581	5e-05	0.000391137
Il18	SST-female	160.507	SST-female-CUS	44.3494	-1.85565	5e-05	0.000391137
Slc29a3	SST-female	91.7967	SST-female-CUS	25.3807	-1.85471	5e-05	0.000391137
Gpaa1	SST-female	10.4936	SST-female-CUS	2.90482	-1.85299	0.00085	0.00468794
Chtop	SST-female	43.5277	SST-female-CUS	12.0531	-1.85253	5e-05	0.000391137
Hmgcr	SST-female	20.956	SST-female-CUS	5.80751	-1.85137	5e-05	0.000391137
Cdk6	SST-female	16.9283	SST-female-CUS	4.69219	-1.8511	0.0007	0.00396815
Mettl4	SST-female	9.12258	SST-female-CUS	2.5316	-1.84939	0.0065	0.0254104
Unc13c	SST-female	15.7787	SST-female-CUS	4.38255	-1.84813	5e-05	0.000391137
Lrwd1	SST-female	7.3987	SST-female-CUS	2.05909	-1.84527	0.00655	0.0255923
Lpin2	SST-female	26.1222	SST-female-CUS	7.2717	-1.84491	5e-05	0.000391137
Usp14	SST-female	11.3024	SST-female-CUS	3.15221	-1.84219	0.00215	0.0102726
Gapdh	SST-female	663.388	SST-female-CUS	185.103	-1.84153	5e-05	0.000391137
Hsbp1	SST-female	103.835	SST-female-CUS	29.0152	-1.83941	5e-05	0.000391137
Greb1	SST-female	6.64211	SST-female-CUS	1.85841	-1.83757	5e-05	0.000391137
Ttc9c	SST-female	11.9562	SST-female-CUS	3.34581	-1.83734	0.0004	0.00244548
Pdgfa	SST-female	17.0811	SST-female-CUS	4.78661	-1.83533	0.00455	0.0190242
Pogz	SST-female	27.5784	SST-female-CUS	7.74257	-1.83266	5e-05	0.000391137
Rps25	SST-female	200.885	SST-female-CUS	56.4278	-1.8319	5e-05	0.000391137
Kctd18	SST-female	17.7601	SST-female-CUS	5.00664	-1.82673	0.00015	0.00103324
Tlr9	SST-female	27.1985	SST-female-CUS	7.66762	-1.82668	5e-05	0.000391137
Micu3	SST-female	6.93588	SST-female-CUS	1.95586	-1.82628	0.00075	0.00420556
Zxda	SST-female	3.02769	SST-female-CUS	0.853778	-1.82628	0.0092	0.0336195
Tmem205	SST-female	12.3425	SST-female-CUS	3.48088	-1.82611	0.0099	0.0356306
Cers5	SST-female	28.5371	SST-female-CUS	8.04904	-1.82595	5e-05	0.000391137
Foxn2	SST-female	16.1824	SST-female-CUS	4.56931	-1.82438	5e-05	0.000391137
Nlk	SST-female	27.5952	SST-female-CUS	7.81836	-1.81948	5e-05	0.000391137
Clmn	SST-female	52.1282	SST-female-CUS	14.7715	-1.81925	5e-05	0.000391137
Rb1	SST-female	59.1776	SST-female-CUS	16.7774	-1.81853	5e-05	0.000391137
Abcg4	SST-female	6.87353	SST-female-CUS	1.94877	-1.81849	0.00115	0.00608231
Cyp4f13	SST-female	28.3574	SST-female-CUS	8.0554	-1.8157	0.0004	0.00244548
Gpr37l1	SST-female	209.069	SST-female-CUS	59.4201	-1.81496	5e-05	0.000391137
Bcl6	SST-female	40.6037	SST-female-CUS	11.5525	-1.8134	5e-05	0.000391137
Dip2b	SST-female	55.4446	SST-female-CUS	15.7795	-1.813	5e-05	0.000391137
Hspa4l	SST-female	14.9262	SST-female-CUS	4.25039	-1.81218	5e-05	0.000391137
Aacs	SST-female	3.74531	SST-female-CUS	1.06669	-1.81194	0.00445	0.0187201
Cachd1	SST-female	8.9346	SST-female-CUS	2.54559	-1.81141	0.00015	0.00103324
Ranbp9	SST-female	26.6804	SST-female-CUS	7.60208	-1.81131	0.0007	0.00396815
Slc7a11	SST-female	35.4101	SST-female-CUS	10.1047	-1.80914	5e-05	0.000391137
Fam222b	SST-female	36.6324	SST-female-CUS	10.4538	-1.80909	5e-05	0.000391137
Irf2bp2	SST-female	116.61	SST-female-CUS	33.2811	-1.80892	5e-05	0.000391137
Rasgrp1	SST-female	13.909	SST-female-CUS	3.97132	-1.80832	5e-05	0.000391137
Mvd	SST-female	16.9059	SST-female-CUS	4.83321	-1.80647	0.0018	0.00886429
Itgb8	SST-female	13.5266	SST-female-CUS	3.86719	-1.80644	0.0002	0.00133136
Ranbp3l	SST-female	17.4166	SST-female-CUS	4.98149	-1.80581	5e-05	0.000391137
Hey1	SST-female	37.9093	SST-female-CUS	10.8462	-1.80537	5e-05	0.000391137
Vdac1	SST-female	60.2722	SST-female-CUS	17.2784	-1.80252	5e-05	0.000391137
Tulp3	SST-female	23.8847	SST-female-CUS	6.84808	-1.80231	5e-05	0.000391137
Prex2	SST-female	66.1725	SST-female-CUS	19.0136	-1.7992	5e-05	0.000391137
C330006A16Rik	SST-female	17.1661	SST-female-CUS	4.93934	-1.79717	0.0001	0.000719722
Dclk1	SST-female	109.996	SST-female-CUS	31.6523	-1.79707	5e-05	0.000391137
Zfp641	SST-female	16.2373	SST-female-CUS	4.67318	-1.79683	5e-05	0.000391137
Pfkfb2	SST-female	26.5323	SST-female-CUS	7.64858	-1.79448	5e-05	0.000391137
Cmtm5	SST-female	101.938	SST-female-CUS	29.4777	-1.79	5e-05	0.000391137
Vps45	SST-female	5.7914	SST-female-CUS	1.67473	-1.78998	0.0053	0.0215023
Prr5	SST-female	42.9855	SST-female-CUS	12.431	-1.7899	5e-05	0.000391137
Cdh20	SST-female	26.6859	SST-female-CUS	7.71959	-1.78948	5e-05	0.000391137
Slc22a8	SST-female	19.8285	SST-female-CUS	5.7417	-1.78803	5e-05	0.000391137
Rap2c	SST-female	27.8103	SST-female-CUS	8.0552	-1.78763	5e-05	0.000391137
Tmem43	SST-female	10.6776	SST-female-CUS	3.09408	-1.787	0.0002	0.00133136
Zfp772	SST-female	12.0935	SST-female-CUS	3.50626	-1.78622	5e-05	0.000391137
Aifm3	SST-female	32.9525	SST-female-CUS	9.55533	-1.78601	5e-05	0.000391137
Lamc1	SST-female	14.8652	SST-female-CUS	4.31204	-1.7855	5e-05	0.000391137
Rnasek	SST-female	169.618	SST-female-CUS	49.2985	-1.78267	5e-05	0.000391137
Tcf4	SST-female	83.9634	SST-female-CUS	24.4096	-1.78231	5e-05	0.000391137
Idua	SST-female	28.6068	SST-female-CUS	8.31703	-1.78222	5e-05	0.000391137
A930013F10Rik	SST-female	11.1807	SST-female-CUS	3.25162	-1.78178	0.01095	0.0386187
Nat8	SST-female	16.6779	SST-female-CUS	4.85056	-1.78171	0.00365	0.0159124
Dock6	SST-female	15.5237	SST-female-CUS	4.5154	-1.78155	5e-05	0.000391137
Atf2	SST-female	38.3045	SST-female-CUS	11.1449	-1.78113	5e-05	0.000391137
Exosc8	SST-female	14.1038	SST-female-CUS	4.10476	-1.78071	0.0093	0.0338884
Snx15	SST-female	8.70464	SST-female-CUS	2.53547	-1.77953	0.00495	0.0203423
Itih3	SST-female	52.792	SST-female-CUS	15.3834	-1.77894	5e-05	0.000391137
Npepl1	SST-female	22.1802	SST-female-CUS	6.46601	-1.77832	5e-05	0.000391137
Tmem263	SST-female	12.7326	SST-female-CUS	3.71917	-1.77547	0.0001	0.000719722
Lypd6	SST-female	21.5418	SST-female-CUS	6.29282	-1.77536	5e-05	0.000391137
5830417I10Rik	SST-female	10.6989	SST-female-CUS	3.12621	-1.77497	0.00155	0.00781565
Tuba1b	SST-female	86.8858	SST-female-CUS	25.399	-1.77435	5e-05	0.000391137
Exoc2	SST-female	16.4541	SST-female-CUS	4.81673	-1.77232	5e-05	0.000391137
Zfp408	SST-female	13.9974	SST-female-CUS	4.09763	-1.7723	0.00015	0.00103324
Atl3	SST-female	23.7669	SST-female-CUS	6.96044	-1.7717	5e-05	0.000391137
Gnao1	SST-female	628.283	SST-female-CUS	184.099	-1.77093	5e-05	0.000391137
Cblb	SST-female	14.2889	SST-female-CUS	4.1907	-1.76963	5e-05	0.000391137
Atp5g3	SST-female	109.494	SST-female-CUS	32.1388	-1.76846	5e-05	0.000391137
Car8	SST-female	7.01393	SST-female-CUS	2.05985	-1.76768	5e-05	0.000391137
Tob1	SST-female	40.6195	SST-female-CUS	11.931	-1.76745	5e-05	0.000391137
Rab30	SST-female	19.4149	SST-female-CUS	5.70434	-1.76703	0.0003	0.00189533
Gpld1	SST-female	42.7767	SST-female-CUS	12.5726	-1.76654	5e-05	0.000391137
Mical2	SST-female	38.6841	SST-female-CUS	11.3748	-1.7659	5e-05	0.000391137
Porcn	SST-female	19.1898	SST-female-CUS	5.64266	-1.76589	0.0003	0.00189533
Orai1	SST-female	19.8602	SST-female-CUS	5.84486	-1.76464	0.0005	0.00296833
Tmem47	SST-female	59.6611	SST-female-CUS	17.5761	-1.76317	5e-05	0.000391137
Ocrl	SST-female	25.5273	SST-female-CUS	7.52143	-1.76296	5e-05	0.000391137
Sgpp1	SST-female	19.9104	SST-female-CUS	5.8678	-1.76263	5e-05	0.000391137
Gucy1a3	SST-female	9.20576	SST-female-CUS	2.71339	-1.76244	5e-05	0.000391137
Rgs7	SST-female	55.1819	SST-female-CUS	16.3243	-1.75717	5e-05	0.000391137
Tead1	SST-female	19.4532	SST-female-CUS	5.75658	-1.75672	5e-05	0.000391137
Slc6a1	SST-female	211.885	SST-female-CUS	62.7855	-1.75478	5e-05	0.000391137
Alpk1	SST-female	13.9794	SST-female-CUS	4.14272	-1.75465	5e-05	0.000391137
Gramd3	SST-female	42.3778	SST-female-CUS	12.5693	-1.7534	5e-05	0.000391137
Tmem14c	SST-female	23.4352	SST-female-CUS	6.95699	-1.75214	0.0018	0.00886429
Nup155	SST-female	7.83503	SST-female-CUS	2.32606	-1.75205	5e-05	0.000391137
Mfn1	SST-female	52.7638	SST-female-CUS	15.6722	-1.75134	5e-05	0.000391137
S100a11	SST-female	58.3071	SST-female-CUS	17.3456	-1.74911	0.00125	0.00654554
Gas1	SST-female	7.99357	SST-female-CUS	2.38076	-1.74742	0.002	0.00965909
Tmem185b	SST-female	7.76285	SST-female-CUS	2.31814	-1.74362	0.0013	0.00675821
Tmem229a	SST-female	38.3074	SST-female-CUS	11.4622	-1.74074	5e-05	0.000391137
Rgs5	SST-female	43.1763	SST-female-CUS	12.9269	-1.73986	5e-05	0.000391137
Ppp2r3d	SST-female	7.22197	SST-female-CUS	2.16265	-1.73959	0.01225	0.0422842
Pcdh7	SST-female	29.4341	SST-female-CUS	8.8339	-1.73637	5e-05	0.000391137
Yap1	SST-female	7.28437	SST-female-CUS	2.18681	-1.73598	0.0005	0.00296833
Ints4	SST-female	20.9617	SST-female-CUS	6.29567	-1.73533	5e-05	0.000391137
Ier3	SST-female	45.3116	SST-female-CUS	13.6101	-1.7352	0.00015	0.00103324
Klf3	SST-female	107.767	SST-female-CUS	32.3887	-1.73435	5e-05	0.000391137
Mff	SST-female	36.8398	SST-female-CUS	11.0796	-1.73336	5e-05	0.000391137
Hsd17b7	SST-female	11.4875	SST-female-CUS	3.4555	-1.7331	5e-05	0.000391137
Rtn3	SST-female	123.582	SST-female-CUS	37.1804	-1.73285	5e-05	0.000391137
Ticam1	SST-female	22.4939	SST-female-CUS	6.77346	-1.73157	5e-05	0.000391137
Ctcfl	SST-female	16.2719	SST-female-CUS	4.91003	-1.72858	5e-05	0.000391137
Papola	SST-female	55.942	SST-female-CUS	16.8804	-1.72858	5e-05	0.000391137
Atr	SST-female	7.52689	SST-female-CUS	2.27338	-1.72721	5e-05	0.000391137
Csnk1g1	SST-female	10.1149	SST-female-CUS	3.05651	-1.72653	5e-05	0.000391137
Dnajc9	SST-female	8.12172	SST-female-CUS	2.4568	-1.725	0.0089	0.0327502
Ggt7	SST-female	7.94081	SST-female-CUS	2.40212	-1.72498	0.0133	0.045138
Tgfb1i1	SST-female	7.46177	SST-female-CUS	2.25824	-1.72432	0.00075	0.00420556
Nr2e1	SST-female	32.6398	SST-female-CUS	9.90221	-1.72081	5e-05	0.000391137
Reck	SST-female	9.06091	SST-female-CUS	2.74964	-1.72041	0.0002	0.00133136
Pigs	SST-female	47.3721	SST-female-CUS	14.3955	-1.71842	5e-05	0.000391137
Sap130	SST-female	31.7581	SST-female-CUS	9.65479	-1.71781	5e-05	0.000391137
Rfx4	SST-female	33.4812	SST-female-CUS	10.1932	-1.71575	5e-05	0.000391137
Cd97	SST-female	23.5392	SST-female-CUS	7.16793	-1.71544	0.0041	0.0175325
Acsbg1	SST-female	112.916	SST-female-CUS	34.4238	-1.71377	5e-05	0.000391137
Fgf1	SST-female	34.5165	SST-female-CUS	10.5258	-1.71336	5e-05	0.000391137
Syngap1	SST-female	28.9773	SST-female-CUS	8.84493	-1.712	5e-05	0.000391137
Etfa	SST-female	36.033	SST-female-CUS	11.0042	-1.71126	5e-05	0.000391137
Raver1	SST-female	33.9027	SST-female-CUS	10.3582	-1.71063	0.00125	0.00654554
Anxa5	SST-female	33.1434	SST-female-CUS	10.1316	-1.70986	5e-05	0.000391137
1810013L24Rik	SST-female	40.0134	SST-female-CUS	12.2352	-1.70945	5e-05	0.000391137
Cyp4f16	SST-female	6.60478	SST-female-CUS	2.02202	-1.70771	0.00895	0.032885
Egfr	SST-female	27.342	SST-female-CUS	8.37295	-1.70731	5e-05	0.000391137
Pou2f1	SST-female	24.7908	SST-female-CUS	7.59519	-1.70665	5e-05	0.000391137
Nnt	SST-female	11.6704	SST-female-CUS	3.57557	-1.70661	0.0001	0.000719722
Bloc1s6	SST-female	4.83675	SST-female-CUS	1.4831	-1.70542	0.0104	0.0370775
Arfgap1	SST-female	13.2189	SST-female-CUS	4.05528	-1.70473	0.00105	0.00562598
Ankrd10	SST-female	26.3338	SST-female-CUS	8.08422	-1.70374	5e-05	0.000391137
Necap1	SST-female	14.6028	SST-female-CUS	4.48688	-1.70246	0.00075	0.00420556
Zyg11b	SST-female	17.4845	SST-female-CUS	5.38205	-1.69985	5e-05	0.000391137
Slc17a5	SST-female	7.18994	SST-female-CUS	2.21478	-1.69882	0.00215	0.0102726
Pak4	SST-female	14.0314	SST-female-CUS	4.32979	-1.69629	0.0004	0.00244548
Kcnk1	SST-female	90.6992	SST-female-CUS	27.9991	-1.69571	5e-05	0.000391137
0610007P14Rik	SST-female	27.3323	SST-female-CUS	8.44161	-1.69502	0.00065	0.00372765
Ppil3	SST-female	10.2059	SST-female-CUS	3.15267	-1.69476	0.0126	0.0432094
Vps37c	SST-female	15.8694	SST-female-CUS	4.90365	-1.69432	0.0002	0.00133136
Gtf3c2	SST-female	45.5007	SST-female-CUS	14.06	-1.6943	0.0053	0.0215023
Smc2	SST-female	4.70684	SST-female-CUS	1.45555	-1.6932	0.00185	0.00905764
Letmd1	SST-female	28.2935	SST-female-CUS	8.75504	-1.69229	5e-05	0.000391137
Rorb	SST-female	46.2676	SST-female-CUS	14.3196	-1.69201	5e-05	0.000391137
Dpy19l3	SST-female	11.7541	SST-female-CUS	3.63991	-1.69119	5e-05	0.000391137
Wdr83os	SST-female	67.3503	SST-female-CUS	20.868	-1.69039	0.00015	0.00103324
Ogfrl1	SST-female	22.0213	SST-female-CUS	6.82812	-1.68934	5e-05	0.000391137
Stx4a	SST-female	74.0797	SST-female-CUS	22.9932	-1.68787	5e-05	0.000391137
Slc35a3	SST-female	18.1467	SST-female-CUS	5.63684	-1.68675	5e-05	0.000391137
Kank2	SST-female	11.6686	SST-female-CUS	3.62707	-1.68576	5e-05	0.000391137
Wwp1	SST-female	16.0174	SST-female-CUS	4.97946	-1.68558	5e-05	0.000391137
Grina	SST-female	188.849	SST-female-CUS	58.7677	-1.68414	5e-05	0.000391137
Slc13a5	SST-female	32.8055	SST-female-CUS	10.2376	-1.68005	5e-05	0.000391137
Lsamp	SST-female	102.686	SST-female-CUS	32.0479	-1.67994	5e-05	0.000391137
Tmem9	SST-female	17.1459	SST-female-CUS	5.35294	-1.67946	0.0018	0.00886429
Irak2	SST-female	42.6985	SST-female-CUS	13.3373	-1.67872	5e-05	0.000391137
Npr2	SST-female	13.2947	SST-female-CUS	4.1535	-1.67845	5e-05	0.000391137
Tsn	SST-female	13.4926	SST-female-CUS	4.21933	-1.67708	0.00035	0.00217218
Rbpms2	SST-female	8.37057	SST-female-CUS	2.61826	-1.67672	0.0112	0.0393359
Cbr3	SST-female	16.3896	SST-female-CUS	5.13132	-1.67538	0.00915	0.0334699
Slc35a5	SST-female	11.8815	SST-female-CUS	3.72368	-1.67391	5e-05	0.000391137
Lrch3	SST-female	16.7896	SST-female-CUS	5.26198	-1.67389	5e-05	0.000391137
Pkia	SST-female	4.79049	SST-female-CUS	1.50216	-1.67314	0.01515	0.049997
Slc30a6	SST-female	9.46582	SST-female-CUS	2.97141	-1.67158	0.00185	0.00905764
Cr1l	SST-female	36.7682	SST-female-CUS	11.5451	-1.67118	5e-05	0.000391137
Aldh3a2	SST-female	20.8247	SST-female-CUS	6.54576	-1.66966	5e-05	0.000391137
Plbd2	SST-female	27.2358	SST-female-CUS	8.58682	-1.66531	5e-05	0.000391137
Tmem88b	SST-female	49.6069	SST-female-CUS	15.6475	-1.66461	5e-05	0.000391137
Fam188a	SST-female	12.6226	SST-female-CUS	3.98852	-1.66209	0.00235	0.0110989
Tcaim	SST-female	4.8846	SST-female-CUS	1.54381	-1.66174	0.0104	0.0370775
Ank2	SST-female	180.105	SST-female-CUS	56.9384	-1.66136	5e-05	0.000391137
Srp54a	SST-female	5.5764	SST-female-CUS	1.76432	-1.66022	0.00275	0.0126442
Dmxl1	SST-female	20.608	SST-female-CUS	6.52226	-1.65976	5e-05	0.000391137
Pet112	SST-female	6.84219	SST-female-CUS	2.16672	-1.65894	0.01515	0.049997
Sar1a	SST-female	30.3158	SST-female-CUS	9.60508	-1.6582	5e-05	0.000391137
Bcan	SST-female	464.77	SST-female-CUS	147.489	-1.65591	5e-05	0.000391137
Plekha7	SST-female	3.93703	SST-female-CUS	1.24938	-1.65589	0.01315	0.0447886
Pde9a	SST-female	10.1888	SST-female-CUS	3.23629	-1.65457	0.0054	0.0218389
Fgfr3	SST-female	127.617	SST-female-CUS	40.5602	-1.65368	5e-05	0.000391137
Bhlhe40	SST-female	54.0855	SST-female-CUS	17.2287	-1.65043	5e-05	0.000391137
Negr1	SST-female	16.7887	SST-female-CUS	5.35137	-1.64951	0.00015	0.00103324
Mtx2	SST-female	14.5799	SST-female-CUS	4.64857	-1.64912	0.01225	0.0422842
Smpdl3a	SST-female	62.8599	SST-female-CUS	20.0548	-1.64819	5e-05	0.000391137
Zscan26	SST-female	52.6093	SST-female-CUS	16.8042	-1.64649	5e-05	0.000391137
Hlf	SST-female	35.5719	SST-female-CUS	11.3923	-1.64268	5e-05	0.000391137
Mob3c	SST-female	40.5993	SST-female-CUS	13.0168	-1.64109	5e-05	0.000391137
Enah	SST-female	36.3427	SST-female-CUS	11.6571	-1.64046	5e-05	0.000391137
Zswim6	SST-female	22.339	SST-female-CUS	7.17227	-1.63906	5e-05	0.000391137
Mllt10	SST-female	27.5331	SST-female-CUS	8.86894	-1.63434	0.0004	0.00244548
Atad1	SST-female	42.8617	SST-female-CUS	13.8095	-1.63403	5e-05	0.000391137
Rac1	SST-female	233.996	SST-female-CUS	75.3906	-1.63403	5e-05	0.000391137
Acsl3	SST-female	171.514	SST-female-CUS	55.3511	-1.63164	5e-05	0.000391137
Sh3pxd2b	SST-female	12.308	SST-female-CUS	3.97404	-1.63092	5e-05	0.000391137
Abr	SST-female	71.1807	SST-female-CUS	22.9897	-1.6305	5e-05	0.000391137
Aldh1a1	SST-female	17.7936	SST-female-CUS	5.74859	-1.63008	0.00035	0.00217218
Braf	SST-female	19.6889	SST-female-CUS	6.36832	-1.6284	5e-05	0.000391137
H2-Ke6	SST-female	35.0439	SST-female-CUS	11.3411	-1.62761	0.0004	0.00244548
Mapkap1	SST-female	21.7574	SST-female-CUS	7.04217	-1.62741	5e-05	0.000391137
Sidt2	SST-female	20.3836	SST-female-CUS	6.59951	-1.62698	5e-05	0.000391137
Sap25	SST-female	66.3925	SST-female-CUS	21.5007	-1.62664	0.0058	0.023171
Ctdspl	SST-female	13.2737	SST-female-CUS	4.29949	-1.62633	0.0001	0.000719722
Atp11b	SST-female	31.8298	SST-female-CUS	10.3166	-1.6254	5e-05	0.000391137
Mrpl11	SST-female	4.82031	SST-female-CUS	1.5648	-1.62314	0.01	0.0359161
Mrps14	SST-female	10.4009	SST-female-CUS	3.37683	-1.62296	0.00205	0.00986024
Tril	SST-female	70.2317	SST-female-CUS	22.8188	-1.6219	5e-05	0.000391137
Jpx	SST-female	8.19042	SST-female-CUS	2.66225	-1.62129	0.001	0.00539134
Zfp2	SST-female	5.33841	SST-female-CUS	1.73663	-1.62012	0.0103	0.0367877
Cox7a2l	SST-female	86.9804	SST-female-CUS	28.3047	-1.61965	5e-05	0.000391137
Slc16a2	SST-female	12.0168	SST-female-CUS	3.91309	-1.61867	0.0001	0.000719722
Pmp22	SST-female	197.656	SST-female-CUS	64.3802	-1.61831	5e-05	0.000391137
Lpp	SST-female	16.3193	SST-female-CUS	5.3155	-1.6183	5e-05	0.000391137
Depdc5	SST-female	13.7654	SST-female-CUS	4.48429	-1.6181	5e-05	0.000391137
Ptchd4	SST-female	7.58435	SST-female-CUS	2.47075	-1.61808	5e-05	0.000391137
Ece1	SST-female	46.1012	SST-female-CUS	15.0203	-1.61789	5e-05	0.000391137
6330416G13Rik	SST-female	10.256	SST-female-CUS	3.34262	-1.61742	0.00025	0.00161752
Appl2	SST-female	246.198	SST-female-CUS	80.2888	-1.61655	5e-05	0.000391137
Uqcrc2	SST-female	35.6309	SST-female-CUS	11.6319	-1.61504	5e-05	0.000391137
Hyal1	SST-female	10.983	SST-female-CUS	3.58582	-1.61489	0.0052	0.0211693
4931406C07Rik	SST-female	33.307	SST-female-CUS	10.8774	-1.61449	0.007	0.027011
Grik5	SST-female	23.2261	SST-female-CUS	7.59108	-1.61337	5e-05	0.000391137
Nlgn1	SST-female	10.7626	SST-female-CUS	3.52086	-1.61202	5e-05	0.000391137
Zmym5	SST-female	23.9574	SST-female-CUS	7.8413	-1.61131	5e-05	0.000391137
Zfp280d	SST-female	22.5382	SST-female-CUS	7.3817	-1.61035	5e-05	0.000391137
Zfp955b	SST-female	8.7623	SST-female-CUS	2.87138	-1.60956	0.00065	0.00372765
Ermard	SST-female	20.2553	SST-female-CUS	6.64593	-1.60775	0.0005	0.00296833
Atp6v1g2	SST-female	19.4214	SST-female-CUS	6.37454	-1.60726	0.0009	0.00492689
Bbs10	SST-female	4.64446	SST-female-CUS	1.52483	-1.60686	0.0116	0.0404807
Pdlim4	SST-female	30.9824	SST-female-CUS	10.1741	-1.60655	0.0002	0.00133136
Lgals3bp	SST-female	86.5874	SST-female-CUS	28.4359	-1.60644	5e-05	0.000391137
Rtn1	SST-female	49.7459	SST-female-CUS	16.3422	-1.60597	5e-05	0.000391137
Bbs2	SST-female	17.1503	SST-female-CUS	5.63484	-1.60579	5e-05	0.000391137
Sdhaf2	SST-female	6.40983	SST-female-CUS	2.10613	-1.60569	0.00265	0.0122723
Kat2a	SST-female	27.7108	SST-female-CUS	9.11437	-1.60424	5e-05	0.000391137
Hook3	SST-female	50.2483	SST-female-CUS	16.5282	-1.60414	5e-05	0.000391137
Cpped1	SST-female	17.1211	SST-female-CUS	5.63243	-1.60394	0.00035	0.00217218
Wdr73	SST-female	6.26909	SST-female-CUS	2.06351	-1.60316	0.01025	0.0366135
Zbtb44	SST-female	8.76283	SST-female-CUS	2.88696	-1.60185	5e-05	0.000391137
Zfp958	SST-female	5.38785	SST-female-CUS	1.77665	-1.60055	0.01115	0.0391883
Lims1	SST-female	35.0305	SST-female-CUS	11.5826	-1.59665	5e-05	0.000391137
Dlat	SST-female	13.8468	SST-female-CUS	4.58729	-1.59384	5e-05	0.000391137
Fam120a	SST-female	43.9339	SST-female-CUS	14.5598	-1.59334	5e-05	0.000391137
Grid2	SST-female	8.70839	SST-female-CUS	2.88657	-1.59305	0.00505	0.0206641
C630043F03Rik	SST-female	4.72887	SST-female-CUS	1.56897	-1.59168	0.01055	0.0374901
Usp54	SST-female	59.5937	SST-female-CUS	19.7886	-1.59049	5e-05	0.000391137
Gclm	SST-female	9.99783	SST-female-CUS	3.32321	-1.58904	0.00335	0.0148368
Fmn2	SST-female	35.9296	SST-female-CUS	11.9475	-1.58846	5e-05	0.000391137
Klf7	SST-female	59.6919	SST-female-CUS	19.8561	-1.58795	5e-05	0.000391137
Pnpt1	SST-female	16.5727	SST-female-CUS	5.51789	-1.58662	5e-05	0.000391137
1700003M07Rik	SST-female	21.0166	SST-female-CUS	6.99798	-1.58652	0.00055	0.0032256
Pex11b	SST-female	10.7434	SST-female-CUS	3.57873	-1.58593	0.00285	0.0130067
Parp6	SST-female	20.0199	SST-female-CUS	6.67556	-1.58448	0.0002	0.00133136
Leprotl1	SST-female	15.1901	SST-female-CUS	5.07046	-1.58294	0.0009	0.00492689
Asna1	SST-female	31.1847	SST-female-CUS	10.4158	-1.58207	0.0011	0.00585246
Anapc4	SST-female	17.5798	SST-female-CUS	5.87966	-1.58011	0.00015	0.00103324
Galt	SST-female	10.0317	SST-female-CUS	3.35542	-1.58	0.0024	0.0112773
D930016D06Rik	SST-female	9.94539	SST-female-CUS	3.32867	-1.57908	0.0005	0.00296833
Gab1	SST-female	42.9334	SST-female-CUS	14.3754	-1.5785	5e-05	0.000391137
Wdr48	SST-female	19.065	SST-female-CUS	6.38427	-1.57833	0.00285	0.0130067
Alg11	SST-female	17.3264	SST-female-CUS	5.80443	-1.57774	5e-05	0.000391137
Scamp5	SST-female	33.9064	SST-female-CUS	11.3647	-1.577	5e-05	0.000391137
Fbxo28	SST-female	10.8225	SST-female-CUS	3.63009	-1.57596	0.00015	0.00103324
6430573F11Rik	SST-female	12.5067	SST-female-CUS	4.19746	-1.57511	0.00325	0.0144742
Pomt2	SST-female	10.9954	SST-female-CUS	3.69195	-1.57445	0.0049	0.0201733
Pttg1	SST-female	77.9609	SST-female-CUS	26.187	-1.5739	0.00185	0.00905764
Epb4.1l5	SST-female	7.99735	SST-female-CUS	2.68637	-1.57386	0.0001	0.000719722
Prdx6	SST-female	147.285	SST-female-CUS	49.5498	-1.57166	5e-05	0.000391137
Ncoa6	SST-female	45.3148	SST-female-CUS	15.2527	-1.57092	5e-05	0.000391137
Mdm2	SST-female	37.6714	SST-female-CUS	12.6851	-1.57033	5e-05	0.000391137
Rasgrp3	SST-female	79.3932	SST-female-CUS	26.7608	-1.56889	5e-05	0.000391137
Metap1	SST-female	11.3436	SST-female-CUS	3.82507	-1.56831	0.0014	0.00718821
Nupl1	SST-female	20.8166	SST-female-CUS	7.0225	-1.56767	5e-05	0.000391137
Trps1	SST-female	21.2266	SST-female-CUS	7.16219	-1.5674	5e-05	0.000391137
Ints9	SST-female	13.7228	SST-female-CUS	4.63164	-1.56698	0.0003	0.00189533
S1pr1	SST-female	304.32	SST-female-CUS	102.721	-1.56687	5e-05	0.000391137
Emc10	SST-female	26.667	SST-female-CUS	9.00142	-1.56683	0.0003	0.00189533
Thap3	SST-female	32.6726	SST-female-CUS	11.0515	-1.56385	0.0014	0.00718821
Rab10	SST-female	50.486	SST-female-CUS	17.1123	-1.56085	5e-05	0.000391137
Mtch2	SST-female	16.6707	SST-female-CUS	5.65247	-1.56036	0.0006	0.00347807
A630001G21Rik	SST-female	31.6277	SST-female-CUS	10.7422	-1.5579	5e-05	0.000391137
Chil1	SST-female	11.8846	SST-female-CUS	4.03931	-1.55692	0.0034	0.0150244
Lphn3	SST-female	18.3827	SST-female-CUS	6.24982	-1.55646	5e-05	0.000391137
Zfp770	SST-female	7.53327	SST-female-CUS	2.56196	-1.55603	0.00185	0.00905764
Lacc1	SST-female	29.5023	SST-female-CUS	10.0335	-1.556	5e-05	0.000391137
Trip6	SST-female	11.0411	SST-female-CUS	3.76131	-1.55358	0.00485	0.0200093
Npas2	SST-female	9.82026	SST-female-CUS	3.34601	-1.55332	0.0002	0.00133136
S100b	SST-female	34.2725	SST-female-CUS	11.6869	-1.55216	5e-05	0.000391137
Caskin1	SST-female	53.056	SST-female-CUS	18.1114	-1.55062	5e-05	0.000391137
Kcnj10	SST-female	85.6208	SST-female-CUS	29.229	-1.55056	5e-05	0.000391137
Hmg20a	SST-female	32.8736	SST-female-CUS	11.2374	-1.54862	5e-05	0.000391137
Idh3g	SST-female	81.8222	SST-female-CUS	27.9972	-1.54721	5e-05	0.000391137
Fastkd2	SST-female	4.26188	SST-female-CUS	1.46105	-1.54449	0.01485	0.049205
Bub3	SST-female	13.2094	SST-female-CUS	4.53259	-1.54315	0.0013	0.00675821
Nagpa	SST-female	19.7501	SST-female-CUS	6.77875	-1.54277	0.00045	0.00271407
Ahcyl1	SST-female	132.242	SST-female-CUS	45.3924	-1.54266	5e-05	0.000391137
Atp1b1	SST-female	94.6811	SST-female-CUS	32.4994	-1.54266	5e-05	0.000391137
Ctdsp2	SST-female	49.9785	SST-female-CUS	17.1597	-1.54228	5e-05	0.000391137
Cpt1c	SST-female	7.64325	SST-female-CUS	2.62534	-1.54168	0.0072	0.0276131
Shisa9	SST-female	12.3223	SST-female-CUS	4.23325	-1.54143	5e-05	0.000391137
Fam107a	SST-female	511.413	SST-female-CUS	175.956	-1.53928	5e-05	0.000391137
Smim7	SST-female	19.5594	SST-female-CUS	6.73667	-1.53775	5e-05	0.000391137
Pcgf6	SST-female	6.94761	SST-female-CUS	2.39422	-1.53696	0.0149	0.0493319
Zcchc9	SST-female	35.1035	SST-female-CUS	12.097	-1.53696	0.0001	0.000719722
Iars	SST-female	23.0776	SST-female-CUS	7.96706	-1.53437	5e-05	0.000391137
Ide	SST-female	27.3371	SST-female-CUS	9.45041	-1.53241	5e-05	0.000391137
Fezf2	SST-female	12.3311	SST-female-CUS	4.26333	-1.53225	0.00745	0.0283875
Zhx3	SST-female	39.3858	SST-female-CUS	13.6283	-1.53107	5e-05	0.000391137
Pebp1	SST-female	96.7831	SST-female-CUS	33.5397	-1.52888	5e-05	0.000391137
Tecr	SST-female	348.589	SST-female-CUS	120.892	-1.52781	5e-05	0.000391137
Atf7	SST-female	21.2984	SST-female-CUS	7.38852	-1.52739	5e-05	0.000391137
Cs	SST-female	87.3751	SST-female-CUS	30.3492	-1.52557	5e-05	0.000391137
Mmgt2	SST-female	8.55386	SST-female-CUS	2.97142	-1.52542	0.00425	0.0180225
Zfyve21	SST-female	14.4211	SST-female-CUS	5.01158	-1.52485	0.00475	0.0196848
Trafd1	SST-female	51.5488	SST-female-CUS	17.919	-1.52445	5e-05	0.000391137
Eaf1	SST-female	8.74888	SST-female-CUS	3.04295	-1.52363	0.00095	0.00515757
Fxyd1	SST-female	93.3992	SST-female-CUS	32.5064	-1.52269	0.00105	0.00562598
Pskh1	SST-female	8.72056	SST-female-CUS	3.03798	-1.52131	0.00155	0.00781565
Psmb9	SST-female	28.026	SST-female-CUS	9.76511	-1.52106	0.00325	0.0144742
Zfp207	SST-female	127.807	SST-female-CUS	44.5612	-1.5201	5e-05	0.000391137
Slc25a23	SST-female	86.2285	SST-female-CUS	30.0788	-1.51942	5e-05	0.000391137
Eml3	SST-female	7.42833	SST-female-CUS	2.59342	-1.51818	0.0091	0.03332
Zfp36	SST-female	942.639	SST-female-CUS	329.246	-1.51754	5e-05	0.000391137
Lix1l	SST-female	11.2582	SST-female-CUS	3.93518	-1.51647	0.0013	0.00675821
Fgf11	SST-female	20.9809	SST-female-CUS	7.33602	-1.51601	0.00015	0.00103324
Cfl2	SST-female	16.5485	SST-female-CUS	5.78847	-1.51544	0.0003	0.00189533
Dusp22	SST-female	24.6137	SST-female-CUS	8.6127	-1.51492	5e-05	0.000391137
S100pbp	SST-female	21.0594	SST-female-CUS	7.36932	-1.51486	0.00195	0.00946406
Tcirg1	SST-female	73.4827	SST-female-CUS	25.7445	-1.51314	5e-05	0.000391137
Slc39a14	SST-female	8.63328	SST-female-CUS	3.02603	-1.51248	0.00015	0.00103324
Kcnn3	SST-female	22.9338	SST-female-CUS	8.04327	-1.51162	5e-05	0.000391137
Gstm1	SST-female	392.383	SST-female-CUS	137.674	-1.511	5e-05	0.000391137
Limd1	SST-female	8.25505	SST-female-CUS	2.89645	-1.51099	0.00035	0.00217218
Pitpnc1	SST-female	42.7119	SST-female-CUS	14.9871	-1.51091	5e-05	0.000391137
Tor3a	SST-female	14.5172	SST-female-CUS	5.09398	-1.5109	5e-05	0.000391137
Zfx	SST-female	10.3404	SST-female-CUS	3.62866	-1.51079	5e-05	0.000391137
Syne1	SST-female	78.3828	SST-female-CUS	27.5088	-1.51064	5e-05	0.000391137
Cnnm3	SST-female	11.7458	SST-female-CUS	4.12668	-1.50909	5e-05	0.000391137
Tmem170b	SST-female	36.0142	SST-female-CUS	12.6566	-1.50867	5e-05	0.000391137
Zfp825	SST-female	10.9507	SST-female-CUS	3.8501	-1.50805	0.01405	0.0470933
Fam135a	SST-female	14.7304	SST-female-CUS	5.19625	-1.50325	5e-05	0.000391137
Kirrel2	SST-female	8.29852	SST-female-CUS	2.92794	-1.50297	0.0014	0.00718821
Pcdh9	SST-female	61.1165	SST-female-CUS	21.5635	-1.50297	5e-05	0.000391137
Usp24	SST-female	41.8661	SST-female-CUS	14.7766	-1.50247	5e-05	0.000391137
Arnt2	SST-female	27.2571	SST-female-CUS	9.62941	-1.50111	5e-05	0.000391137
Pacs1	SST-female	18.7956	SST-female-CUS	6.6431	-1.50046	5e-05	0.000391137
Trmt1	SST-female	9.79369	SST-female-CUS	3.46305	-1.49981	0.0072	0.0276131
Zfp532	SST-female	35.7384	SST-female-CUS	12.6372	-1.4998	0.0001	0.000719722
Dusp11	SST-female	37.7661	SST-female-CUS	13.3588	-1.4993	5e-05	0.000391137
Fktn	SST-female	9.60459	SST-female-CUS	3.39861	-1.49878	0.00295	0.0133989
Arhgef26	SST-female	23.4725	SST-female-CUS	8.31968	-1.49637	5e-05	0.000391137
Pfkp	SST-female	33.8041	SST-female-CUS	11.9861	-1.49584	5e-05	0.000391137
Ehd2	SST-female	8.45786	SST-female-CUS	2.99968	-1.49548	0.0023	0.0108941
Fhl1	SST-female	21.7265	SST-female-CUS	7.71257	-1.49417	0.0005	0.00296833
Slc25a37	SST-female	27.561	SST-female-CUS	9.78555	-1.4939	5e-05	0.000391137
Ttc14	SST-female	40.4842	SST-female-CUS	14.3836	-1.49293	5e-05	0.000391137
Unc13b	SST-female	10.8584	SST-female-CUS	3.85791	-1.49291	5e-05	0.000391137
Arhgap18	SST-female	9.01092	SST-female-CUS	3.20341	-1.49207	0.0006	0.00347807
Prrc1	SST-female	11.3116	SST-female-CUS	4.0219	-1.49185	5e-05	0.000391137
Sec24b	SST-female	32.0746	SST-female-CUS	11.4094	-1.4912	5e-05	0.000391137
Thrsp	SST-female	89.3572	SST-female-CUS	31.803	-1.49042	5e-05	0.000391137
Rps6ka3	SST-female	16.28	SST-female-CUS	5.79576	-1.49003	5e-05	0.000391137
B230219D22Rik	SST-female	16.5443	SST-female-CUS	5.90574	-1.48614	5e-05	0.000391137
B3glct	SST-female	9.55914	SST-female-CUS	3.4143	-1.48529	0.00025	0.00161752
Trim25	SST-female	18.6376	SST-female-CUS	6.65751	-1.48516	5e-05	0.000391137
Capn2	SST-female	29.2722	SST-female-CUS	10.4582	-1.48489	5e-05	0.000391137
Kcnd1	SST-female	11.232	SST-female-CUS	4.02458	-1.48071	0.00845	0.0314114
Pced1a	SST-female	12.0289	SST-female-CUS	4.31173	-1.48017	0.0095	0.034481
Aak1	SST-female	19.2133	SST-female-CUS	6.88835	-1.47987	5e-05	0.000391137
Fbxo2	SST-female	26.6206	SST-female-CUS	9.55611	-1.47805	0.00275	0.0126442
Plxnb1	SST-female	55.5494	SST-female-CUS	19.9411	-1.47803	5e-05	0.000391137
Bpnt1	SST-female	16.5669	SST-female-CUS	5.9491	-1.47756	0.0008	0.00445378
Prr14	SST-female	28.4052	SST-female-CUS	10.209	-1.47631	5e-05	0.000391137
Cyp4f15	SST-female	50.5675	SST-female-CUS	18.1853	-1.47544	5e-05	0.000391137
Smurf2	SST-female	27.0837	SST-female-CUS	9.74584	-1.47457	5e-05	0.000391137
Fads1	SST-female	87.169	SST-female-CUS	31.3815	-1.4739	5e-05	0.000391137
Ptgr2	SST-female	18.975	SST-female-CUS	6.83744	-1.47257	5e-05	0.000391137
Sar1b	SST-female	29.6158	SST-female-CUS	10.6744	-1.47222	0.00045	0.00271407
Zmat3	SST-female	13.9102	SST-female-CUS	5.01582	-1.47158	5e-05	0.000391137
Heatr2	SST-female	6.58477	SST-female-CUS	2.37587	-1.47067	0.002	0.00965909
Nek1	SST-female	12.3216	SST-female-CUS	4.44771	-1.47006	0.00025	0.00161752
Thada	SST-female	11.5637	SST-female-CUS	4.17543	-1.46961	5e-05	0.000391137
Setd5	SST-female	56.4242	SST-female-CUS	20.3816	-1.46905	5e-05	0.000391137
Zfp174	SST-female	4.39091	SST-female-CUS	1.5861	-1.46904	0.00305	0.0137663
Maml2	SST-female	30.9512	SST-female-CUS	11.181	-1.46894	5e-05	0.000391137
BC053749	SST-female	7.43395	SST-female-CUS	2.68764	-1.46779	0.00485	0.0200093
Grin2c	SST-female	59.1877	SST-female-CUS	21.4057	-1.4673	5e-05	0.000391137
Brwd3	SST-female	11.6229	SST-female-CUS	4.2039	-1.46717	5e-05	0.000391137
Ptar1	SST-female	22.6206	SST-female-CUS	8.18948	-1.46579	0.0003	0.00189533
Nek9	SST-female	16.3338	SST-female-CUS	5.91803	-1.46467	5e-05	0.000391137
Ublcp1	SST-female	22.4581	SST-female-CUS	8.13944	-1.46423	0.0005	0.00296833
Ssbp1	SST-female	75.8753	SST-female-CUS	27.5472	-1.46172	5e-05	0.000391137
Dhcr7	SST-female	37.139	SST-female-CUS	13.4897	-1.46108	5e-05	0.000391137
Map4	SST-female	78.1853	SST-female-CUS	28.4094	-1.46053	5e-05	0.000391137
Cramp1l	SST-female	15.4437	SST-female-CUS	5.61235	-1.46034	5e-05	0.000391137
Fam20a	SST-female	36.2909	SST-female-CUS	13.1949	-1.45962	5e-05	0.000391137
Plce1	SST-female	4.41623	SST-female-CUS	1.60592	-1.45941	0.0004	0.00244548
Tns1	SST-female	36.5176	SST-female-CUS	13.2873	-1.45855	5e-05	0.000391137
Ufl1	SST-female	24.564	SST-female-CUS	8.93879	-1.4584	5e-05	0.000391137
Dnajb4	SST-female	27.6887	SST-female-CUS	10.0765	-1.4583	5e-05	0.000391137
Acer3	SST-female	11.0424	SST-female-CUS	4.02235	-1.45694	0.00065	0.00372765
G6pc3	SST-female	38.4978	SST-female-CUS	14.0289	-1.45638	5e-05	0.000391137
Il17ra	SST-female	48.9969	SST-female-CUS	17.8663	-1.45545	5e-05	0.000391137
Etv5	SST-female	47.9926	SST-female-CUS	17.5004	-1.45542	5e-05	0.000391137
Zw10	SST-female	8.10725	SST-female-CUS	2.96214	-1.45257	0.00865	0.0319977
Sdc2	SST-female	24.2081	SST-female-CUS	8.85925	-1.45023	5e-05	0.000391137
Tuba4a	SST-female	22.1954	SST-female-CUS	8.1344	-1.44815	0.00325	0.0144742
Ero1l	SST-female	9.35186	SST-female-CUS	3.43125	-1.44652	0.00035	0.00217218
Phkg1	SST-female	59.0914	SST-female-CUS	21.6976	-1.44541	5e-05	0.000391137
0610037L13Rik	SST-female	30.6068	SST-female-CUS	11.2385	-1.4454	0.0007	0.00396815
Tgs1	SST-female	31.1055	SST-female-CUS	11.4221	-1.44534	5e-05	0.000391137
Pamr1	SST-female	10.7372	SST-female-CUS	3.94293	-1.44528	0.0029	0.0132063
St6galnac3	SST-female	7.75135	SST-female-CUS	2.84796	-1.44452	0.0037	0.0160805
Wdr46	SST-female	11.0637	SST-female-CUS	4.06789	-1.44348	0.0019	0.00925639
Igfbp7	SST-female	66.8532	SST-female-CUS	24.6032	-1.44215	0.00605	0.0239912
Etnk1	SST-female	33.7824	SST-female-CUS	12.4335	-1.44204	5e-05	0.000391137
Dvl3	SST-female	23.9101	SST-female-CUS	8.80395	-1.4414	5e-05	0.000391137
Nphs1	SST-female	7.23707	SST-female-CUS	2.66525	-1.44114	0.00055	0.0032256
Ppp2r1b	SST-female	12.0343	SST-female-CUS	4.43346	-1.44064	0.0045	0.018882
Kidins220	SST-female	99.8176	SST-female-CUS	36.7797	-1.44038	5e-05	0.000391137
Lrtm2	SST-female	20.4754	SST-female-CUS	7.54545	-1.44021	0.0068	0.0263979
A830082K12Rik	SST-female	11.7524	SST-female-CUS	4.33119	-1.44012	0.00625	0.0246288
Dennd1a	SST-female	35.9411	SST-female-CUS	13.2496	-1.43968	0.0007	0.00396815
Pdhb	SST-female	51.3016	SST-female-CUS	18.9404	-1.43754	5e-05	0.000391137
Dmxl2	SST-female	11.4178	SST-female-CUS	4.22329	-1.43485	5e-05	0.000391137
Trim14	SST-female	13.0468	SST-female-CUS	4.8295	-1.43375	0.00045	0.00271407
Scara3	SST-female	35.1724	SST-female-CUS	13.0226	-1.43342	5e-05	0.000391137
Mettl7a1	SST-female	29.3001	SST-female-CUS	10.8512	-1.43305	0.00015	0.00103324
Pdzd11	SST-female	26.2046	SST-female-CUS	9.70712	-1.43271	0.0089	0.0327502
Lgr6	SST-female	8.50727	SST-female-CUS	3.15325	-1.43186	0.0008	0.00445378
Cdc42ep4	SST-female	35.4583	SST-female-CUS	13.1435	-1.43177	5e-05	0.000391137
Erlec1	SST-female	15.2095	SST-female-CUS	5.63811	-1.43169	0.0002	0.00133136
Tmem18	SST-female	9.92741	SST-female-CUS	3.68212	-1.43088	0.00235	0.0110989
Rhot2	SST-female	14.5923	SST-female-CUS	5.41316	-1.43066	0.0016	0.00802664
E2f6	SST-female	11.0413	SST-female-CUS	4.09645	-1.43047	0.0078	0.0294212
Efr3b	SST-female	29.4017	SST-female-CUS	10.9083	-1.43047	5e-05	0.000391137
Tet1	SST-female	13.1123	SST-female-CUS	4.86515	-1.43036	5e-05	0.000391137
Nup160	SST-female	5.69301	SST-female-CUS	2.11294	-1.42994	0.00095	0.00515757
Pfas	SST-female	14.6043	SST-female-CUS	5.42159	-1.4296	5e-05	0.000391137
Fa2h	SST-female	41.4553	SST-female-CUS	15.3973	-1.42888	5e-05	0.000391137
Spire1	SST-female	69.4503	SST-female-CUS	25.7992	-1.42865	5e-05	0.000391137
Cdc42bpa	SST-female	33.2824	SST-female-CUS	12.3652	-1.42847	5e-05	0.000391137
Tnpo3	SST-female	14.2125	SST-female-CUS	5.28081	-1.42833	5e-05	0.000391137
Cybrd1	SST-female	7.58428	SST-female-CUS	2.81965	-1.4275	0.0004	0.00244548
Agpat5	SST-female	25.081	SST-female-CUS	9.32713	-1.42709	5e-05	0.000391137
Plgrkt	SST-female	43.6847	SST-female-CUS	16.2562	-1.42613	0.00095	0.00515757
Tnfsf12	SST-female	22.3449	SST-female-CUS	8.32464	-1.42448	0.00485	0.0200093
Rbms2	SST-female	9.19139	SST-female-CUS	3.4261	-1.42372	0.00015	0.00103324
Jak3	SST-female	4.48263	SST-female-CUS	1.67195	-1.42281	0.00725	0.0277688
Abhd17b	SST-female	9.01649	SST-female-CUS	3.36883	-1.42032	0.00925	0.0337395
Tatdn3	SST-female	30.3459	SST-female-CUS	11.3594	-1.41761	0.0012	0.00631621
Papd5	SST-female	16.9867	SST-female-CUS	6.36414	-1.41636	5e-05	0.000391137
Calcoco1	SST-female	26.3918	SST-female-CUS	9.89034	-1.416	5e-05	0.000391137
Ipo11	SST-female	8.70821	SST-female-CUS	3.26368	-1.41588	0.00085	0.00468794
Mfap3	SST-female	23.9395	SST-female-CUS	8.97702	-1.41509	5e-05	0.000391137
Fbxl20	SST-female	19.7405	SST-female-CUS	7.4047	-1.41465	5e-05	0.000391137
Aox1	SST-female	14.744	SST-female-CUS	5.53953	-1.4123	5e-05	0.000391137
Clasp2	SST-female	95.9222	SST-female-CUS	36.0853	-1.41045	5e-05	0.000391137
Lrrc8c	SST-female	16.2816	SST-female-CUS	6.13338	-1.40849	0.0004	0.00244548
Zdhhc21	SST-female	7.08826	SST-female-CUS	2.67258	-1.4072	0.0001	0.000719722
Dctn4	SST-female	47.3462	SST-female-CUS	17.8566	-1.40679	5e-05	0.000391137
Nr1d2	SST-female	22.4805	SST-female-CUS	8.48093	-1.40638	5e-05	0.000391137
Ssr3	SST-female	69.4549	SST-female-CUS	26.209	-1.40601	5e-05	0.000391137
Nmd3	SST-female	11.451	SST-female-CUS	4.32262	-1.4055	0.0089	0.0327502
Degs1	SST-female	34.1513	SST-female-CUS	12.9037	-1.40415	5e-05	0.000391137
Lrrc58	SST-female	64.1029	SST-female-CUS	24.2366	-1.4032	5e-05	0.000391137
Tmem180	SST-female	11.514	SST-female-CUS	4.35492	-1.40268	0.0028	0.0128241
2018-03-02	SST-female	19.1332	SST-female-CUS	7.23778	-1.40246	0.00865	0.0319977
Sema6d	SST-female	79.4049	SST-female-CUS	30.0433	-1.40218	5e-05	0.000391137
Ints8	SST-female	18.1085	SST-female-CUS	6.85342	-1.40177	0.0005	0.00296833
Pnp	SST-female	48.3212	SST-female-CUS	18.2935	-1.40133	5e-05	0.000391137
Uba5	SST-female	21.0135	SST-female-CUS	7.96204	-1.40011	0.00025	0.00161752
9430015G10Rik	SST-female	8.55857	SST-female-CUS	3.24564	-1.39887	0.0131	0.0446492
Slc11a2	SST-female	17.9401	SST-female-CUS	6.80368	-1.3988	0.0002	0.00133136
Arhgap42	SST-female	9.45971	SST-female-CUS	3.58828	-1.3985	0.0003	0.00189533
Smim14	SST-female	19.1278	SST-female-CUS	7.26515	-1.39661	0.0007	0.00396815
Maob	SST-female	19.1104	SST-female-CUS	7.26376	-1.39557	0.00015	0.00103324
Tbc1d20	SST-female	10.8223	SST-female-CUS	4.11644	-1.39453	0.01065	0.0377727
Nrcam	SST-female	36.8012	SST-female-CUS	14.0008	-1.39424	5e-05	0.000391137
[truncated: 3,707 more rows]
