# Supplementary material for: Prefrontal cortex interneurons display dynamic sex-specific stress-induced transcriptomes
Source: Transl Psychiatry. 2019 Nov 11;9:292. doi: 10.1038/s41398-019-0642-z (PMC6848179; doi:10.1038/s41398-019-0642-z)
Supplement: Supplementary file 3 — Supplemental Table 2 [file 41398_2019_642_MOESM3_ESM.xlsx]

## Sheet: MCUS_overlap
Symbol	Entrez Gene Name	Entrez Gene/GenBank/Gene Symbol - mouse (Entrez Gene)(A1)	Gene Symbol - mouse (Entrez Gene)(A2)	Expr Log Ratio(SST-Female-CUS)	Expr Log Ratio(SST-Male-CUS)
GDPD2	glycerophosphodiester phosphodiesterase domain containing 2	Gdpd2	Gdpd2	-6.413	-2.564
FAM173A	family with sequence similarity 173 member A	Fam173a	Fam173a	-4.578	-2.205
DAB2	DAB2, clathrin adaptor protein	Dab2	Dab2	-4.083	-1.176
NDRG2	NDRG family member 2	Ndrg2	Ndrg2	-3.933	-2.288
RAB7A	RAB7A, member RAS oncogene family	Rab7	Rab7	-3.883	-2.462
GCA	grancalcin	Gca	Gca	-3.578	-2.959
TMEM68	transmembrane protein 68	Tmem68	Tmem68	-3.55	-1.551
SPC24	SPC24, NDC80 kinetochore complex component	Spc24	Spc24	-3.48	-4.456
2900092D14Rik	RIKEN cDNA 2900092D14 gene	2900092D14Rik	2900092D14Rik	-3.476	-2.063
Phxr4	per-hexamer repeat gene 4	Phxr4	Phxr4	-3.401	-2.777
LCAT	lecithin-cholesterol acyltransferase	Lcat	Lcat	-3.374	-1.619
SLC30A10	solute carrier family 30 member 10	Slc30a10	Slc30a10	-3.356	-1.487
MED14	mediator complex subunit 14	Med14	Med14	-3.201	-1.088
SUPT4H1	SPT4 homolog, DSIF elongation factor subunit	Supt4a	Supt4a	-3.161	-1.747
RNF182	ring finger protein 182	Rnf182	Rnf182	-3.156	-1.883
A230072C01Rik	RIKEN cDNA A230072C01 gene	A230072C01Rik	A230072C01Rik	-3.116	-2.352
DDIT4L	DNA damage inducible transcript 4 like	Ddit4l	Ddit4l	-3.09	-1.156
ATP13A4	ATPase 13A4	Atp13a4	Atp13a4	-3.088	-0.788
FXN	frataxin	Fxn	Fxn	-3.033	-3.478
GCSH	glycine cleavage system protein H	Gcsh	Gcsh	-3.006	-1.273
EOGT	EGF domain specific O-linked N-acetylglucosamine transferase	Eogt	Eogt	-2.998	-1.788
TLR3	toll like receptor 3	Tlr3	Tlr3	-2.954	-1.893
PON2	paraoxonase 2	Pon2	Pon2	-2.949	-2.503
WFS1	wolframin ER transmembrane glycoprotein	Wfs1	Wfs1	-2.946	-1.213
GOLPH3	golgi phosphoprotein 3	Golph3	Golph3	-2.912	-1.555
MBLAC2	metallo-beta-lactamase domain containing 2	Mblac2	Mblac2	-2.907	-1.901
UBL7	ubiquitin like 7	Ubl7	Ubl7	-2.881	-1.661
PHKA1	phosphorylase kinase regulatory subunit alpha 1	Phka1	Phka1	-2.855	-0.958
QTRT1	queuine tRNA-ribosyltransferase catalytic subunit 1	Qtrt1	Qtrt1	-2.847	-1.371
LIAS	lipoic acid synthetase	Lias	Lias	-2.812	-1.588
MED20	mediator complex subunit 20	Med20	Med20	-2.783	-1.065
SEC61A2	Sec61 translocon alpha 2 subunit	Sec61a2	Sec61a2	-2.761	-1.048
Mt2	metallothionein 2	Mt2	Mt2	-2.756	-3.753
DHRS1	dehydrogenase/reductase 1	Dhrs1	Dhrs1	-2.732	-1.123
ATAT1	alpha tubulin acetyltransferase 1	Atat1	Atat1	-2.726	-1.032
SEC22B	SEC22 homolog B, vesicle trafficking protein (gene/pseudogene)	Sec22b	Sec22b	-2.718	-1.134
MYADM	myeloid associated differentiation marker	Myadm	Myadm	-2.697	-2.914
TST	thiosulfate sulfurtransferase	Tst	Tst	-2.674	-1.455
TMTC3	transmembrane and tetratricopeptide repeat containing 3	Tmtc3	Tmtc3	-2.673	-1.132
PPARGC1A	PPARG coactivator 1 alpha	Ppargc1a	Ppargc1a	-2.671	-0.882
Zfp871	zinc finger protein 871	Zfp871	Zfp871	-2.67	-2.366
NWD1	NACHT and WD repeat domain containing 1	Nwd1	Nwd1	-2.659	-0.757
L2HGDH	L-2-hydroxyglutarate dehydrogenase	L2hgdh	L2hgdh	-2.636	-2.117
NOVA1	NOVA alternative splicing regulator 1	Nova1	Nova1	-2.635	-1.017
ZBTB20	zinc finger and BTB domain containing 20	Zbtb20	Zbtb20	-2.629	-0.872
SLC25A3	solute carrier family 25 member 3	Slc25a3	Slc25a3	-2.623	-1.808
NSDHL	NAD(P) dependent steroid dehydrogenase-like	Nsdhl	Nsdhl	-2.599	-1.367
SLC15A2	solute carrier family 15 member 2	Slc15a2	Slc15a2	-2.599	-1.272
TXNDC17	thioredoxin domain containing 17	Txndc17	Txndc17	-2.598	-1.483
Spaca6	sperm acrosome associated 6	Spaca6	Spaca6	-2.597	-1.886
CNEP1R1	CTD nuclear envelope phosphatase 1 regulatory subunit 1	Cnep1r1	Cnep1r1	-2.595	-2.554
GTDC1	glycosyltransferase like domain containing 1	Gtdc1	Gtdc1	-2.592	-2.246
PRKDC	protein kinase, DNA-activated, catalytic polypeptide	Prkdc	Prkdc	-2.587	-0.768
ATF1	activating transcription factor 1	Atf1	Atf1	-2.575	-1.863
ZNF329	zinc finger protein 329	Zfp329	Zfp329	-2.568	-1.336
GJB6	gap junction protein beta 6	Gjb6	Gjb6	-2.554	-1.055
TMC7	transmembrane channel like 7	Tmc7	Tmc7	-2.551	-1.671
DMD	dystrophin	Dmd	Dmd	-2.548	-0.828
TP53	tumor protein p53	Trp53	Trp53	-2.538	-1.802
DAZAP2	DAZ associated protein 2	Dazap2	Dazap2	-2.529	-2.816
1700113A16Rik	RIKEN cDNA 1700113A16 gene	1700113A16Rik	1700113A16Rik	-2.524	-2.598
ADHFE1	alcohol dehydrogenase, iron containing 1	Adhfe1	Adhfe1	-2.519	-1.875
CACNG7	calcium voltage-gated channel auxiliary subunit gamma 7	Cacng7	Cacng7	-2.519	-1.851
Nrbp2	nuclear receptor binding protein 2	Nrbp2	Nrbp2	-2.51	-1.062
VAMP3	vesicle associated membrane protein 3	Vamp3	Vamp3	-2.507	-1.747
SLITRK2	SLIT and NTRK like family member 2	Slitrk2	Slitrk2	-2.503	-1.12
WNK3	WNK lysine deficient protein kinase 3	Wnk3	Wnk3	-2.498	-1.063
RAB36	RAB36, member RAS oncogene family	Rab36	Rab36	-2.495	-1.677
DIO2	iodothyronine deiodinase 2	Dio2	Dio2	-2.494	-0.996
9530091C08Rik	RIKEN cDNA 9530091C08 gene	9530091C08Rik	9530091C08Rik	-2.485	-1.92
SQLE	squalene epoxidase	Sqle	Sqle	-2.48	-1.107
TRIM9	tripartite motif containing 9	Trim9	Trim9	-2.477	-1.014
LYZ	lysozyme	Lyz1	Lyz1	-2.47	-4.11
NTSR2	neurotensin receptor 2	Ntsr2	Ntsr2	-2.469	-0.785
Rsl1 (includes others)	regulator of sex limited protein 1	Zfp456	Zfp456	-2.462	-2.024
0610009B22Rik	RIKEN cDNA 0610009B22 gene	0610009B22Rik	0610009B22Rik	-2.46	-2.859
GMPPA	GDP-mannose pyrophosphorylase A	Gmppa	Gmppa	-2.454	-1.634
HIF3A	hypoxia inducible factor 3 alpha subunit	Hif3a	Hif3a	-2.452	-1.695
SLC39A13	solute carrier family 39 member 13	Slc39a13	Slc39a13	-2.439	-1.551
KDM6A	lysine demethylase 6A	Kdm6a	Kdm6a	-2.439	-1.412
BCL2	BCL2, apoptosis regulator	Bcl2	Bcl2	-2.434	-1.252
SLC31A2	solute carrier family 31 member 2	Slc31a2	Slc31a2	-2.433	-1.231
IGSF11	immunoglobulin superfamily member 11	Igsf11	Igsf11	-2.427	-0.965
FOPNL	FGFR1OP N-terminal like	Fopnl	Fopnl	-2.424	-1.497
ZNF563	zinc finger protein 563	Zfp563	Zfp563	-2.42	-1.352
CMAS	cytidine monophosphate N-acetylneuraminic acid synthetase	Cmas	Cmas	-2.418	-1.403
SMPD2	sphingomyelin phosphodiesterase 2	Smpd2	Smpd2	-2.416	-1.454
EIF4EBP2	eukaryotic translation initiation factor 4E binding protein 2	Eif4ebp2	Eif4ebp2	-2.414	-2.055
SRSF2	serine and arginine rich splicing factor 2	Srsf2	Srsf2	-2.401	-2.185
NRAS	NRAS proto-oncogene, GTPase	Nras	Nras	-2.395	-2.539
Bmyc	brain expressed myelocytomatosis oncogene	Bmyc	Bmyc	-2.391	-2.51
RFX7	regulatory factor X7	Rfx7	Rfx7	-2.389	-0.945
LSS	lanosterol synthase	Lss	Lss	-2.381	-1.282
RNF38	ring finger protein 38	Rnf38	Rnf38	-2.38	-1.702
NSL1	NSL1, MIS12 kinetochore complex component	Nsl1	Nsl1	-2.377	-3.454
CAPNS1	calpain small subunit 1	Capns1	Capns1	-2.375	-1.234
CDO1	cysteine dioxygenase type 1	Cdo1	Cdo1	-2.372	-1.736
SORBS3	sorbin and SH3 domain containing 3	Sorbs3	Sorbs3	-2.368	-1.176
ALDH5A1	aldehyde dehydrogenase 5 family member A1	Aldh5a1	Aldh5a1	-2.368	-0.973
ISCA2	iron-sulfur cluster assembly 2	Isca2	Isca2	-2.366	-2.598
TRAPPC3	trafficking protein particle complex 3	Trappc3	Trappc3	-2.352	-1.375
ZNF442	zinc finger protein 442	0610010B08Rik	0610010B08Rik	-2.351	-3.15
E330020D12Rik	Riken cDNA E330020D12 gene	E330020D12Rik	E330020D12Rik	-2.345	-3.245
TMEM65	transmembrane protein 65	Tmem65	Tmem65	-2.335	-1.091
DGAT1	diacylglycerol O-acyltransferase 1	Dgat1	Dgat1	-2.329	-1.463
PRELP	proline and arginine rich end leucine rich repeat protein	Prelp	Prelp	-2.328	-0.969
UBASH3B	ubiquitin associated and SH3 domain containing B	Ubash3b	Ubash3b	-2.327	-1.271
STXBP4	syntaxin binding protein 4	Stxbp4	Stxbp4	-2.314	-1.229
PLAGL2	PLAG1 like zinc finger 2	Plagl2	Plagl2	-2.312	-1.44
ALG8	ALG8, alpha-1,3-glucosyltransferase	Alg8	Alg8	-2.288	-3.704
SETD6	SET domain containing 6	Setd6	Setd6	-2.286	-1.562
SLC1A4	solute carrier family 1 member 4	Slc1a4	Slc1a4	-2.267	-1.397
RAB24	RAB24, member RAS oncogene family	Rab24	Rab24	-2.264	-1.453
CYC1	cytochrome c1	Cyc1	Cyc1	-2.262	-1.27
SLC7A2	solute carrier family 7 member 2	Slc7a2	Slc7a2	-2.254	-1.248
NCAN	neurocan	Ncan	Ncan	-2.233	-1.406
TP53INP2	tumor protein p53 inducible nuclear protein 2	Trp53inp2	Trp53inp2	-2.232	-2
ZNRF3	zinc and ring finger 3	Znrf3	Znrf3	-2.232	-1.202
TLCD1	TLC domain containing 1	Tlcd1	Tlcd1	-2.225	-1.727
CISD1	CDGSH iron sulfur domain 1	Cisd1	Cisd1	-2.209	-1.409
TIMM8A	translocase of inner mitochondrial membrane 8A	Timm8a1	Timm8a1	-2.206	-2.451
NELFA	negative elongation factor complex member A	Nelfa	Nelfa	-2.201	-1.337
ZDHHC24	zinc finger DHHC-type containing 24	Zdhhc24	Zdhhc24	-2.194	-1.867
CD38	CD38 molecule	Cd38	Cd38	-2.19	-1.612
Cox7c	cytochrome c oxidase subunit VIIc	Cox7c	Cox7c	-2.171	-3.627
NID1	nidogen 1	Nid1	Nid1	-2.171	-1.305
RAE1	ribonucleic acid export 1	Rae1	Rae1	-2.161	-1.113
GDI1	GDP dissociation inhibitor 1	Gdi1	Gdi1	-2.155	-1.404
KIAA1324L	KIAA1324 like	9330182L06Rik	9330182L06Rik	-2.152	-0.993
SOD1	superoxide dismutase 1	Sod1	Sod1	-2.142	-1.337
SLC26A11	solute carrier family 26 member 11	Slc26a11	Slc26a11	-2.137	-1.941
TIMM17A	translocase of inner mitochondrial membrane 17A	Timm17a	Timm17a	-2.137	-1.338
Emx2os	Emx2 opposite strand/antisense transcript (non-protein coding)	Emx2os	Emx2os	-2.136	-1.188
SELENBP1	selenium binding protein 1	Selenbp1	Selenbp1	-2.11	-1.667
AGL	amylo-alpha-1, 6-glucosidase, 4-alpha-glucanotransferase	Agl	Agl	-2.11	-0.747
Cyp2d22	cytochrome P450, family 2, subfamily d, polypeptide 22	Cyp2d22	Cyp2d22	-2.101	-1.555
C5orf51	chromosome 5 open reading frame 51	AW549877	AW549877	-2.095	-1.269
TBC1D19	TBC1 domain family member 19	Tbc1d19	Tbc1d19	-2.086	-1.07
LGI1	leucine rich glioma inactivated 1	Lgi1	Lgi1	-2.085	-0.998
MTX3	metaxin 3	Mtx3	Mtx3	-2.077	-1.474
Gm20300	predicted gene, 20300	Gm20300	Gm20300	-2.06	-1.447
4930519G04Rik	RIKEN cDNA 4930519G04 gene	4930519G04Rik	4930519G04Rik	-2.056	-3.49
LHX2	LIM homeobox 2	Lhx2	Lhx2	-2.052	-1.35
FBXW2	F-box and WD repeat domain containing 2	Fbxw2	Fbxw2	-2.05	-0.891
STK17B	serine/threonine kinase 17b	Stk17b	Stk17b	-2.036	-1.214
MPI	mannose phosphate isomerase	Mpi	Mpi	-2.025	-1.05
5930403L14Rik	RIKEN cDNA 5930403L14 gene	5930403L14Rik	5930403L14Rik	-2.024	-1.012
TPRKB	TP53RK binding protein	Tprkb	Tprkb	-2.02	-1.311
EDNRA	endothelin receptor type A	Ednra	Ednra	-2.013	-1.2
DESI2	desumoylating isopeptidase 2	Desi2	Desi2	-2.01	-1.327
ATL2	atlastin GTPase 2	Atl2	Atl2	-2.01	-0.843
C16orf91	chromosome 16 open reading frame 91	BC003965	BC003965	-2.004	-1.918
1700030L20Rik	RIKEN cDNA 1700030L20 gene	1700030L20Rik	1700030L20Rik	-1.999	-4.475
SLC25A35	solute carrier family 25 member 35	Slc25a35	Slc25a35	-1.999	-2.011
NR1D1	nuclear receptor subfamily 1 group D member 1	Nr1d1	Nr1d1	-1.994	-0.879
PSAT1	phosphoserine aminotransferase 1	Psat1	Psat1	-1.987	-1.227
SPRED3	sprouty related EVH1 domain containing 3	Spred3	Spred3	-1.987	-1.204
4632427E13Rik	RIKEN cDNA 4632427E13 gene	4632427E13Rik	4632427E13Rik	-1.984	-1.916
TMEM234	transmembrane protein 234	Tmem234	Tmem234	-1.984	-1.406
SIKE1	suppressor of IKBKE 1	Sike1	Sike1	-1.981	-1.151
RNF7	ring finger protein 7	Rnf7	Rnf7	-1.976	-1.028
XPR1	xenotropic and polytropic retrovirus receptor 1	Xpr1	Xpr1	-1.971	-1.211
ZFPM2	zinc finger protein, FOG family member 2	Zfpm2	Zfpm2	-1.968	1.274
IFITM3	interferon induced transmembrane protein 3	Ifitm3	Ifitm3	-1.955	-1.937
B130006D01Rik	--	B130006D01Rik	B130006D01Rik	-1.954	-2.186
HIGD2A	HIG1 hypoxia inducible domain family member 2A	Higd2a	Higd2a	-1.949	-1.673
NEO1	neogenin 1	Neo1	Neo1	-1.946	-0.831
PANK1	pantothenate kinase 1	Pank1	Pank1	-1.945	-1.171
Pgap2	post-GPI attachment to proteins 2	Pgap2	Pgap2	-1.942	-1.285
JTB	jumping translocation breakpoint	Jtb	Jtb	-1.942	-1.271
TMEM56	transmembrane protein 56	Tmem56	Tmem56	-1.942	-1.115
FGD6	FYVE, RhoGEF and PH domain containing 6	Fgd6	Fgd6	-1.94	-0.713
SLC41A1	solute carrier family 41 member 1	Slc41a1	Slc41a1	-1.939	-0.999
ABHD17C	abhydrolase domain containing 17C	Abhd17c	Abhd17c	-1.938	-1.561
PDK2	pyruvate dehydrogenase kinase 2	Pdk2	Pdk2	-1.937	-1.046
MAT2A	methionine adenosyltransferase 2A	Mat2a	Mat2a	-1.936	-1.412
Slc2a4rg-ps	Slc2a4 regulator, pseudogene	Slc2a4rg-ps	Slc2a4rg-ps	-1.935	-2.322
ATP1B2	ATPase Na+/K+ transporting subunit beta 2	Atp1b2	Atp1b2	-1.927	-1.054
GATAD2B	GATA zinc finger domain containing 2B	Gatad2b	Gatad2b	-1.924	-0.935
PHKB	phosphorylase kinase regulatory subunit beta	Phkb	Phkb	-1.916	-0.812
ADCYAP1R1	ADCYAP receptor type I	Adcyap1r1	Adcyap1r1	-1.912	-0.819
CD180	CD180 molecule	Cd180	Cd180	-1.909	-2.538
KHDC4	KH domain containing 4, pre-mRNA splicing factor	2810403A07Rik	2810403A07Rik	-1.909	-1.055
GPR84	G protein-coupled receptor 84	Gpr84	Gpr84	-1.9	-2.254
SDHC	succinate dehydrogenase complex subunit C	Sdhc	Sdhc	-1.893	-1.556
MAX	MYC associated factor X	Max	Max	-1.892	-1.128
ATXN7	ataxin 7	Atxn7	Atxn7	-1.888	-0.93
ALG2	ALG2, alpha-1,3/1,6-mannosyltransferase	Alg2	Alg2	-1.887	-1.311
TPP1	tripeptidyl peptidase 1	Tpp1	Tpp1	-1.88	-1.706
CRYBB1	crystallin beta B1	Crybb1	Crybb1	-1.873	-1.271
SDHD	succinate dehydrogenase complex subunit D	Sdhd	Sdhd	-1.873	-1.165
ZNF280C	zinc finger protein 280C	Zfp280c	Zfp280c	-1.873	-0.904
E330033B04Rik	RIKEN cDNA E330033B04 gene	E330033B04Rik	E330033B04Rik	-1.869	-1.358
SLCO1C1	solute carrier organic anion transporter family member 1C1	Slco1c1	Slco1c1	-1.864	-1.108
ORC3	origin recognition complex subunit 3	Orc3	Orc3	-1.858	-1.488
SLC29A3	solute carrier family 29 member 3	Slc29a3	Slc29a3	-1.855	-1.92
Chtop	chromatin target of PRMT1	Chtop	Chtop	-1.853	-1.858
CDK6	cyclin dependent kinase 6	Cdk6	Cdk6	-1.851	-1.51
GAPDH	glyceraldehyde-3-phosphate dehydrogenase	Gapdh	Gapdh	-1.842	-1.855
HSBP1	heat shock factor binding protein 1	Hsbp1	Hsbp1	-1.839	-2.181
TTC9C	tetratricopeptide repeat domain 9C	Ttc9c	Ttc9c	-1.837	-1.086
POGZ	pogo transposable element derived with ZNF domain	Pogz	Pogz	-1.833	-1.371
RPS25	ribosomal protein S25	Rps25	Rps25	-1.832	-2.367
KCTD18	potassium channel tetramerization domain containing 18	Kctd18	Kctd18	-1.827	-1.535
TLR9	toll like receptor 9	Tlr9	Tlr9	-1.827	-1.002
Zxda	zinc finger, X-linked, duplicated A	Zxda	Zxda	-1.826	-2.456
CERS5	ceramide synthase 5	Cers5	Cers5	-1.826	-1.831
NLK	nemo like kinase	Nlk	Nlk	-1.819	-1.491
ABCG4	ATP binding cassette subfamily G member 4	Abcg4	Abcg4	-1.818	-1.626
CYP4F3	cytochrome P450 family 4 subfamily F member 3	Cyp4f13	Cyp4f13	-1.816	-1.204
GPR37L1	G protein-coupled receptor 37 like 1	Gpr37l1	Gpr37l1	-1.815	-0.877
BCL6	B cell CLL/lymphoma 6	Bcl6	Bcl6	-1.813	-1.261
DIP2B	disco interacting protein 2 homolog B	Dip2b	Dip2b	-1.813	-0.938
IRF2BP2	interferon regulatory factor 2 binding protein 2	Irf2bp2	Irf2bp2	-1.809	-1.441
FAM222B	family with sequence similarity 222 member B	Fam222b	Fam222b	-1.809	-1.1
SLC7A11	solute carrier family 7 member 11	Slc7a11	Slc7a11	-1.809	-0.976
RASGRP1	RAS guanyl releasing protein 1	Rasgrp1	Rasgrp1	-1.808	-0.998
HEY1	hes related family bHLH transcription factor with YRPW motif 1	Hey1	Hey1	-1.805	-1.538
DCLK1	doublecortin like kinase 1	Dclk1	Dclk1	-1.797	-0.748
PRR5	proline rich 5	Prr5	Prr5	-1.79	-1.927
CMTM5	CKLF like MARVEL transmembrane domain containing 5	Cmtm5	Cmtm5	-1.79	-1.377
CDH20	cadherin 20	Cdh20	Cdh20	-1.789	-1.236
RAP2C	RAP2C, member of RAS oncogene family	Rap2c	Rap2c	-1.788	-1.32
RNASEK	ribonuclease K	Rnasek	Rnasek	-1.783	-2.308
TCF4	transcription factor 4	Tcf4	Tcf4	-1.782	-0.706
DOCK6	dedicator of cytokinesis 6	Dock6	Dock6	-1.782	0.924
EXOSC8	exosome component 8	Exosc8	Exosc8	-1.781	-1.548
ATF2	activating transcription factor 2	Atf2	Atf2	-1.781	-1.478
TMEM263	transmembrane protein 263	Tmem263	Tmem263	-1.775	-1.922
LYPD6	LY6/PLAUR domain containing 6	Lypd6	Lypd6	-1.775	-1.126
TUBA1B	tubulin alpha 1b	Tuba1b	Tuba1b	-1.774	-3.373
ATL3	atlastin GTPase 3	Atl3	Atl3	-1.772	-0.998
ZNF408	zinc finger protein 408	Zfp408	Zfp408	-1.772	-0.97
CBLB	Cbl proto-oncogene B	Cblb	Cblb	-1.77	-1.097
ATP5MC3	ATP synthase membrane subunit c locus 3	Atp5g3	Atp5g3	-1.768	-2.517
PORCN	porcupine O-acyltransferase	Porcn	Porcn	-1.766	-1.662
ORAI1	ORAI calcium release-activated calcium modulator 1	Orai1	Orai1	-1.765	-1.404
TEAD1	TEA domain transcription factor 1	Tead1	Tead1	-1.757	-0.904
SLC6A1	solute carrier family 6 member 1	Slc6a1	Slc6a1	-1.755	-1.159
NUP155	nucleoporin 155	Nup155	Nup155	-1.752	-1.13
S100a11	S100 calcium binding protein A11	S100a11	S100a11	-1.749	-1.902
TMEM229A	transmembrane protein 229A	Tmem229a	Tmem229a	-1.741	-1.107
Ppp2r3d	protein phosphatase 2 (formerly 2A), regulatory subunit B'', delta	Ppp2r3d	Ppp2r3d	-1.74	-1.517
IER3	immediate early response 3	Ier3	Ier3	-1.735	-2
KLF3	Kruppel like factor 3	Klf3	Klf3	-1.734	-1.044
RTN3	reticulon 3	Rtn3	Rtn3	-1.733	-1.646
HSD17B7	hydroxysteroid 17-beta dehydrogenase 7	Hsd17b7	Hsd17b7	-1.733	-1.253
CTCFL	CCCTC-binding factor like	Ctcfl	Ctcfl	-1.729	-5.189
PAPOLA	poly(A) polymerase alpha	Papola	Papola	-1.729	-1.292
NR2E1	nuclear receptor subfamily 2 group E member 1	Nr2e1	Nr2e1	-1.721	-1.158
PIGS	phosphatidylinositol glycan anchor biosynthesis class S	Pigs	Pigs	-1.718	-1.275
RAVER1	ribonucleoprotein, PTB binding 1	Raver1	Raver1	-1.711	-1.086
ANXA5	annexin A5	Anxa5	Anxa5	-1.71	-0.986
C16orf72	chromosome 16 open reading frame 72	1810013L24Rik	1810013L24Rik	-1.709	-1.385
POU2F1	POU class 2 homeobox 1	Pou2f1	Pou2f1	-1.707	-0.834
ZYG11B	zyg-11 family member B, cell cycle regulator	Zyg11b	Zyg11b	-1.7	-1.07
KCNK1	potassium two pore domain channel subfamily K member 1	Kcnk1	Kcnk1	-1.696	-0.956
LETMD1	LETM1 domain containing 1	Letmd1	Letmd1	-1.692	-1.555
RORB	RAR related orphan receptor B	Rorb	Rorb	-1.692	-0.808
DPY19L3	dpy-19 like C-mannosyltransferase 3	Dpy19l3	Dpy19l3	-1.691	-1.282
WDR83OS	WD repeat domain 83 opposite strand	Wdr83os	Wdr83os	-1.69	-2.163
OGFRL1	opioid growth factor receptor like 1	Ogfrl1	Ogfrl1	-1.689	-1.005
TSN	translin	Tsn	Tsn	-1.677	-1.364
PLBD2	phospholipase B domain containing 2	Plbd2	Plbd2	-1.665	-0.858
DMXL1	Dmx like 1	Dmxl1	Dmxl1	-1.66	-0.864
SMPDL3A	sphingomyelin phosphodiesterase acid like 3A	Smpdl3a	Smpdl3a	-1.648	-1.383
ZSCAN26	zinc finger and SCAN domain containing 26	Zscan26	Zscan26	-1.646	-0.82
HLF	HLF, PAR bZIP transcription factor	Hlf	Hlf	-1.643	-1.489
MOB3C	MOB kinase activator 3C	Mob3c	Mob3c	-1.641	-2.064
ENAH	ENAH, actin regulator	Enah	Enah	-1.64	-0.946
RAC1	Rac family small GTPase 1	Rac1	Rac1	-1.634	-1.37
ATAD1	ATPase family, AAA domain containing 1	Atad1	Atad1	-1.634	-1.232
BRAF	B-Raf proto-oncogene, serine/threonine kinase	Braf	Braf	-1.628	-1.323
CTDSPL	CTD small phosphatase like	Ctdspl	Ctdspl	-1.626	-1
Jpx	Jpx transcript, Xist activator (non-protein coding)	Jpx	Jpx	-1.621	-2.223
COX7A2L	cytochrome c oxidase subunit 7A2 like	Cox7a2l	Cox7a2l	-1.62	-1.976
PMP22	peripheral myelin protein 22	Pmp22	Pmp22	-1.618	-2.206
PTCHD4	patched domain containing 4	Ptchd4	Ptchd4	-1.618	-1.147
LPP	LIM domain containing preferred translocation partner in lipoma	Lpp	Lpp	-1.618	-1.007
ATP6V1G2	ATPase H+ transporting V1 subunit G2	Atp6v1g2	Atp6v1g2	-1.607	-1.221
RTN1	reticulon 1	Rtn1	Rtn1	-1.606	-2.196
LGALS3BP	galectin 3 binding protein	Lgals3bp	Lgals3bp	-1.606	-1.545
ZBTB44	zinc finger and BTB domain containing 44	Zbtb44	Zbtb44	-1.602	-0.898
LIMS1	LIM zinc finger domain containing 1	Lims1	Lims1	-1.597	-1.243
DLAT	dihydrolipoamide S-acetyltransferase	Dlat	Dlat	-1.594	-0.947
KLF7	Kruppel like factor 7	Klf7	Klf7	-1.588	-1.326
LEPROTL1	leptin receptor overlapping transcript like 1	Leprotl1	Leprotl1	-1.583	-1.496
ALG11	ALG11, alpha-1,2-mannosyltransferase	Alg11	Alg11	-1.578	-1.359
PTTG1	pituitary tumor-transforming 1	Pttg1	Pttg1	-1.574	-2.253
PRDX6	peroxiredoxin 6	Prdx6	Prdx6	-1.572	-0.912
Ncoa6	nuclear receptor coactivator 6	Ncoa6	Ncoa6	-1.571	-0.795
RASGRP3	RAS guanyl releasing protein 3	Rasgrp3	Rasgrp3	-1.569	-1.194
S1PR1	sphingosine-1-phosphate receptor 1	S1pr1	S1pr1	-1.567	-0.76
THAP3	THAP domain containing 3	Thap3	Thap3	-1.564	-1.405
A630001G21Rik	RIKEN cDNA A630001G21 gene	A630001G21Rik	A630001G21Rik	-1.558	-1.405
LACC1	laccase domain containing 1	Lacc1	Lacc1	-1.556	-1.229
IDH3G	isocitrate dehydrogenase 3 (NAD(+)) gamma	Idh3g	Idh3g	-1.547	-1.089
ATP1B1	ATPase Na+/K+ transporting subunit beta 1	Atp1b1	Atp1b1	-1.543	-0.96
CTDSP2	CTD small phosphatase 2	Ctdsp2	Ctdsp2	-1.542	-1.15
SMIM7	small integral membrane protein 7	Smim7	Smim7	-1.538	-1.616
ZCCHC9	zinc finger CCHC-type containing 9	Zcchc9	Zcchc9	-1.537	-2.097
PEBP1	phosphatidylethanolamine binding protein 1	Pebp1	Pebp1	-1.529	-2.317
TECR	trans-2,3-enoyl-CoA reductase	Tecr	Tecr	-1.528	-1.94
CS	citrate synthase	Cs	Cs	-1.526	-1.055
PSMB9	proteasome subunit beta 9	Psmb9	Psmb9	-1.521	-2.319
SLC25A23	solute carrier family 25 member 23	Slc25a23	Slc25a23	-1.519	-1.06
ZFP36	ZFP36 ring finger protein	Zfp36	Zfp36	-1.518	-1.837
FGF11	fibroblast growth factor 11	Fgf11	Fgf11	-1.516	-1.002
CFL2	cofilin 2	Cfl2	Cfl2	-1.515	-1.131
TCIRG1	T cell immune regulator 1, ATPase H+ transporting V0 subunit a3	Tcirg1	Tcirg1	-1.513	-0.948
KCNN3	potassium calcium-activated channel subfamily N member 3	Kcnn3	Kcnn3	-1.512	-1.163
GSTM5	glutathione S-transferase mu 5	Gstm1	Gstm1	-1.511	-1.394
TMEM170B	transmembrane protein 170B	Tmem170b	Tmem170b	-1.509	-1.209
PACS1	phosphofurin acidic cluster sorting protein 1	Pacs1	Pacs1	-1.5	-1.102
DUSP11	dual specificity phosphatase 11	Dusp11	Dusp11	-1.499	-0.769
RPS6KA3	ribosomal protein S6 kinase A3	Rps6ka3	Rps6ka3	-1.49	-1.265
THRSP	thyroid hormone responsive	Thrsp	Thrsp	-1.49	-1.062
B3GLCT	beta 3-glucosyltransferase	B3glct	B3glct	-1.485	-1.404
TRIM25	tripartite motif containing 25	Trim25	Trim25	-1.485	-1.174
AAK1	AP2 associated kinase 1	Aak1	Aak1	-1.48	-0.814
SMURF2	SMAD specific E3 ubiquitin protein ligase 2	Smurf2	Smurf2	-1.475	-1.004
FADS1	fatty acid desaturase 1	Fads1	Fads1	-1.474	-0.946
ZMAT3	zinc finger matrin-type 3	Zmat3	Zmat3	-1.472	-1.644
SAR1B	secretion associated Ras related GTPase 1B	Sar1b	Sar1b	-1.472	-1.144
Maml2	mastermind like transcriptional coactivator 2	Maml2	Maml2	-1.469	-0.849
SSBP1	single stranded DNA binding protein 1	Ssbp1	Ssbp1	-1.462	-1.137
G6PC3	glucose-6-phosphatase catalytic subunit 3	G6pc3	G6pc3	-1.456	-1.875
IL17RA	interleukin 17 receptor A	Il17ra	Il17ra	-1.455	-1.693
TUBA4A	tubulin alpha 4a	Tuba4a	Tuba4a	-1.448	-1.691
C1orf123	chromosome 1 open reading frame 123	0610037L13Rik	0610037L13Rik	-1.445	-1.028
TGS1	trimethylguanosine synthase 1	Tgs1	Tgs1	-1.445	-1
NPHS1	NPHS1, nephrin	Nphs1	Nphs1	-1.441	-1.655
LRTM2	leucine rich repeats and transmembrane domains 2	Lrtm2	Lrtm2	-1.44	-0.996
PDHB	pyruvate dehydrogenase E1 beta subunit	Pdhb	Pdhb	-1.438	-1.196
TRIM14	tripartite motif containing 14	Trim14	Trim14	-1.434	-1.333
TET1	tet methylcytosine dioxygenase 1	Tet1	Tet1	-1.43	-1.382
PFAS	phosphoribosylformylglycinamidine synthase	Pfas	Pfas	-1.43	-1.125
CYBRD1	cytochrome b reductase 1	Cybrd1	Cybrd1	-1.428	-2.856
AGPAT5	1-acylglycerol-3-phosphate O-acyltransferase 5	Agpat5	Agpat5	-1.427	-1.042
PLGRKT	plasminogen receptor with a C-terminal lysine	Plgrkt	Plgrkt	-1.426	-1.323
FBXL20	F-box and leucine rich repeat protein 20	Fbxl20	Fbxl20	-1.415	-0.962
MFAP3	microfibril associated protein 3	Mfap3	Mfap3	-1.415	-0.934
DCTN4	dynactin subunit 4	Dctn4	Dctn4	-1.407	-1.001
SSR3	signal sequence receptor subunit 3	Ssr3	Ssr3	-1.406	-0.831
DEGS1	delta 4-desaturase, sphingolipid 1	Degs1	Degs1	-1.404	-1.323
LRRC58	leucine rich repeat containing 58	Lrrc58	Lrrc58	-1.403	-0.973
PNP	purine nucleoside phosphorylase	Pnp	Pnp	-1.401	-1.006
UBA5	ubiquitin like modifier activating enzyme 5	Uba5	Uba5	-1.4	-0.934
SLC11A2	solute carrier family 11 member 2	Slc11a2	Slc11a2	-1.399	-2.27
SMIM14	small integral membrane protein 14	Smim14	Smim14	-1.397	-1.475
ABCD1	ATP binding cassette subfamily D member 1	Abcd1	Abcd1	-1.392	-1.187
PGAM1	phosphoglycerate mutase 1	Pgam1	Pgam1	-1.39	-1.206
PIGU	phosphatidylinositol glycan anchor biosynthesis class U	Pigu	Pigu	-1.388	-0.965
LY6E	lymphocyte antigen 6 family member E	Ly6e	Ly6e	-1.386	-1.579
MRPS7	mitochondrial ribosomal protein S7	Mrps7	Mrps7	-1.383	-1.42
IDS	iduronate 2-sulfatase	Ids	Ids	-1.38	-1.627
LRRC3	leucine rich repeat containing 3	Lrrc3	Lrrc3	-1.379	-1.384
PTBP3	polypyrimidine tract binding protein 3	Ptbp3	Ptbp3	-1.377	-1.25
MAPK9	mitogen-activated protein kinase 9	Mapk9	Mapk9	-1.376	-0.96
YPEL5	yippee like 5	Ypel5	Ypel5	-1.371	-1.431
UGCG	UDP-glucose ceramide glucosyltransferase	Ugcg	Ugcg	-1.371	-1.363
NCOA4	nuclear receptor coactivator 4	Ncoa4	Ncoa4	-1.366	-1.013
UBE2R2	ubiquitin conjugating enzyme E2 R2	Ube2r2	Ube2r2	-1.363	-1.036
ERAL1	Era like 12S mitochondrial rRNA chaperone 1	Eral1	Eral1	-1.359	-1.512
SUN2	Sad1 and UNC84 domain containing 2	Sun2	Sun2	-1.355	-1.038
BTD	biotinidase	Btd	Btd	-1.351	-1.266
AP3S2	adaptor related protein complex 3 sigma 2 subunit	Ap3s2	Ap3s2	-1.351	-1.108
MAPK1IP1L	mitogen-activated protein kinase 1 interacting protein 1 like	Mapk1ip1l	Mapk1ip1l	-1.348	-1.326
PDE7A	phosphodiesterase 7A	Pde7a	Pde7a	-1.348	-0.957
PTGS1	prostaglandin-endoperoxide synthase 1	Ptgs1	Ptgs1	-1.347	-1.311
FRRS1	ferric chelate reductase 1	Frrs1	Frrs1	-1.345	-2.398
IKZF1	IKAROS family zinc finger 1	Ikzf1	Ikzf1	-1.344	-1.16
Tagap1	T cell activation GTPase activating protein 1	Tagap1	Tagap1	-1.343	-2.053
TYROBP	TYRO protein tyrosine kinase binding protein	Tyrobp	Tyrobp	-1.339	-3.29
ATXN7L3B	ataxin 7 like 3B	Atxn7l3b	Atxn7l3b	-1.338	-0.983
RFX3	regulatory factor X3	Rfx3	Rfx3	-1.336	-0.802
FMO1	flavin containing monooxygenase 1	Fmo1	Fmo1	-1.332	-1.823
LTN1	listerin E3 ubiquitin protein ligase 1	Ltn1	Ltn1	-1.328	-0.802
CCND1	cyclin D1	Ccnd1	Ccnd1	-1.326	-1.151
DPH5	diphthamide biosynthesis 5	Dph5	Dph5	-1.325	-1.864
MOSPD3	motile sperm domain containing 3	Mospd3	Mospd3	-1.319	-1.382
CD47	CD47 molecule	Cd47	Cd47	-1.319	-0.82
FAM210A	family with sequence similarity 210 member A	Fam210a	Fam210a	-1.316	-1.205
CSRNP2	cysteine and serine rich nuclear protein 2	Csrnp2	Csrnp2	-1.301	-1.459
AGPAT1	1-acylglycerol-3-phosphate O-acyltransferase 1	Agpat1	Agpat1	-1.3	-1.565
RFK	riboflavin kinase	Rfk	Rfk	-1.299	-1.553
GANAB	glucosidase II alpha subunit	Ganab	Ganab	-1.299	-1.329
NDUFB5	NADH:ubiquinone oxidoreductase subunit B5	Ndufb5	Ndufb5	-1.297	-1.685
LY96	lymphocyte antigen 96	Ly96	Ly96	-1.294	-3.226
RNF5	ring finger protein 5	Rnf5	Rnf5	-1.294	-2.107
UBN2	ubinuclein 2	Ubn2	Ubn2	-1.292	-0.943
Tug1	taurine upregulated gene 1	Tug1	Tug1	-1.287	-1.318
GSK3B	glycogen synthase kinase 3 beta	Gsk3b	Gsk3b	-1.283	-1.318
TMEM38A	transmembrane protein 38A	Tmem38a	Tmem38a	-1.282	-1.431
MSL1	male specific lethal 1 homolog	Msl1	Msl1	-1.282	-0.993
NFIA	nuclear factor I A	Nfia	Nfia	-1.276	-1.011
SLC6A11	solute carrier family 6 member 11	Slc6a11	Slc6a11	-1.275	-0.882
PSME2	proteasome activator subunit 2	Psme2	Psme2	-1.274	-1.937
TRAPPC1	trafficking protein particle complex 1	Trappc1	Trappc1	-1.271	-2.584
GNA13	G protein subunit alpha 13	Gna13	Gna13	-1.27	-1.088
PBX1	PBX homeobox 1	Pbx1	Pbx1	-1.268	-1.169
GPR108	G protein-coupled receptor 108	Gpr108	Gpr108	-1.267	-0.958
BOD1	biorientation of chromosomes in cell division 1	Bod1	Bod1	-1.266	-2.461
TLR1	toll like receptor 1	Tlr1	Tlr1	-1.262	-1.472
ARMC10	armadillo repeat containing 10	Armc10	Armc10	-1.259	-1.258
POT1	protection of telomeres 1	Pot1a	Pot1a	-1.258	-1.303
TMEM131	transmembrane protein 131	Tmem131	Tmem131	-1.258	-0.769
ETV1	ETS variant 1	Etv1	Etv1	-1.257	-1.083
SNX12	sorting nexin 12	Snx12	Snx12	-1.257	-1.021
LIN7C	lin-7 homolog C, crumbs cell polarity complex component	Lin7c	Lin7c	-1.257	-0.939
CRAT	carnitine O-acetyltransferase	Crat	Crat	-1.255	-0.963
DENND6A	DENN domain containing 6A	Dennd6a	Dennd6a	-1.252	-0.937
FBLIM1	filamin binding LIM protein 1	Fblim1	Fblim1	-1.251	-2.599
PHC3	polyhomeotic homolog 3	Phc3	Phc3	-1.251	-0.789
SFXN1	sideroflexin 1	Sfxn1	Sfxn1	-1.245	-0.946
MAPK14	mitogen-activated protein kinase 14	Mapk14	Mapk14	-1.243	-1.444
ENY2	ENY2, transcription and export complex 2 subunit	Eny2	Eny2	-1.239	-1.83
ADAP2	ArfGAP with dual PH domains 2	Adap2	Adap2	-1.233	-0.764
MEGF11	multiple EGF like domains 11	Megf11	Megf11	-1.231	-1.36
RNH1	ribonuclease/angiogenin inhibitor 1	Rnh1	Rnh1	-1.225	-1.896
CBX5	chromobox 5	Cbx5	Cbx5	-1.225	-0.78
OSGIN2	oxidative stress induced growth inhibitor family member 2	Osgin2	Osgin2	-1.223	-1.32
ZBTB34	zinc finger and BTB domain containing 34	Zbtb34	Zbtb34	-1.216	-1.755
BMPR2	bone morphogenetic protein receptor type 2	Bmpr2	Bmpr2	-1.215	-1.204
ALG3	ALG3, alpha-1,3- mannosyltransferase	Alg3	Alg3	-1.21	-1.985
BMPR1A	bone morphogenetic protein receptor type 1A	Bmpr1a	Bmpr1a	-1.21	-0.873
RNF170	ring finger protein 170	Rnf170	Rnf170	-1.205	-1.239
CXorf38	chromosome X open reading frame 38	1810030O07Rik	1810030O07Rik	-1.205	-1.23
TMEM230	transmembrane protein 230	Tmem230	Tmem230	-1.203	-3.844
SDF2	stromal cell derived factor 2	Sdf2	Sdf2	-1.203	-1.495
COX6A1	cytochrome c oxidase subunit 6A1	Cox6a1	Cox6a1	-1.202	-2.113
KLHDC10	kelch domain containing 10	Klhdc10	Klhdc10	-1.202	-1.281
CASP1	caspase 1	Casp1	Casp1	-1.201	-1.615
PIAS1	protein inhibitor of activated STAT 1	Pias1	Pias1	-1.2	-1.042
6820431F20Rik	cadherin 11 pseudogene	6820431F20Rik	6820431F20Rik	-1.198	-0.789
CMPK1	cytidine/uridine monophosphate kinase 1	Cmpk1	Cmpk1	-1.196	-1.047
GOT1	glutamic-oxaloacetic transaminase 1	Got1	Got1	-1.195	-1.393
TMEM144	transmembrane protein 144	Tmem144	Tmem144	-1.194	-1.208
ELOVL2	ELOVL fatty acid elongase 2	Elovl2	Elovl2	-1.19	-1.539
CMKLR1	chemerin chemokine-like receptor 1	Cmklr1	Cmklr1	-1.186	-0.884
CPNE3	copine 3	Cpne3	Cpne3	-1.185	-1.184
TUBA1A	tubulin alpha 1a	Tuba1a	Tuba1a	-1.182	-1.208
CADM2	cell adhesion molecule 2	Cadm2	Cadm2	-1.177	-1.159
CRIPT	CXXC repeat containing interactor of PDZ3 domain	Cript	Cript	-1.176	-2.254
NFE2L2	nuclear factor, erythroid 2 like 2	Nfe2l2	Nfe2l2	-1.175	-1.071
TUBB4A	tubulin beta 4A class IVa	Tubb4a	Tubb4a	-1.175	0.729
ACP1	acid phosphatase 1	Acp1	Acp1	-1.173	-1.699
NAA35	N(alpha)-acetyltransferase 35, NatC auxiliary subunit	Naa35	Naa35	-1.171	-1.059
FBXO22	F-box protein 22	Fbxo22	Fbxo22	-1.166	-1.286
MAN2B1	mannosidase alpha class 2B member 1	Man2b1	Man2b1	-1.163	-0.95
KLHL20	kelch like family member 20	Klhl20	Klhl20	-1.162	-1.001
TNFRSF21	TNF receptor superfamily member 21	Tnfrsf21	Tnfrsf21	-1.162	-0.919
FAM214B	family with sequence similarity 214 member B	Fam214b	Fam214b	-1.161	-1.604
PSMB5	proteasome subunit beta 5	Psmb5	Psmb5	-1.161	-1.56
LYRM4	LYR motif containing 4	Lyrm4	Lyrm4	-1.161	-1.366
SLC12A9	solute carrier family 12 member 9	Slc12a9	Slc12a9	-1.155	-0.968
ST6GALNAC5	ST6 N-acetylgalactosaminide alpha-2,6-sialyltransferase 5	St6galnac5	St6galnac5	-1.155	-0.963
SPARC	secreted protein acidic and cysteine rich	Sparc	Sparc	-1.151	-1.505
DDAH1	dimethylarginine dimethylaminohydrolase 1	Ddah1	Ddah1	-1.143	-0.981
ATP6V0B	ATPase H+ transporting V0 subunit b	Atp6v0b	Atp6v0b	-1.141	-1.502
TNKS2	tankyrase 2	Tnks2	Tnks2	-1.139	-0.941
KCMF1	potassium channel modulatory factor 1	Kcmf1	Kcmf1	-1.133	-0.975
RALGPS1	Ral GEF with PH domain and SH3 binding motif 1	Ralgps1	Ralgps1	-1.132	-1.144
LDHA	lactate dehydrogenase A	Ldha	Ldha	-1.127	-0.889
PAG1	phosphoprotein membrane anchor with glycosphingolipid microdomains 1	Pag1	Pag1	-1.119	-0.994
ELOVL5	ELOVL fatty acid elongase 5	Elovl5	Elovl5	-1.119	-0.864
CUTA	cutA divalent cation tolerance homolog	Cuta	Cuta	-1.113	-2.22
TMEM39A	transmembrane protein 39A	Tmem39a	Tmem39a	-1.113	-1.651
B4GALT1	beta-1,4-galactosyltransferase 1	B4galt1	B4galt1	-1.104	-1.426
NDUFS3	NADH:ubiquinone oxidoreductase core subunit S3	Ndufs3	Ndufs3	-1.099	-1.799
CRKL	CRK like proto-oncogene, adaptor protein	Crkl	Crkl	-1.095	-0.913
GYG1	glycogenin 1	Gyg	Gyg	-1.094	-1.613
PAICS	phosphoribosylaminoimidazole carboxylase and phosphoribosylaminoimidazolesuccinocarboxamide synthase	Paics	Paics	-1.091	-1.004
NTRK2	neurotrophic receptor tyrosine kinase 2	Ntrk2	Ntrk2	-1.087	-0.875
2310015A10Rik	RIKEN cDNA 2310015A10 gene	2310015A10Rik	2310015A10Rik	-1.083	-1.088
FJX1	four jointed box 1	Fjx1	Fjx1	-1.08	-0.848
LAMP2	lysosomal associated membrane protein 2	Lamp2	Lamp2	-1.072	-1.542
MBTD1	mbt domain containing 1	Mbtd1	Mbtd1	-1.069	-0.895
TAGAP	T cell activation RhoGTPase activating protein	Tagap	Tagap	-1.067	-0.83
ZNF266	zinc finger protein 266	Zfp266	Zfp266	-1.061	-0.833
ALG10	ALG10, alpha-1,2-glucosyltransferase	Alg10b	Alg10b	-1.055	-1.126
CTDNEP1	CTD nuclear envelope phosphatase 1	Ctdnep1	Ctdnep1	-1.054	-1.308
NFATC3	nuclear factor of activated T cells 3	Nfatc3	Nfatc3	-1.047	-0.911
AP1G1	adaptor related protein complex 1 gamma 1 subunit	Ap1g1	Ap1g1	-1.043	-0.898
PMVK	phosphomevalonate kinase	Pmvk	Pmvk	-1.041	-1.615
N4BP1	NEDD4 binding protein 1	N4bp1	N4bp1	-1.041	-1.066
BACH2	BTB domain and CNC homolog 2	Bach2	Bach2	-1.036	-0.987
ARHGEF6	Rac/Cdc42 guanine nucleotide exchange factor 6	Arhgef6	Arhgef6	-1.036	-0.726
ATP6AP1	ATPase H+ transporting accessory protein 1	Atp6ap1	Atp6ap1	-1.034	-1.68
EIF2S1	eukaryotic translation initiation factor 2 subunit alpha	Eif2s1	Eif2s1	-1.034	-1.418
SERINC3	serine incorporator 3	Serinc3	Serinc3	-1.029	-1.259
EMC3	ER membrane protein complex subunit 3	Emc3	Emc3	-1.029	-1.258
TMEM9B	TMEM9 domain family member B	Tmem9b	Tmem9b	-1.025	-1.044
CMIP	c-Maf inducing protein	Cmip	Cmip	-1.019	-1.435
NRROS	negative regulator of reactive oxygen species	Nrros	Nrros	-1.016	-1.524
HADHB	hydroxyacyl-CoA dehydrogenase trifunctional multienzyme complex subunit beta	Hadhb	Hadhb	-1.015	-1.477
FKBP1A	FK506 binding protein 1A	Fkbp1a	Fkbp1a	-1.012	-1.406
Rbx1	ring-box 1	Rbx1	Rbx1	-1.011	-1.286
YIPF5	Yip1 domain family member 5	Yipf5	Yipf5	-1.009	-1.547
MAN2A2	mannosidase alpha class 2A member 2	Man2a2	Man2a2	-1.008	-0.771
TMEM50A	transmembrane protein 50A	Tmem50a	Tmem50a	-1.004	-0.93
C5AR1	complement C5a receptor 1	C5ar1	C5ar1	-1.001	-1.668
DRP2	dystrophin related protein 2	Drp2	Drp2	-0.998	-0.957
COX16	COX16, cytochrome c oxidase assembly homolog	Cox16	Cox16	-0.99	-2.094
DPAGT1	dolichyl-phosphate N-acetylglucosaminephosphotransferase 1	Dpagt1	Dpagt1	-0.989	-2.02
TRIB1	tribbles pseudokinase 1	Trib1	Trib1	-0.983	-1.653
RNF145	ring finger protein 145	Rnf145	Rnf145	-0.983	-0.939
PIGL	phosphatidylinositol glycan anchor biosynthesis class L	Pigl	Pigl	-0.982	-1.932
FOXO1	forkhead box O1	Foxo1	Foxo1	-0.981	-0.932
TAB2	TGF-beta activated kinase 1/MAP3K7 binding protein 2	Tab2	Tab2	-0.97	-0.751
ORAI3	ORAI calcium release-activated calcium modulator 3	Orai3	Orai3	-0.964	-1.607
Cd33	CD33 antigen	Cd33	Cd33	-0.962	-0.923
SLC14A1	solute carrier family 14 member 1 (Kidd blood group)	Slc14a1	Slc14a1	-0.961	-1.438
ADI1	acireductone dioxygenase 1	Adi1	Adi1	-0.959	-1.041
STRBP	spermatid perinuclear RNA binding protein	Strbp	Strbp	-0.959	-0.936
C5orf34	chromosome 5 open reading frame 34	4833420G17Rik	4833420G17Rik	-0.956	-1.158
YWHAZ	tyrosine 3-monooxygenase/tryptophan 5-monooxygenase activation protein zeta	Ywhaz	Ywhaz	-0.953	-1.088
SPPL2A	signal peptide peptidase like 2A	Sppl2a	Sppl2a	-0.951	-1.177
CDK10	cyclin dependent kinase 10	Cdk10	Cdk10	-0.951	-1.024
LOC102724788/PRODH	proline dehydrogenase 1	Prodh	Prodh	-0.941	0.789
SUPT7L	SPT7 like, STAGA complex gamma subunit	Supt7l	Supt7l	-0.937	-0.989
GNAS	GNAS complex locus	Gnas	Gnas	-0.937	-0.813
EGR1	early growth response 1	Egr1	Egr1	-0.932	-1.469
RPL15	ribosomal protein L15	Rpl15	Rpl15	-0.931	-1.261
ADAMTS13	ADAM metallopeptidase with thrombospondin type 1 motif 13	Adamts13	Adamts13	-0.93	-2.852
TMEM64	transmembrane protein 64	Tmem64	Tmem64	-0.928	-1.734
BRK1	BRICK1, SCAR/WAVE actin nucleating complex subunit	Brk1	Brk1	-0.928	-1.406
UBFD1	ubiquitin family domain containing 1	Ubfd1	Ubfd1	-0.922	-1.044
EIF5	eukaryotic translation initiation factor 5	Eif5	Eif5	-0.918	-0.935
MLLT3	MLLT3, super elongation complex subunit	Mllt3	Mllt3	-0.916	-0.935
DRAM2	DNA damage regulated autophagy modulator 2	Dram2	Dram2	-0.914	-1.269
ZCCHC2	zinc finger CCHC-type containing 2	Zcchc2	Zcchc2	-0.91	-0.803
BNIP2	BCL2 interacting protein 2	Bnip2	Bnip2	-0.902	-1.013
RPL10A	ribosomal protein L10a	Rpl10a	Rpl10a	-0.897	-2.242
RPS15A	ribosomal protein S15a	Rps15a	Rps15a	-0.895	-1.211
ARIH1	ariadne RBR E3 ubiquitin protein ligase 1	Arih1	Arih1	-0.889	-0.98
SLC38A9	solute carrier family 38 member 9	Slc38a9	Slc38a9	-0.888	-1.025
YTHDF3	YTH N6-methyladenosine RNA binding protein 3	Ythdf3	Ythdf3	-0.88	-0.792
CD53	CD53 molecule	Cd53	Cd53	-0.878	-2.107
LRIG2	leucine rich repeats and immunoglobulin like domains 2	Lrig2	Lrig2	-0.878	-0.884
LCP2	lymphocyte cytosolic protein 2	Lcp2	Lcp2	-0.862	-0.917
DUSP1	dual specificity phosphatase 1	Dusp1	Dusp1	-0.86	-1.751
LCLAT1	lysocardiolipin acyltransferase 1	Lclat1	Lclat1	-0.86	-1.651
ARL6IP1	ADP ribosylation factor like GTPase 6 interacting protein 1	Arl6ip1	Arl6ip1	-0.855	-1.8
B4GALT6	beta-1,4-galactosyltransferase 6	B4galt6	B4galt6	-0.85	-1.059
CD81	CD81 molecule	Cd81	Cd81	-0.844	-1.067
RAPH1	Ras association (RalGDS/AF-6) and pleckstrin homology domains 1	Raph1	Raph1	-0.844	-0.857
JAM2	junctional adhesion molecule 2	Jam2	Jam2	-0.842	-1.079
UBE2B	ubiquitin conjugating enzyme E2 B	Ube2b	Ube2b	-0.838	-1.574
PAPSS2	3'-phosphoadenosine 5'-phosphosulfate synthase 2	Papss2	Papss2	-0.833	-1.001
BAALC	BAALC, MAP3K1 and KLF4 binding	Baalc	Baalc	-0.831	-0.964
CBFB	core-binding factor beta subunit	Cbfb	Cbfb	-0.83	-0.904
ACCS	1-aminocyclopropane-1-carboxylate synthase homolog (inactive)	Accs	Accs	-0.826	-1.254
Mapre2	microtubule-associated protein, RP/EB family, member 2	Mapre2	Mapre2	-0.826	-0.753
SLC38A6	solute carrier family 38 member 6	Slc38a6	Slc38a6	-0.825	-1.207
GLTP	glycolipid transfer protein	Gltp	Gltp	-0.823	-0.957
SUZ12	SUZ12 polycomb repressive complex 2 subunit	Suz12	Suz12	-0.822	-0.965
MSMO1	methylsterol monooxygenase 1	Msmo1	Msmo1	-0.822	-0.832
RAB2A	RAB2A, member RAS oncogene family	Rab2a	Rab2a	-0.815	-0.783
SLC9A3R1	SLC9A3 regulator 1	Slc9a3r1	Slc9a3r1	-0.815	0.884
BTG1	BTG anti-proliferation factor 1	Btg1	Btg1	-0.812	-0.822
LAPTM5	lysosomal protein transmembrane 5	Laptm5	Laptm5	-0.81	-0.956
HS2ST1	heparan sulfate 2-O-sulfotransferase 1	Hs2st1	Hs2st1	-0.81	-0.902
SLC44A2	solute carrier family 44 member 2	Slc44a2	Slc44a2	-0.807	-1.112
NPC1	NPC intracellular cholesterol transporter 1	Npc1	Npc1	-0.782	-0.823
TSPAN7	tetraspanin 7	Tspan7	Tspan7	-0.781	-0.836
RAP1A	RAP1A, member of RAS oncogene family	Rap1a	Rap1a	-0.78	-1.127
TSC22D2	TSC22 domain family member 2	Tsc22d2	Tsc22d2	-0.778	-1.036
APOBEC3B	apolipoprotein B mRNA editing enzyme catalytic subunit 3B	Apobec3	Apobec3	-0.764	-1.375
RAP2A	RAP2A, member of RAS oncogene family	Rap2a	Rap2a	-0.758	-0.883
YIPF6	Yip1 domain family member 6	Yipf6	Yipf6	-0.757	-0.945
Cald1	caldesmon 1	Cald1	Cald1	-0.754	0.909
RAB6B	RAB6B, member RAS oncogene family	Rab6b	Rab6b	-0.746	-1.184
CASD1	CAS1 domain containing 1	Casd1	Casd1	-0.746	-1.089
UBE2J1	ubiquitin conjugating enzyme E2 J1	Ube2j1	Ube2j1	-0.745	-0.918
PIGQ	phosphatidylinositol glycan anchor biosynthesis class Q	Pigq	Pigq	-0.742	-1.34
SHISA5	shisa family member 5	Shisa5	Shisa5	-0.74	-1.511
Gm12191	ribosomal protein L30 pseudogene	Gm12191	Gm12191	-0.737	-1.827
CEBPG	CCAAT/enhancer binding protein gamma	Cebpg	Cebpg	-0.737	-1.074
SHC1	SHC adaptor protein 1	Shc1	Shc1	-0.734	-1.012
USP2	ubiquitin specific peptidase 2	Usp2	Usp2	-0.734	-0.948
LAMB2	laminin subunit beta 2	Lamb2	Lamb2	-0.734	0.823
SDCBP	syndecan binding protein	Sdcbp	Sdcbp	-0.727	-1.711
LGALS8	galectin 8	Lgals8	Lgals8	-0.723	-0.999
WDR37	WD repeat domain 37	Wdr37	Wdr37	-0.722	-1.183
ABI2	abl interactor 2	Abi2	Abi2	-0.718	-1
SAT1	spermidine/spermine N1-acetyltransferase 1	Sat1	Sat1	-0.717	-1.682
ZDHHC9	zinc finger DHHC-type containing 9	Zdhhc9	Zdhhc9	-0.716	-1.39
GPR155	G protein-coupled receptor 155	Gpr155	Gpr155	-0.713	-0.945
MARF1	meiosis regulator and mRNA stability factor 1	Marf1	Marf1	-0.703	-0.75
CELF2	CUGBP Elav-like family member 2	Celf2	Celf2	-0.694	-1.169
PTP4A2	protein tyrosine phosphatase type IVA, member 2	Ptp4a2	Ptp4a2	-0.688	-1.032
MGAT4A	mannosyl (alpha-1,3-)-glycoprotein beta-1,4-N-acetylglucosaminyltransferase, isozyme A	Mgat4a	Mgat4a	-0.686	-0.971
XPO7	exportin 7	Xpo7	Xpo7	-0.682	-0.869
ROGDI	rogdi homolog	Rogdi	Rogdi	-0.676	-1.109
RPL18	ribosomal protein L18	Rpl18	Rpl18	-0.674	-0.964
SCAMP2	secretory carrier membrane protein 2	Scamp2	Scamp2	-0.655	-0.785
API5	apoptosis inhibitor 5	Api5	Api5	-0.638	-0.97
PIP4K2A	phosphatidylinositol-5-phosphate 4-kinase type 2 alpha	Pip4k2a	Pip4k2a	-0.635	-0.962
PIGM	phosphatidylinositol glycan anchor biosynthesis class M	Pigm	Pigm	-0.633	-0.879
FAM160B2	family with sequence similarity 160 member B2	Fam160b2	Fam160b2	-0.618	-1.259
GRN	granulin precursor	Grn	Grn	-0.615	-0.735
TLR7	toll like receptor 7	Tlr7	Tlr7	-0.61	-1.182
LHFPL2	LHFPL tetraspan subfamily member 2	Lhfpl2	Lhfpl2	-0.587	-0.96
RGS2	regulator of G protein signaling 2	Rgs2	Rgs2	-0.585	-1.571
CHD4	chromodomain helicase DNA binding protein 4	Chd4	Chd4	0.556	0.848
NCOR2	nuclear receptor corepressor 2	Ncor2	Ncor2	0.566	0.776
PPIG	peptidylprolyl isomerase G	Ppig	Ppig	0.599	0.722
SBF1	SET binding factor 1	Sbf1	Sbf1	0.612	0.851
ATN1	atrophin 1	Atn1	Atn1	0.648	0.835
DCAF8	DDB1 and CUL4 associated factor 8	Dcaf8	Dcaf8	0.67	0.77
MAP7	microtubule associated protein 7	Map7	Map7	0.694	0.958
AGAP1	ArfGAP with GTPase domain, ankyrin repeat and PH domain 1	Agap1	Agap1	0.707	0.874
Zrsr1	zinc finger (CCCH type), RNA binding motif and serine/arginine rich 1	Zrsr1	Zrsr1	0.727	1.008
PHGDH	phosphoglycerate dehydrogenase	Phgdh	Phgdh	0.737	1.013
KIF1C	kinesin family member 1C	Kif1c	Kif1c	0.742	1.199
UACA	uveal autoantigen with coiled-coil domains and ankyrin repeats	Uaca	Uaca	0.749	1.35
MAG	myelin associated glycoprotein	Mag	Mag	0.767	1.798
MOBP	myelin-associated oligodendrocyte basic protein	Mobp	Mobp	0.771	0.933
SOX10	SRY-box 10	Sox10	Sox10	0.778	1.31
KDR	kinase insert domain receptor	Kdr	Kdr	0.779	1.856
HDGF	heparin binding growth factor	Hdgf	Hdgf	0.784	0.965
RNF150	ring finger protein 150	Rnf150	Rnf150	0.796	-1.29
TSC22D3	TSC22 domain family member 3	Tsc22d3	Tsc22d3	0.803	-1.165
TAOK2	TAO kinase 2	Taok2	Taok2	0.804	0.847
ZNF488	zinc finger protein 488	Zfp488	Zfp488	0.809	-1.449
ALDH2	aldehyde dehydrogenase 2 family (mitochondrial)	Aldh2	Aldh2	0.809	1.129
CCDC9B	coiled-coil domain containing 9B	A430105I19Rik	A430105I19Rik	0.815	1.126
Ccl9	chemokine (C-C motif) ligand 9	Ccl9	Ccl9	0.819	-1.188
AP3D1	adaptor related protein complex 3 delta 1 subunit	Ap3d1	Ap3d1	0.819	0.904
GNG10	G protein subunit gamma 10	Gng10	Gng10	0.826	-1.798
MID1IP1	MID1 interacting protein 1	Mid1ip1	Mid1ip1	0.836	0.78
ACIN1	apoptotic chromatin condensation inducer 1	Acin1	Acin1	0.836	0.99
ABCB1	ATP binding cassette subfamily B member 1	Abcb1a	Abcb1a	0.838	1.338
KLC1	kinesin light chain 1	Klc1	Klc1	0.839	1.422
MINK1	misshapen like kinase 1	Mink1	Mink1	0.842	1.157
EFNB3	ephrin B3	Efnb3	Efnb3	0.844	1.104
ARID1B	AT-rich interaction domain 1B	Arid1b	Arid1b	0.846	0.885
HGS	hepatocyte growth factor-regulated tyrosine kinase substrate	Hgs	Hgs	0.847	0.953
ZNF277	zinc finger protein 277	Zfp277	Zfp277	0.855	-1.033
RAB3GAP1	RAB3 GTPase activating protein catalytic subunit 1	Rab3gap1	Rab3gap1	0.855	1.06
FCGR1A	Fc fragment of IgG receptor Ia	Fcgr1	Fcgr1	0.856	-0.973
NUB1	negative regulator of ubiquitin like proteins 1	Nub1	Nub1	0.863	0.889
PRPF6	pre-mRNA processing factor 6	Prpf6	Prpf6	0.875	0.857
CDC37	cell division cycle 37	Cdc37	Cdc37	0.882	1.087
Srgn	serglycin	Srgn	Srgn	0.887	-1.412
CELF4	CUGBP Elav-like family member 4	Celf4	Celf4	0.894	-1.411
Gm19757	predicted gene, 19757	Gm19757	Gm19757	0.896	-1.586
APBA2	amyloid beta precursor protein binding family A member 2	Apba2	Apba2	0.924	0.913
POLR2A	RNA polymerase II subunit A	Polr2a	Polr2a	0.927	0.776
LDB1	LIM domain binding 1	Ldb1	Ldb1	0.927	0.806
Nes	nestin	Nes	Nes	0.927	1.849
FEZ1	fasciculation and elongation protein zeta 1	Fez1	Fez1	0.936	1.913
RAD21	RAD21 cohesin complex component	Rad21	Rad21	0.943	0.796
UBTF	upstream binding transcription factor, RNA polymerase I	Ubtf	Ubtf	0.946	0.862
EIF4G1	eukaryotic translation initiation factor 4 gamma 1	Eif4g1	Eif4g1	0.947	0.977
UBE2O	ubiquitin conjugating enzyme E2 O	Ube2o	Ube2o	0.953	1.13
YBX1	Y-box binding protein 1	Ybx1	Ybx1	0.957	0.774
UPF2	UPF2, regulator of nonsense mediated mRNA decay	Upf2	Upf2	0.96	0.844
MYO18A	myosin XVIIIA	Myo18a	Myo18a	0.962	1.088
CHCHD3	coiled-coil-helix-coiled-coil-helix domain containing 3	Chchd3	Chchd3	0.963	0.961
PPP2CA	protein phosphatase 2 catalytic subunit alpha	Ppp2ca	Ppp2ca	0.979	0.735
KCTD3	potassium channel tetramerization domain containing 3	Kctd3	Kctd3	0.981	1.436
AKAP12	A-kinase anchoring protein 12	Akap12	Akap12	0.982	1.399
BCORL1	BCL6 corepressor like 1	Bcorl1	Bcorl1	0.984	0.915
TAL1	TAL bHLH transcription factor 1, erythroid differentiation factor	Tal1	Tal1	0.993	-1.328
SUPT16H	SPT16 homolog, facilitates chromatin remodeling subunit	Supt16	Supt16	0.994	0.814
C1orf115	chromosome 1 open reading frame 115	C130074G19Rik	C130074G19Rik	0.996	2.03
FGD5	FYVE, RhoGEF and PH domain containing 5	Fgd5	Fgd5	1.001	1.408
NOP14	NOP14 nucleolar protein	Nop14	Nop14	1.012	0.994
C11orf58	chromosome 11 open reading frame 58	1110004F10Rik	1110004F10Rik	1.013	0.953
ELAVL3	ELAV like RNA binding protein 3	Elavl3	Elavl3	1.017	1.13
Ptms	parathymosin	Ptms	Ptms	1.024	0.983
SAFB	scaffold attachment factor B	Safb	Safb	1.028	1.149
SLC35B2	solute carrier family 35 member B2	Slc35b2	Slc35b2	1.029	-1.199
Spg20	spastic paraplegia 20, spartin (Troyer syndrome) homolog (human)	Spg20	Spg20	1.029	0.812
KCTD20	potassium channel tetramerization domain containing 20	Kctd20	Kctd20	1.03	1.097
NRXN2	neurexin 2	Nrxn2	Nrxn2	1.03	1.166
ANO4	anoctamin 4	Ano4	Ano4	1.034	1.66
ARHGEF2	Rho/Rac guanine nucleotide exchange factor 2	Arhgef2	Arhgef2	1.039	0.848
CYTH1	cytohesin 1	Cyth1	Cyth1	1.042	1.151
HSPA8	heat shock protein family A (Hsp70) member 8	Hspa8	Hspa8	1.045	0.728
PABPN1	poly(A) binding protein nuclear 1	Pabpn1	Pabpn1	1.046	0.868
APBB1	amyloid beta precursor protein binding family B member 1	Apbb1	Apbb1	1.049	1.263
MAPK8IP1	mitogen-activated protein kinase 8 interacting protein 1	Mapk8ip1	Mapk8ip1	1.049	1.297
CLTB	clathrin light chain B	Cltb	Cltb	1.051	1.263
ACTG1	actin gamma 1	Actg1	Actg1	1.053	0.761
TXLNA	taxilin alpha	Txlna	Txlna	1.061	0.83
RPL37A	ribosomal protein L37a	Rpl37a	Rpl37a	1.069	-1.116
LRPAP1	LDL receptor related protein associated protein 1	Lrpap1	Lrpap1	1.07	0.817
NUMA1	nuclear mitotic apparatus protein 1	Numa1	Numa1	1.071	0.949
RDX	radixin	Rdx	Rdx	1.077	0.89
YTHDC1	YTH domain containing 1	Ythdc1	Ythdc1	1.078	0.809
Gm15645	predicted gene 15645	Gm15645	Gm15645	1.083	-1.74
NDRG1	N-myc downstream regulated 1	Ndrg1	Ndrg1	1.089	1.486
ACVRL1	activin A receptor like type 1	Acvrl1	Acvrl1	1.092	1.755
PRKCSH	protein kinase C substrate 80K-H	Prkcsh	Prkcsh	1.096	0.842
HDAC11	histone deacetylase 11	Hdac11	Hdac11	1.096	1.265
MPC2	mitochondrial pyruvate carrier 2	Mpc2	Mpc2	1.101	-2.097
ARC	activity regulated cytoskeleton associated protein	Arc	Arc	1.101	1.408
UNC45A	unc-45 myosin chaperone A	Unc45a	Unc45a	1.106	1.143
TBC1D10B	TBC1 domain family member 10B	Tbc1d10b	Tbc1d10b	1.115	1.459
SLC4A2	solute carrier family 4 member 2	Slc4a2	Slc4a2	1.119	0.999
AHDC1	AT-hook DNA binding motif containing 1	Ahdc1	Ahdc1	1.12	0.944
HSP90AB1	heat shock protein 90 alpha family class B member 1	Hsp90ab1	Hsp90ab1	1.125	1.075
SHANK3	SH3 and multiple ankyrin repeat domains 3	Shank3	Shank3	1.129	1.133
PPFIBP1	PPFIA binding protein 1	Ppfibp1	Ppfibp1	1.131	1.32
Nacad	NAC alpha domain containing	Nacad	Nacad	1.142	1.283
TNIP1	TNFAIP3 interacting protein 1	Tnip1	Tnip1	1.147	1.251
MAP1A	microtubule associated protein 1A	Map1a	Map1a	1.152	0.855
SERPINH1	serpin family H member 1	Serpinh1	Serpinh1	1.155	1.403
MTCL1	microtubule crosslinking factor 1	Mtcl1	Mtcl1	1.169	1.186
AP2A1	adaptor related protein complex 2 alpha 1 subunit	Ap2a1	Ap2a1	1.179	1.158
Clasrp	CLK4-associating serine/arginine rich protein	Clasrp	Clasrp	1.181	1.475
CEP250	centrosomal protein 250	Cep250	Cep250	1.182	0.956
RPL27	ribosomal protein L27	Rpl27	Rpl27	1.187	-1.188
NSMCE4A	NSE4 homolog A, SMC5-SMC6 complex component	Nsmce4a	Nsmce4a	1.187	1.087
AKAP8L	A-kinase anchoring protein 8 like	Akap8l	Akap8l	1.188	1.096
PLCL1	phospholipase C like 1 (inactive)	Plcl1	Plcl1	1.201	1.173
MYRF	myelin regulatory factor	Myrf	Myrf	1.208	1.903
OGDHL	oxoglutarate dehydrogenase like	Ogdhl	Ogdhl	1.209	1.661
ACOT7	acyl-CoA thioesterase 7	Acot7	Acot7	1.212	1.239
PSMD4	proteasome 26S subunit, non-ATPase 4	Psmd4	Psmd4	1.213	1.002
DYNC1LI1	dynein cytoplasmic 1 light intermediate chain 1	Dync1li1	Dync1li1	1.216	1.236
LOXL2	lysyl oxidase like 2	Loxl2	Loxl2	1.218	-1.963
U2AF2	U2 small nuclear RNA auxiliary factor 2	U2af2	U2af2	1.22	0.906
OTUD6B	OTU domain containing 6B	Otud6b	Otud6b	1.223	0.918
RABL6	RAB, member RAS oncogene family like 6	Rabl6	Rabl6	1.229	0.845
TNKS1BP1	tankyrase 1 binding protein 1	Tnks1bp1	Tnks1bp1	1.23	1.549
CACYBP	calcyclin binding protein	Cacybp	Cacybp	1.236	1.21
ENDOD1	endonuclease domain containing 1	Endod1	Endod1	1.238	0.866
SLC7A14	solute carrier family 7 member 14	Slc7a14	Slc7a14	1.244	-0.971
WBP11	WW domain binding protein 11	Wbp11	Wbp11	1.244	1.001
EGR2	early growth response 2	Egr2	Egr2	1.245	-1.425
HK1	hexokinase 1	Hk1	Hk1	1.245	0.865
SFPQ	splicing factor proline and glutamine rich	Sfpq	Sfpq	1.247	0.949
NKD1	naked cuticle homolog 1	Nkd1	Nkd1	1.251	1.516
JAKMIP3	Janus kinase and microtubule interacting protein 3	Jakmip3	Jakmip3	1.254	1.434
HSD17B12	hydroxysteroid 17-beta dehydrogenase 12	Hsd17b12	Hsd17b12	1.265	1.138
TYR	tyrosinase	Tyr	Tyr	1.269	-2.041
ATP10A	ATPase phospholipid transporting 10A (putative)	Atp10a	Atp10a	1.27	1.58
PCSK6	proprotein convertase subtilisin/kexin type 6	Pcsk6	Pcsk6	1.271	1.033
TOP1	DNA topoisomerase I	Top1	Top1	1.276	0.928
DNAJC8	DnaJ heat shock protein family (Hsp40) member C8	Dnajc8	Dnajc8	1.276	0.959
ALAS1	5'-aminolevulinate synthase 1	Alas1	Alas1	1.279	1.201
AMER2	APC membrane recruitment protein 2	Amer2	Amer2	1.281	1.238
ACADL	acyl-CoA dehydrogenase long chain	Acadl	Acadl	1.283	1.178
SAFB2	scaffold attachment factor B2	Safb2	Safb2	1.286	1.103
FBXO32	F-box protein 32	Fbxo32	Fbxo32	1.287	1.228
APCDD1	APC down-regulated 1	Apcdd1	Apcdd1	1.292	1.09
OCLN	occludin	Ocln	Ocln	1.296	2.11
PSIP1	PC4 and SFRS1 interacting protein 1	Psip1	Psip1	1.298	1.183
CFDP1	craniofacial development protein 1	Cfdp1	Cfdp1	1.307	1.148
CHMP5	charged multivesicular body protein 5	Chmp5	Chmp5	1.319	1.183
KIZ	kizuna centrosomal protein	Kiz	Kiz	1.321	1.002
PROCR	protein C receptor	Procr	Procr	1.332	-3.156
TYRO3	TYRO3 protein tyrosine kinase	Tyro3	Tyro3	1.334	1.094
RAB11FIP1	RAB11 family interacting protein 1	Rab11fip1	Rab11fip1	1.345	1.469
ST13	ST13, Hsp70 interacting protein	St13	St13	1.365	0.915
DNAJB12	DnaJ heat shock protein family (Hsp40) member B12	Dnajb12	Dnajb12	1.376	1.061
ARHGEF10L	Rho guanine nucleotide exchange factor 10 like	Arhgef10l	Arhgef10l	1.379	1.02
SAMD1	sterile alpha motif domain containing 1	Samd1	Samd1	1.388	1.234
HNRNPF	heterogeneous nuclear ribonucleoprotein F	Hnrnpf	Hnrnpf	1.397	1.006
ERBB3	erb-b2 receptor tyrosine kinase 3	Erbb3	Erbb3	1.413	1.852
RPS21	ribosomal protein S21	Rps21	Rps21	1.422	-1.887
CLDN11	claudin 11	Cldn11	Cldn11	1.429	1.17
UBXN1	UBX domain protein 1	Ubxn1	Ubxn1	1.444	1.147
RPL41	ribosomal protein L41	Rpl41	Rpl41	1.453	-2.191
SMAD7	SMAD family member 7	Smad7	Smad7	1.453	1.204
SQSTM1	sequestosome 1	Sqstm1	Sqstm1	1.464	1.075
CTR9	CTR9 homolog, Paf1/RNA polymerase II complex component	Ctr9	Ctr9	1.465	0.979
GRB14	growth factor receptor bound protein 14	Grb14	Grb14	1.465	1.775
DCTN1	dynactin subunit 1	Dctn1	Dctn1	1.471	1.545
TRMT61A	tRNA methyltransferase 61A	Trmt61a	Trmt61a	1.479	-1.523
Sik1	salt inducible kinase 1	Sik1	Sik1	1.483	1.584
PIK3R2	phosphoinositide-3-kinase regulatory subunit 2	Pik3r2	Pik3r2	1.486	1.424
GIGYF1	GRB10 interacting GYF protein 1	Gigyf1	Gigyf1	1.49	1.322
AP2M1	adaptor related protein complex 2 mu 1 subunit	Ap2m1	Ap2m1	1.491	0.761
DDX23	DEAD-box helicase 23	Ddx23	Ddx23	1.5	1.047
GOLIM4	golgi integral membrane protein 4	Golim4	Golim4	1.505	1.063
PLEKHG3	pleckstrin homology and RhoGEF domain containing G3	Plekhg3	Plekhg3	1.516	1.597
UPF3B	UPF3B, regulator of nonsense mediated mRNA decay	Upf3b	Upf3b	1.52	1.364
HHIP	hedgehog interacting protein	Hhip	Hhip	1.534	1.429
Zfp651	zinc finger protein 651	Zfp651	Zfp651	1.539	1.289
CHMP4B	charged multivesicular body protein 4B	Chmp4b	Chmp4b	1.54	0.982
UBL3	ubiquitin like 3	Ubl3	Ubl3	1.554	0.925
PLP1	proteolipid protein 1	Plp1	Plp1	1.556	1.332
PPP1R9B	protein phosphatase 1 regulatory subunit 9B	Ppp1r9b	Ppp1r9b	1.557	0.889
SF3B2	splicing factor 3b subunit 2	Sf3b2	Sf3b2	1.568	1.221
PSTPIP2	proline-serine-threonine phosphatase interacting protein 2	Pstpip2	Pstpip2	1.569	2.303
SEC62	SEC62 homolog, preprotein translocation factor	Sec62	Sec62	1.57	0.772
SH3BGRL	SH3 domain binding glutamate rich protein like	Sh3bgrl	Sh3bgrl	1.57	1.509
FXR2	FMR1 autosomal homolog 2	Fxr2	Fxr2	1.574	1.357
2210039B01Rik	RIKEN cDNA 2210039B01 gene	2210039B01Rik	2210039B01Rik	1.577	-2.011
TMEM37	transmembrane protein 37	Tmem37	Tmem37	1.592	-2.742
RAD1	RAD1 checkpoint DNA exonuclease	Rad1	Rad1	1.595	-1.582
SRCIN1	SRC kinase signaling inhibitor 1	Srcin1	Srcin1	1.597	1.241
OS9	OS9, endoplasmic reticulum lectin	Os9	Os9	1.607	0.896
SV2A	synaptic vesicle glycoprotein 2A	Sv2a	Sv2a	1.607	1.005
CCL3L3	C-C motif chemokine ligand 3 like 3	Ccl3	Ccl3	1.611	-1.019
PIGR	polymeric immunoglobulin receptor	Pigr	Pigr	1.616	-2.447
CNOT8	CCR4-NOT transcription complex subunit 8	Cnot8	Cnot8	1.617	0.931
MYH9	myosin heavy chain 9	Myh9	Myh9	1.626	1.129
ADAMTS4	ADAM metallopeptidase with thrombospondin type 1 motif 4	Adamts4	Adamts4	1.629	1.731
RASSF8	Ras association domain family member 8	Rassf8	Rassf8	1.638	1.899
Fbxl12os	F-box and leucine-rich repeat protein 12, opposite strand	Fbxl12os	Fbxl12os	1.649	-2.331
RPS28	ribosomal protein S28	Rps28	Rps28	1.652	-1.434
MAP7D1	MAP7 domain containing 1	Map7d1	Map7d1	1.658	1.34
PPP1R37	protein phosphatase 1 regulatory subunit 37	Ppp1r37	Ppp1r37	1.659	1.338
FDPS	farnesyl diphosphate synthase	Fdps	Fdps	1.665	1.16
Calm1 (includes others)	calmodulin 1	Calm3	Calm3	1.666	0.781
ABCF1	ATP binding cassette subfamily F member 1	Abcf1	Abcf1	1.672	1.063
ZNF536	zinc finger protein 536	Zfp536	Zfp536	1.677	1.692
XPC	XPC complex subunit, DNA damage recognition and repair factor	Xpc	Xpc	1.685	1.468
DGKI	diacylglycerol kinase iota	Dgki	Dgki	1.688	1.534
DDRGK1	DDRGK domain containing 1	Ddrgk1	Ddrgk1	1.689	1.152
GKAP1	G kinase anchoring protein 1	Gkap1	Gkap1	1.696	1.018
MAD1L1	mitotic arrest deficient 1 like 1	Mad1l1	Mad1l1	1.705	1.402
PLEC	plectin	Plec	Plec	1.709	1.437
PHLDB1	pleckstrin homology like domain family B member 1	Phldb1	Phldb1	1.709	2.316
EFTUD2	elongation factor Tu GTP binding domain containing 2	Eftud2	Eftud2	1.719	1.068
TNRC18	trinucleotide repeat containing 18	Tnrc18	Tnrc18	1.723	1.168
KIAA0513	KIAA0513	6430548M08Rik	6430548M08Rik	1.726	1.096
CLIP2	CAP-Gly domain containing linker protein 2	Clip2	Clip2	1.726	1.234
GNB2	G protein subunit beta 2	Gnb2	Gnb2	1.735	1.075
SKP1	S-phase kinase associated protein 1	Skp1a	Skp1a	1.746	0.903
KIAA1147	KIAA1147	E330009J07Rik	E330009J07Rik	1.755	1.728
RPL7	ribosomal protein L7	Rpl7	Rpl7	1.756	0.926
EIF3B	eukaryotic translation initiation factor 3 subunit B	Eif3b	Eif3b	1.765	1.351
CDK11A	cyclin dependent kinase 11A	Cdk11b	Cdk11b	1.773	0.849
IDH2	isocitrate dehydrogenase (NADP(+)) 2, mitochondrial	Idh2	Idh2	1.776	0.987
GEMIN8	gem nuclear organelle associated protein 8	Gemin8	Gemin8	1.784	-2.28
PPP6R1	protein phosphatase 6 regulatory subunit 1	Ppp6r1	Ppp6r1	1.792	1.144
GOLGA2	golgin A2	Golga2	Golga2	1.793	1.011
CCDC91	coiled-coil domain containing 91	Ccdc91	Ccdc91	1.806	1.217
OTUD7A	OTU deubiquitinase 7A	Otud7a	Otud7a	1.808	1.93
APP	amyloid beta precursor protein	App	App	1.816	1.879
A230001M10Rik	RIKEN cDNA A230001M10 gene	A230001M10Rik	A230001M10Rik	1.818	1.85
ITPR3	inositol 1,4,5-trisphosphate receptor type 3	Itpr3	Itpr3	1.819	1.272
SCHIP1	schwannomin interacting protein 1	Schip1	Schip1	1.824	1.634
CADM4	cell adhesion molecule 4	Cadm4	Cadm4	1.836	1.369
SCRN1	secernin 1	Scrn1	Scrn1	1.836	1.839
GAS8	growth arrest specific 8	Gas8	Gas8	1.839	1.271
STMN1	stathmin 1	Stmn1	Stmn1	1.841	0.926
Rsrc2	arginine/serine-rich coiled-coil 2	Rsrc2	Rsrc2	1.846	1.023
SLU7	SLU7 homolog, splicing factor	Slu7	Slu7	1.866	1.096
NUDC	nuclear distribution C, dynein complex regulator	Nudc	Nudc	1.877	1.033
RPSA	ribosomal protein SA	Rpsa	Rpsa	1.885	0.917
Gm17821	DDB1 and CUL4 associated factor 5 pseudogene	Gm17821	Gm17821	1.887	-1.266
AES	amino-terminal enhancer of split	Aes	Aes	1.899	1.161
FLYWCH1	FLYWCH-type zinc finger 1	Flywch1	Flywch1	1.907	1.298
RNF40	ring finger protein 40	Rnf40	Rnf40	1.911	1.218
CD82	CD82 molecule	Cd82	Cd82	1.915	1.414
GPR37	G protein-coupled receptor 37	Gpr37	Gpr37	1.917	1.556
NCOA7	nuclear receptor coactivator 7	Ncoa7	Ncoa7	1.921	1.176
RASGRF1	Ras protein specific guanine nucleotide releasing factor 1	Rasgrf1	Rasgrf1	1.959	-1.508
RPL35A	ribosomal protein L35a	Rpl35a	Rpl35a	1.959	-1.365
SORCS1	sortilin related VPS10 domain containing receptor 1	Sorcs1	Sorcs1	1.96	1.988
CHD3	chromodomain helicase DNA binding protein 3	Chd3	Chd3	1.962	0.826
SOX12	SRY-box 12	Sox12	Sox12	1.967	1.367
SUDS3	SDS3 homolog, SIN3A corepressor complex component	Suds3	Suds3	1.976	1.342
KBTBD3	kelch repeat and BTB domain containing 3	Kbtbd3	Kbtbd3	1.996	-1.92
Scaf1	SR-related CTD-associated factor 1	Scaf1	Scaf1	2.022	1.345
SSB	Sjogren syndrome antigen B	Ssb	Ssb	2.034	0.815
GSN	gelsolin	Gsn	Gsn	2.037	1.317
SCARB2	scavenger receptor class B member 2	Scarb2	Scarb2	2.04	0.914
VTI1B	vesicle transport through interaction with t-SNAREs 1B	Vti1b	Vti1b	2.04	1.077
E4F1	E4F transcription factor 1	E4f1	E4f1	2.045	1.528
CALR	calreticulin	Calr	Calr	2.057	1.138
PGRMC1	progesterone receptor membrane component 1	Pgrmc1	Pgrmc1	2.064	1.193
ADCY5	adenylate cyclase 5	Adcy5	Adcy5	2.066	1.242
AHNAK	AHNAK nucleoprotein	Ahnak	Ahnak	2.074	1.798
BRD9	bromodomain containing 9	Brd9	Brd9	2.077	1.283
THRA	thyroid hormone receptor, alpha	Thra	Thra	2.1	1.598
GAS5	growth arrest specific 5 (non-protein coding)	Gas5	Gas5	2.13	-1.67
PPP1R15A	protein phosphatase 1 regulatory subunit 15A	Ppp1r15a	Ppp1r15a	2.18	1.763
COBL	cordon-bleu WH2 repeat protein	Cobl	Cobl	2.198	1.371
Dbhos	dopamine beta hydroxylase, opposite strand	Dbhos	Dbhos	2.208	-2.336
HIP1R	huntingtin interacting protein 1 related	Hip1r	Hip1r	2.213	1.976
RSRC1	arginine and serine rich coiled-coil 1	Rsrc1	Rsrc1	2.233	1.163
SLC25A37	solute carrier family 25 member 37	43353	Slc25a37	2.234	-0.925
CTNNBL1	catenin beta like 1	Ctnnbl1	Ctnnbl1	2.25	1.272
RBM15B	RNA binding motif protein 15B	Rbm15b	Rbm15b	2.256	1.365
RNF10	ring finger protein 10	Rnf10	Rnf10	2.259	1.646
SMCO3	single-pass membrane protein with coiled-coil domains 3	Smco3	Smco3	2.259	2.481
KDM4A	lysine demethylase 4A	Kdm4a	Kdm4a	2.265	1.054
HAPLN2	hyaluronan and proteoglycan link protein 2	Hapln2	Hapln2	2.293	2.219
EPN1	epsin 1	Epn1	Epn1	2.321	1.185
UPF3A	UPF3A, regulator of nonsense mediated mRNA decay	Upf3a	Upf3a	2.327	1.356
RAB11FIP4	RAB11 family interacting protein 4	Rab11fip4	Rab11fip4	2.34	1.665
ADAP1	ArfGAP with dual PH domains 1	Adap1	Adap1	2.347	1.601
HSP90AA1	heat shock protein 90 alpha family class A member 1	Hsp90aa1	Hsp90aa1	2.374	1.606
Gm21596/Hmgb1	high mobility group box 1	Hmgb1	Hmgb1	2.38	1.1
Alyref	Aly/REF export factor	Alyref	Alyref	2.397	1.634
IMPDH1	inosine monophosphate dehydrogenase 1	Impdh1	Impdh1	2.399	1.887
ZNF777	zinc finger protein 777	Zfp777	Zfp777	2.401	1.37
FILIP1	filamin A interacting protein 1	Filip1	Filip1	2.459	1.749
DPYD	dihydropyrimidine dehydrogenase	Dpyd	Dpyd	2.494	1.884
JUND	JunD proto-oncogene, AP-1 transcription factor subunit	Jund	Jund	2.518	1.231
KHDRBS3	KH RNA binding domain containing, signal transduction associated 3	Khdrbs3	Khdrbs3	2.534	0.997
Gm15807/Hmgn5	high-mobility group nucleosome binding domain 5	Hmgn5	Hmgn5	2.548	1.411
OGFR	opioid growth factor receptor	Ogfr	Ogfr	2.557	1.353
RALY	RALY heterogeneous nuclear ribonucleoprotein	Raly	Raly	2.567	1.611
AAMP	angio associated migratory cell protein	Aamp	Aamp	2.649	1.261
NRDE2	NRDE-2, necessary for RNA interference, domain containing	Nrde2	Nrde2	2.722	1.217
A430078G23Rik	RIKEN cDNA A430078G23 gene	A430078G23Rik	A430078G23Rik	2.725	-1.977
PRRG1	proline rich and Gla domain 1	Prrg1	Prrg1	2.748	1.671
PDCL	phosducin like	Pdcl	Pdcl	2.753	1.468
Snhg11	small nucleolar RNA host gene 11	Snhg11	Snhg11	2.842	-1.813
CCDC9	coiled-coil domain containing 9	Ccdc9	Ccdc9	2.856	1.208
JUNB	JunB proto-oncogene, AP-1 transcription factor subunit	Junb	Junb	2.862	1.516
POLR3D	RNA polymerase III subunit D	Polr3d	Polr3d	2.876	1.402
SARNP	SAP domain containing ribonucleoprotein	Sarnp	Sarnp	2.891	1.309
C3orf18	chromosome 3 open reading frame 18	6430571L13Rik	6430571L13Rik	2.941	-4.11
ZFPM1	zinc finger protein, FOG family member 1	Zfpm1	Zfpm1	2.96	1.486
COTL1	coactosin like F-actin binding protein 1	Cotl1	Cotl1	2.981	0.99
APOE	apolipoprotein E	Apoe	Apoe	3.023	1.224
Mxra7	matrix-remodelling associated 7	Mxra7	Mxra7	3.03	1.593
TTBK1	tau tubulin kinase 1	Ttbk1	Ttbk1	3.059	1.243
HLA-A	major histocompatibility complex, class I, A	H2-Q4	H2-Q4	3.213	1.153
PDIA4	protein disulfide isomerase family A member 4	Pdia4	Pdia4	3.23	1.136
TMCO1	transmembrane and coiled-coil domains 1	Tmco1	Tmco1	3.26	1.188
TCEAL1	transcription elongation factor A like 1	Tceal1	Tceal1	3.342	1.532
CCDC124	coiled-coil domain containing 124	Ccdc124	Ccdc124	3.461	1.251
Hist1h1e	histone cluster 1, H1e	Hist1h1e	Hist1h1e	3.47	1.252
CCDC8	coiled-coil domain containing 8	Ccdc8	Ccdc8	3.487	2.218
Rnf125	ring finger protein 125	Rnf125	Rnf125	3.58	2.455
C15orf59	chromosome 15 open reading frame 59	6030419C18Rik	6030419C18Rik	3.586	1.574
FBXL16	F-box and leucine rich repeat protein 16	Fbxl16	Fbxl16	3.603	1.505
LZTS3	leucine zipper tumor suppressor family member 3	Lzts3	Lzts3	3.617	1.287
SPOCK3	SPARC/osteonectin, cwcv and kazal like domains proteoglycan 3	Spock3	Spock3	3.852	2.368
Tmsb4x (includes others)	thymosin, beta 4, X chromosome	Tmsb10	Tmsb4x	3.853	-1.499
PPP1R14A	protein phosphatase 1 regulatory inhibitor subunit 14A	Ppp1r14a	Ppp1r14a	3.938	2.076
SH3TC2	SH3 domain and tetratricopeptide repeats 2	Sh3tc2	Sh3tc2	4.006	2.625
Gm10408 (includes others)	predicted gene 3115	Gm3488	Gm10406	4.107	-2.549
HIST1H1C	histone cluster 1 H1 family member c	Hist1h1c	Hist1h1c	4.147	1.549
EEF1A2	eukaryotic translation elongation factor 1 alpha 2	Eef1a2	Eef1a2	4.463	1.573
AP1S3	adaptor related protein complex 1 sigma 3 subunit	Ap1s3	Ap1s3	5.493	1.126
Hspa1b	heat shock protein 1B	Hspa1b	Hspa1b	5.904	1.864
Gm4841	predicted gene 4841	Gm4841	Gm4841	6.112	1.522
RMRP	RNA component of mitochondrial RNA processing endoribonuclease	Rmrp	Rmrp	8.769	2.025
