# Supplementary material for: Prefrontal cortex interneurons display dynamic sex-specific stress-induced transcriptomes
Source: Transl Psychiatry. 2019 Nov 11;9:292. doi: 10.1038/s41398-019-0642-z (PMC6848179; doi:10.1038/s41398-019-0642-z)
Supplement: Supplementary file 4 — Supplemental Table 3 [file 41398_2019_642_MOESM4_ESM.xlsx]

## Sheet: Sheet1
Symbol	Entrez Gene Name	GenBank/Gene Symbol - mouse (Entrez Gene)(A1)	Gene Symbol - mouse (Entrez Gene)(A2)	Expr Log Ratio(SST-Female)	Expr Log Ratio(SST-Male-CUS)
C3orf18	chromosome 3 open reading frame 18	6430571L13Rik	6430571L13Rik	-5.488	-4.11
C330013E15Rik	RIKEN cDNA C330013E15 gene	C330013E15Rik	C330013E15Rik	-4.82	-4.355
YARS2	tyrosyl-tRNA synthetase 2	Yars2	Yars2	-4.773	-2.187
HCAR2	hydroxycarboxylic acid receptor 2	Hcar2	Hcar2	-4.648	-4.254
POLR2K	RNA polymerase II subunit K	Polr2k	Polr2k	-4.34	-2.102
ZWILCH	zwilch kinetochore protein	Zwilch	Zwilch	-4.318	-2.889
KBTBD3	kelch repeat and BTB domain containing 3	Kbtbd3	Kbtbd3	-4.197	-1.92
PM20D2	peptidase M20 domain containing 2	Pm20d2	Pm20d2	-3.921	-2.436
METTL18	methyltransferase like 18	Mettl18	Mettl18	-3.726	-1.946
GEMIN8	gem nuclear organelle associated protein 8	Gemin8	Gemin8	-3.56	-2.28
HPN	hepsin	Hpn	Hpn	-3.446	-2.865
Hspa1b	heat shock protein 1B	Hspa1b	Hspa1b	-3.266	1.864
RBM43	RNA binding motif protein 43	Rbm43	Rbm43	-3.23	-2.722
PPP1R14A	protein phosphatase 1 regulatory inhibitor subunit 14A	Ppp1r14a	Ppp1r14a	-3.165	2.076
TSC22D3	TSC22 domain family member 3	Tsc22d3	Tsc22d3	-3.1	-1.165
Bst2	bone marrow stromal cell antigen 2	Bst2	Bst2	-3.058	-2.222
TMEM37	transmembrane protein 37	Tmem37	Tmem37	-2.955	-2.742
FCGR1A	Fc fragment of IgG receptor Ia	Fcgr1	Fcgr1	-2.936	-0.973
C15orf41	chromosome 15 open reading frame 41	BC052040	BC052040	-2.905	-2.199
Snrpg	small nuclear ribonucleoprotein polypeptide G	Snrpg	Snrpg	-2.868	-4.587
FCRL1	Fc receptor like 1	Fcrl1	Fcrl1	-2.766	-1.489
FDX1	ferredoxin 1	Fdx1	Fdx1	-2.757	-2.433
Ccdc163	coiled-coil domain containing 163	Ccdc163	Ccdc163	-2.741	-1.807
Mkln1os	muskelin 1, intracellular mediator containing kelch motifs, opposite strand	Mkln1os	Mkln1os	-2.722	-3.005
MPC2	mitochondrial pyruvate carrier 2	Mpc2	Mpc2	-2.721	-2.097
TCTEX1D2	Tctex1 domain containing 2	Tctex1d2	Tctex1d2	-2.675	-2.598
Rpl22l1	ribosomal protein L22 like 1	Rpl22l1	Rpl22l1	-2.667	-3.575
MYCL	MYCL proto-oncogene, bHLH transcription factor	Mycl	Mycl	-2.64	-1.844
LRRC14	leucine rich repeat containing 14	Lrrc14	Lrrc14	-2.636	-2.026
BOD1	biorientation of chromosomes in cell division 1	Bod1	Bod1	-2.604	-2.461
Nrg1	neuregulin 1	Nrg1	Nrg1	-2.584	-2.461
ATP5S	ATP synthase, H+ transporting, mitochondrial Fo complex subunit s (factor B)	Atp5s	Atp5s	-2.572	-2.747
TAF13	TATA-box binding protein associated factor 13	Taf13	Taf13	-2.563	-2.172
TIPRL	TOR signaling pathway regulator	Tiprl	Tiprl	-2.493	-1.628
Srgn	serglycin	Srgn	Srgn	-2.491	-1.412
TAL1	TAL bHLH transcription factor 1, erythroid differentiation factor	Tal1	Tal1	-2.467	-1.328
4833417C18Rik	RIKEN cDNA 4833417C18 gene	4833417C18Rik	4833417C18Rik	-2.437	-3.366
ZBTB2	zinc finger and BTB domain containing 2	Zbtb2	Zbtb2	-2.325	-1.694
NAPB	NSF attachment protein beta	Napb	Napb	-2.319	-1.858
SLC35B2	solute carrier family 35 member B2	Slc35b2	Slc35b2	-2.31	-1.199
NADK	NAD kinase	Nadk	Nadk	-2.303	-1.262
CKLF	chemokine like factor	Cklf	Cklf	-2.27	-3.091
ERAL1	Era like 12S mitochondrial rRNA chaperone 1	Eral1	Eral1	-2.264	-1.512
1110038B12Rik	RIKEN cDNA 1110038B12 gene	1110038B12Rik	1110038B12Rik	-2.256	-3.345
FAM57A	family with sequence similarity 57 member A	Fam57a	Fam57a	-2.239	-1.944
Nutf2-ps1	nuclear transport factor 2, pseudogene 1	Nutf2-ps1	Nutf2-ps1	-2.192	-1.714
RPL36AL	ribosomal protein L36a like	Rpl36al	Rpl36al	-2.166	-1.298
PXMP2	peroxisomal membrane protein 2	Pxmp2	Pxmp2	-2.164	-1.943
Cd52	CD52 antigen	Cd52	Cd52	-2.154	-2.063
PGLYRP1	peptidoglycan recognition protein 1	Pglyrp1	Pglyrp1	-2.142	-2.625
PCNA	proliferating cell nuclear antigen	Pcna	Pcna	-2.141	-1.119
TM2D3	TM2 domain containing 3	Tm2d3	Tm2d3	-2.13	-2.001
EXOSC7	exosome component 7	Exosc7	Exosc7	-2.112	-2.089
MINOS1	mitochondrial inner membrane organizing system 1	Minos1	Minos1	-2.1	-1.834
LYZ	lysozyme	Lyz1	Lyz1	-2.086	-4.11
DNAJB1	DnaJ heat shock protein family (Hsp40) member B1	Dnajb1	Dnajb1	-2.041	-1.407
MRPL57	mitochondrial ribosomal protein L57	Mrpl57	Mrpl57	-2.04	-1.994
GNG10	G protein subunit gamma 10	Gng10	Gng10	-2.037	-1.798
PSMG2	proteasome assembly chaperone 2	Psmg2	Psmg2	-2.031	-2.216
BEND3	BEN domain containing 3	Bend3	Bend3	-2.029	-1.527
C19orf12	chromosome 19 open reading frame 12	1600014C10Rik	1600014C10Rik	-2.015	-1.274
METTL25	methyltransferase like 25	Mettl25	Mettl25	-2.009	-1.8
ZNF410	zinc finger protein 410	Zfp410	Zfp410	-1.999	-1.515
SLC35B3	solute carrier family 35 member B3	Slc35b3	Slc35b3	-1.99	-1.753
POLR2G	RNA polymerase II subunit G	Polr2g	Polr2g	-1.982	-1.405
TUBA4A	tubulin alpha 4a	Tuba4a	Tuba4a	-1.979	-1.691
B4GALNT2	beta-1,4-N-acetyl-galactosaminyltransferase 2	B4galnt2	B4galnt2	-1.968	-4.029
SLC16A7	solute carrier family 16 member 7	Slc16a7	Slc16a7	-1.967	-1.244
PEX7	peroxisomal biogenesis factor 7	Pex7	Pex7	-1.95	-1.29
RPS21	ribosomal protein S21	Rps21	Rps21	-1.945	-1.887
FAM69C	family with sequence similarity 69 member C	Fam69c	Fam69c	-1.939	-1.971
JUND	JunD proto-oncogene, AP-1 transcription factor subunit	Jund	Jund	-1.932	1.231
GPX7	glutathione peroxidase 7	Gpx7	Gpx7	-1.922	-2.988
PAFAH2	platelet activating factor acetylhydrolase 2	Pafah2	Pafah2	-1.921	-1.957
SCUBE1	signal peptide, CUB domain and EGF like domain containing 1	Scube1	Scube1	-1.917	-1.55
IER3	immediate early response 3	Ier3	Ier3	-1.894	-2
PRCP	prolylcarboxypeptidase	Prcp	Prcp	-1.882	-1.531
RPL9	ribosomal protein L9	Rpl9	Rpl9	-1.88	-1.55
OCIAD2	OCIA domain containing 2	Ociad2	Ociad2	-1.862	-2.603
ORAI1	ORAI calcium release-activated calcium modulator 1	Orai1	Orai1	-1.859	-1.404
EIF2S1	eukaryotic translation initiation factor 2 subunit alpha	Eif2s1	Eif2s1	-1.855	-1.418
Fbxl12os	F-box and leucine-rich repeat protein 12, opposite strand	Fbxl12os	Fbxl12os	-1.842	-2.331
1500011K16Rik	RIKEN cDNA 1500011K16 gene	1500011K16Rik	1500011K16Rik	-1.832	-3.475
Rsl1 (includes others)	regulator of sex limited protein 1	Zfp456	Zfp456	-1.832	-2.024
RPL35A	ribosomal protein L35a	Rpl35a	Rpl35a	-1.827	-1.365
RNF219	ring finger protein 219	Rnf219	Rnf219	-1.824	-1.323
NDUFA4	NDUFA4, mitochondrial complex associated	Ndufa4	Ndufa4	-1.822	-3.169
NID1	nidogen 1	Nid1	Nid1	-1.82	-1.305
RPS5	ribosomal protein S5	Rps5	Rps5	-1.812	-1.734
RFK	riboflavin kinase	Rfk	Rfk	-1.812	-1.553
FBLIM1	filamin binding LIM protein 1	Fblim1	Fblim1	-1.807	-2.599
CDC26	cell division cycle 26	Cdc26	Cdc26	-1.803	-1.313
TMEM230	transmembrane protein 230	Tmem230	Tmem230	-1.802	-3.844
DUSP18	dual specificity phosphatase 18	Dusp18	Dusp18	-1.79	-1.996
RPS18	ribosomal protein S18	Rps18	Rps18	-1.79	-1.178
MAD2L2	mitotic arrest deficient 2 like 2	Mad2l2	Mad2l2	-1.783	-2.504
MRPL30	mitochondrial ribosomal protein L30	Mrpl30	Mrpl30	-1.768	-1.603
ACTA2	actin, alpha 2, smooth muscle, aorta	Acta2	Acta2	-1.757	-1.375
CERS6	ceramide synthase 6	Cers6	Cers6	-1.749	-2.006
EGR2	early growth response 2	Egr2	Egr2	-1.749	-1.425
METTL23	methyltransferase like 23	Mettl23	Mettl23	-1.739	-1.984
CYP1B1	cytochrome P450 family 1 subfamily B member 1	Cyp1b1	Cyp1b1	-1.736	-2.992
SLC41A3	solute carrier family 41 member 3	Slc41a3	Slc41a3	-1.731	-3.119
CHCHD2	coiled-coil-helix-coiled-coil-helix domain containing 2	Chchd2	Chchd2	-1.729	-1.297
DCTN3	dynactin subunit 3	Dctn3	Dctn3	-1.726	-2.134
GMFB	glia maturation factor beta	Gmfb	Gmfb	-1.719	-1.032
C5AR1	complement C5a receptor 1	C5ar1	C5ar1	-1.714	-1.668
PAM16	presequence translocase associated motor 16	Pam16	Pam16	-1.704	-2.418
CRTC2	CREB regulated transcription coactivator 2	Crtc2	Crtc2	-1.701	-1.027
NDUFB3	NADH:ubiquinone oxidoreductase subunit B3	Ndufb3	Ndufb3	-1.694	-2.42
TTC7B	tetratricopeptide repeat domain 7B	Ttc7b	Ttc7b	-1.681	-1.079
UBE2D2	ubiquitin conjugating enzyme E2 D2	Ube2d2a	Ube2d2a	-1.68	-1.012
LY96	lymphocyte antigen 96	Ly96	Ly96	-1.676	-3.226
MIEN1	migration and invasion enhancer 1	Mien1	Mien1	-1.675	-2.669
NKAIN4	sodium/potassium transporting ATPase interacting 4	Nkain4	Nkain4	-1.669	-1.229
CD53	CD53 molecule	Cd53	Cd53	-1.665	-2.107
F11R	F11 receptor	F11r	F11r	-1.664	-1.716
RPS12	ribosomal protein S12	Rps12	Rps12	-1.664	-1.273
FLYWCH1	FLYWCH-type zinc finger 1	Flywch1	Flywch1	-1.663	1.298
Lage3	L antigen family, member 3	Lage3	Lage3	-1.651	-2.7
TLR4	toll like receptor 4	Tlr4	Tlr4	-1.643	-1.265
JOSD2	Josephin domain containing 2	Josd2	Josd2	-1.64	-1.304
CHMP4B	charged multivesicular body protein 4B	Chmp4b	Chmp4b	-1.64	0.982
SRCIN1	SRC kinase signaling inhibitor 1	Srcin1	Srcin1	-1.639	1.241
RNH1	ribonuclease/angiogenin inhibitor 1	Rnh1	Rnh1	-1.636	-1.896
PRKAA2	protein kinase AMP-activated catalytic subunit alpha 2	Prkaa2	Prkaa2	-1.625	-2.226
TMEM86A	transmembrane protein 86A	Tmem86a	Tmem86a	-1.621	-1.794
C18orf32	chromosome 18 open reading frame 32	BC031181	BC031181	-1.621	-1.218
DYNLRB1	dynein light chain roadblock-type 1	Dynlrb1	Dynlrb1	-1.608	-2.058
PIK3CB	phosphatidylinositol-4,5-bisphosphate 3-kinase catalytic subunit beta	Pik3cb	Pik3cb	-1.606	-1.068
RPL10A	ribosomal protein L10a	Rpl10a	Rpl10a	-1.596	-2.242
LZTS3	leucine zipper tumor suppressor family member 3	Lzts3	Lzts3	-1.593	1.287
PROCR	protein C receptor	Procr	Procr	-1.576	-3.156
SYVN1	synoviolin 1	Syvn1	Syvn1	-1.571	-1.544
RRAS	RAS related	Rras	Rras	-1.568	-1.511
MOSPD1	motile sperm domain containing 1	Mospd1	Mospd1	-1.557	-1.64
Zfp87	zinc finger protein 87	Zfp87	Zfp87	-1.544	-1.082
TUBA1B	tubulin alpha 1b	Tuba1b	Tuba1b	-1.541	-3.373
ABHD17C	abhydrolase domain containing 17C	Abhd17c	Abhd17c	-1.541	-1.561
DAZAP2	DAZ associated protein 2	Dazap2	Dazap2	-1.536	-2.816
TMEM147	transmembrane protein 147	Tmem147	Tmem147	-1.535	-2.06
RPL41	ribosomal protein L41	Rpl41	Rpl41	-1.533	-2.191
PTTG1	pituitary tumor-transforming 1	Pttg1	Pttg1	-1.503	-2.253
RPS13	ribosomal protein S13	Rps13	Rps13	-1.502	-1.462
STMN1	stathmin 1	Stmn1	Stmn1	-1.498	0.926
LAPTM4A	lysosomal protein transmembrane 4 alpha	Laptm4a	Laptm4a	-1.49	-0.952
RPL39	ribosomal protein L39	Rpl39	Rpl39	-1.483	-2.722
TYROBP	TYRO protein tyrosine kinase binding protein	Tyrobp	Tyrobp	-1.482	-3.29
ZNF22	zinc finger protein 22	Zfp422	Zfp422	-1.477	-1.969
SLC11A2	solute carrier family 11 member 2	Slc11a2	Slc11a2	-1.476	-2.27
KLHDC10	kelch domain containing 10	Klhdc10	Klhdc10	-1.472	-1.281
SAT1	spermidine/spermine N1-acetyltransferase 1	Sat1	Sat1	-1.464	-1.682
IGSF3	immunoglobulin superfamily member 3	Igsf3	Igsf3	-1.456	-1.361
ARPC1B	actin related protein 2/3 complex subunit 1B	Arpc1b	Arpc1b	-1.452	-1.008
LIAS	lipoic acid synthetase	Lias	Lias	-1.444	-1.588
TRAPPC1	trafficking protein particle complex 1	Trappc1	Trappc1	-1.443	-2.584
NDUFB5	NADH:ubiquinone oxidoreductase subunit B5	Ndufb5	Ndufb5	-1.439	-1.685
TLR5	toll like receptor 5	Tlr5	Tlr5	-1.437	-1.674
CGGBP1	CGG triplet repeat binding protein 1	Cggbp1	Cggbp1	-1.435	-1.253
LGALSL	galectin like	Lgalsl	Lgalsl	-1.433	-1.158
GHITM	growth hormone inducible transmembrane protein	Ghitm	Ghitm	-1.425	-1.065
ATP6AP1	ATPase H+ transporting accessory protein 1	Atp6ap1	Atp6ap1	-1.423	-1.68
EGR1	early growth response 1	Egr1	Egr1	-1.411	-1.469
SDHC	succinate dehydrogenase complex subunit C	Sdhc	Sdhc	-1.409	-1.556
APAF1	apoptotic peptidase activating factor 1	Apaf1	Apaf1	-1.405	-1.362
MS4A6A	membrane spanning 4-domains A6A	Ms4a6d	Ms4a6d	-1.404	-1.94
ULK2	unc-51 like autophagy activating kinase 2	Ulk2	Ulk2	-1.403	-0.966
FCER1G	Fc fragment of IgE receptor Ig	Fcer1g	Fcer1g	-1.395	-2.58
TRIB1	tribbles pseudokinase 1	Trib1	Trib1	-1.392	-1.653
DUSP1	dual specificity phosphatase 1	Dusp1	Dusp1	-1.39	-1.751
MRPL17	mitochondrial ribosomal protein L17	Mrpl17	Mrpl17	-1.383	-1.849
Atp6v0c-ps2	ATPase, H+ transporting, lysosomal V0 subunit C, pseudogene 2	Atp6v0c-ps2	Atp6v0c-ps2	-1.38	-3.131
ATP5MC3	ATP synthase membrane subunit c locus 3	Atp5g3	Atp5g3	-1.38	-2.517
SELENBP1	selenium binding protein 1	Selenbp1	Selenbp1	-1.378	-1.667
SERINC3	serine incorporator 3	Serinc3	Serinc3	-1.376	-1.259
COTL1	coactosin like F-actin binding protein 1	Cotl1	Cotl1	-1.371	0.99
EMC3	ER membrane protein complex subunit 3	Emc3	Emc3	-1.37	-1.258
CD164	CD164 molecule	Cd164	Cd164	-1.367	-1.368
MAPK14	mitogen-activated protein kinase 14	Mapk14	Mapk14	-1.359	-1.444
ATP1B3	ATPase Na+/K+ transporting subunit beta 3	Atp1b3	Atp1b3	-1.354	-0.957
Snhg11	small nucleolar RNA host gene 11	Snhg11	Snhg11	-1.351	-1.813
PMVK	phosphomevalonate kinase	Pmvk	Pmvk	-1.35	-1.615
ORAI3	ORAI calcium release-activated calcium modulator 3	Orai3	Orai3	-1.35	-1.607
FRS2	fibroblast growth factor receptor substrate 2	Frs2	Frs2	-1.348	-1.297
PLXNC1	plexin C1	Plxnc1	Plxnc1	-1.348	-1.278
Spg20	spastic paraplegia 20, spartin (Troyer syndrome) homolog (human)	Spg20	Spg20	-1.344	0.812
CASP1	caspase 1	Casp1	Casp1	-1.337	-1.615
ZDHHC9	zinc finger DHHC-type containing 9	Zdhhc9	Zdhhc9	-1.333	-1.39
RAE1	ribonucleic acid export 1	Rae1	Rae1	-1.333	-1.113
BLNK	B cell linker	Blnk	Blnk	-1.329	-0.946
GAB2	GRB2 associated binding protein 2	Gab2	Gab2	-1.325	-0.836
Tmsb4x (includes others)	thymosin, beta 4, X chromosome	Tmsb4x	Tmsb4x	-1.323	-1.499
Snhg5	small nucleolar RNA host gene 5	Snhg5	Snhg5	-1.323	-1.296
SUZ12	SUZ12 polycomb repressive complex 2 subunit	Suz12	Suz12	-1.319	-0.965
IMP4	IMP4, U3 small nucleolar ribonucleoprotein	Imp4	Imp4	-1.318	-1.469
SDCBP	syndecan binding protein	Sdcbp	Sdcbp	-1.307	-1.711
Tlr13	toll-like receptor 13	Tlr13	Tlr13	-1.291	-1.095
SPARC	secreted protein acidic and cysteine rich	Sparc	Sparc	-1.287	-1.505
FAM214B	family with sequence similarity 214 member B	Fam214b	Fam214b	-1.279	-1.604
IL1A	interleukin 1 alpha	Il1a	Il1a	-1.272	-1.054
PPP2CA	protein phosphatase 2 catalytic subunit alpha	Ppp2ca	Ppp2ca	-1.27	0.735
TBCA	tubulin folding cofactor A	Tbca	Tbca	-1.259	-1.531
Tmem181c-ps	transmembrane protein 181C, pseudogene	Tmem181c-ps	Tmem181c-ps	-1.253	-3.075
RNF150	ring finger protein 150	Rnf150	Rnf150	-1.249	-1.29
B3GLCT	beta 3-glucosyltransferase	B3glct	B3glct	-1.243	-1.404
SLC7A7	solute carrier family 7 member 7	Slc7a7	Slc7a7	-1.234	-1.566
CMIP	c-Maf inducing protein	Cmip	Cmip	-1.234	-1.435
ARPC5	actin related protein 2/3 complex subunit 5	Arpc5	Arpc5	-1.232	-1.662
AI413582	expressed sequence AI413582	AI413582	AI413582	-1.231	-1.407
C16orf70	chromosome 16 open reading frame 70	D230025D16Rik	D230025D16Rik	-1.227	-2.116
EXOSC8	exosome component 8	Exosc8	Exosc8	-1.225	-1.548
MRPS7	mitochondrial ribosomal protein S7	Mrps7	Mrps7	-1.225	-1.42
BRI3BP	BRI3 binding protein	Bri3bp	Bri3bp	-1.217	-0.978
LANCL2	LanC like 2	Lancl2	Lancl2	-1.216	-1.613
CCDC9	coiled-coil domain containing 9	Ccdc9	Ccdc9	-1.216	1.208
GPD1L	glycerol-3-phosphate dehydrogenase 1 like	Gpd1l	Gpd1l	-1.212	-1.296
PSMC5	proteasome 26S subunit, ATPase 5	Psmc5	Psmc5	-1.211	-1.181
B2M	beta-2-microglobulin	B2m	B2m	-1.2	-1.78
GPR84	G protein-coupled receptor 84	Gpr84	Gpr84	-1.199	-2.254
DPAGT1	dolichyl-phosphate N-acetylglucosaminephosphotransferase 1	Dpagt1	Dpagt1	-1.199	-2.02
9330133O14Rik	RIKEN cDNA 9330133O14 gene	9330133O14Rik	9330133O14Rik	-1.199	-1.45
CDK10	cyclin dependent kinase 10	Cdk10	Cdk10	-1.198	-1.024
KDM4A	lysine demethylase 4A	Kdm4a	Kdm4a	-1.194	1.054
C16orf91	chromosome 16 open reading frame 91	BC003965	BC003965	-1.187	-1.918
MAPRE1	microtubule associated protein RP/EB family member 1	Mapre1	Mapre1	-1.183	-1.091
ACTR10	actin related protein 10 homolog	Actr10	Actr10	-1.172	-1.521
ZFP36	ZFP36 ring finger protein	Zfp36	Zfp36	-1.17	-1.837
SNX18	sorting nexin 18	Snx18	Snx18	-1.169	-0.87
HLA-DMA	major histocompatibility complex, class II, DM alpha	H2-DMa	H2-DMa	-1.166	-1.235
RGS2	regulator of G protein signaling 2	Rgs2	Rgs2	-1.163	-1.571
HLA-A	major histocompatibility complex, class I, A	H2-K1	H2-Q4	-1.163	1.153
MRPL37	mitochondrial ribosomal protein L37	Mrpl37	Mrpl37	-1.16	-1.499
OSGIN2	oxidative stress induced growth inhibitor family member 2	Osgin2	Osgin2	-1.156	-1.32
ARMC10	armadillo repeat containing 10	Armc10	Armc10	-1.151	-1.258
ARL6IP1	ADP ribosylation factor like GTPase 6 interacting protein 1	Arl6ip1	Arl6ip1	-1.145	-1.8
Ccl9	chemokine (C-C motif) ligand 9	Ccl9	Ccl9	-1.145	-1.188
FRRS1	ferric chelate reductase 1	Frrs1	Frrs1	-1.144	-2.398
GCNT1	glucosaminyl (N-acetyl) transferase 1, core 2	Gcnt1	Gcnt1	-1.14	-0.888
RPL27	ribosomal protein L27	Rpl27	Rpl27	-1.138	-1.188
CBR1	carbonyl reductase 1	Cbr1	Cbr1	-1.135	-1.254
Gm15760	mitochondrial ribosomal protein S18B pseudogene	Gm15760	Gm15760	-1.134	-1.401
GANAB	glucosidase II alpha subunit	Ganab	Ganab	-1.133	-1.329
YPEL5	yippee like 5	Ypel5	Ypel5	-1.13	-1.431
NAA35	N(alpha)-acetyltransferase 35, NatC auxiliary subunit	Naa35	Naa35	-1.13	-1.059
TSN	translin	Tsn	Tsn	-1.127	-1.364
HSP90AA1	heat shock protein 90 alpha family class A member 1	Hsp90aa1	Hsp90aa1	-1.127	1.606
GBA	glucosylceramidase beta	Gba	Gba	-1.119	-0.971
MFAP1	microfibril associated protein 1	Mfap1a	Mfap1a	-1.116	-1.604
BBS1	Bardet-Biedl syndrome 1	Bbs1	Bbs1	-1.111	-1.225
MAN2A2	mannosidase alpha class 2A member 2	Man2a2	Man2a2	-1.106	-0.771
Calm1 (includes others)	calmodulin 1	Calm2	Calm3	-1.083	0.781
RPL37A	ribosomal protein L37a	Rpl37a	Rpl37a	-1.081	-1.116
MYADM	myeloid associated differentiation marker	Myadm	Myadm	-1.08	-2.914
GNG5	G protein subunit gamma 5	Gng5	Gng5	-1.074	-1.935
RAP1A	RAP1A, member of RAS oncogene family	Rap1a	Rap1a	-1.074	-1.127
SEC61G	Sec61 translocon gamma subunit	Sec61g	Sec61g	-1.072	-2.125
PSMB5	proteasome subunit beta 5	Psmb5	Psmb5	-1.065	-1.56
Naip1 (includes others)	NLR family, apoptosis inhibitory protein 1	Naip5	Naip6	-1.06	-1.886
RPS29	ribosomal protein S29	Rps29	Rps29	-1.052	-2.746
RUNX1	runt related transcription factor 1	Runx1	Runx1	-1.052	-0.827
LAMTOR5	late endosomal/lysosomal adaptor, MAPK and MTOR activator 5	Lamtor5	Lamtor5	-1.051	-1.502
PHYHD1	phytanoyl-CoA dioxygenase domain containing 1	Phyhd1	Phyhd1	-1.051	-1.192
Mt1	metallothionein 1	Mt1	Mt1	-1.046	-1.22
TBPL1	TATA-box binding protein like 1	Tbpl1	Tbpl1	-1.044	-1.337
API5	apoptosis inhibitor 5	Api5	Api5	-1.044	-0.97
IL17RA	interleukin 17 receptor A	Il17ra	Il17ra	-1.039	-1.693
C3AR1	complement C3a receptor 1	C3ar1	C3ar1	-1.039	-0.831
TMEM161A	transmembrane protein 161A	Tmem161a	Tmem161a	-1.038	-1.328
RPL10	ribosomal protein L10	Rpl10	Rpl10	-1.035	-1.17
ITPRIPL1	ITPRIP like 1	Itpripl1	Itpripl1	-1.033	-1.06
ANXA5	annexin A5	Anxa5	Anxa5	-1.032	-0.986
ST13	ST13, Hsp70 interacting protein	St13	St13	-1.032	0.915
UNC50	unc-50 inner nuclear membrane RNA binding protein	Unc50	Unc50	-1.031	-1.26
TMEM50A	transmembrane protein 50A	Tmem50a	Tmem50a	-1.029	-0.93
GSK3B	glycogen synthase kinase 3 beta	Gsk3b	Gsk3b	-1.027	-1.318
BCL2L11	BCL2 like 11	Bcl2l11	Bcl2l11	-1.027	-1.317
E230029C05Rik	RIKEN cDNA E230029C05 gene	E230029C05Rik	E230029C05Rik	-1.02	-2.535
GAS5	growth arrest specific 5 (non-protein coding)	Gas5	Gas5	-1.02	-1.67
KCNK1	potassium two pore domain channel subfamily K member 1	Kcnk1	Kcnk1	-1.018	-0.956
SCOC	short coiled-coil protein	Scoc	Scoc	-1.016	-1.117
PIAS1	protein inhibitor of activated STAT 1	Pias1	Pias1	-1.015	-1.042
UBL7	ubiquitin like 7	Ubl7	Ubl7	-1.011	-1.661
HSP90AB1	heat shock protein 90 alpha family class B member 1	Hsp90ab1	Hsp90ab1	-1.011	1.075
NDUFB9	NADH:ubiquinone oxidoreductase subunit B9	Ndufb9	Ndufb9	-1.008	-0.964
POT1	protection of telomeres 1	Pot1a	Pot1a	-1.007	-1.303
CCNDBP1	cyclin D1 binding protein 1	Ccndbp1	Ccndbp1	-1.005	-1.174
TLR1	toll like receptor 1	Tlr1	Tlr1	-1.001	-1.472
FAM160B2	family with sequence similarity 160 member B2	Fam160b2	Fam160b2	-0.997	-1.259
DAPP1	dual adaptor of phosphotyrosine and 3-phosphoinositides 1	Dapp1	Dapp1	-0.99	-1.119
CTSB	cathepsin B	Ctsb	Ctsb	-0.989	-0.821
C1QB	complement C1q B chain	C1qb	C1qb	-0.982	-1.096
GSN	gelsolin	Gsn	Gsn	-0.981	1.317
Zfp719	zinc finger protein 719	Zfp719	Zfp719	-0.978	-1.206
PTP4A2	protein tyrosine phosphatase type IVA, member 2	Ptp4a2	Ptp4a2	-0.972	-1.032
TRIM25	tripartite motif containing 25	Trim25	Trim25	-0.971	-1.174
GOLGA2	golgin A2	Golga2	Golga2	-0.971	1.011
SIGLEC9	sialic acid binding Ig like lectin 9	Siglece	Siglece	-0.97	-1.125
TIMM8A	translocase of inner mitochondrial membrane 8A	Timm8a1	Timm8a1	-0.969	-2.451
LY86	lymphocyte antigen 86	Ly86	Ly86	-0.968	-1.154
Cox7c	cytochrome c oxidase subunit VIIc	Cox7c	Cox7c	-0.965	-3.627
PLA2G16	phospholipase A2 group XVI	Pla2g16	Pla2g16	-0.961	-0.959
TPPP	tubulin polymerization promoting protein	Tppp	Tppp	-0.959	0.803
NDP	NDP, norrin cystine knot growth factor	Ndp	Ndp	-0.957	-1.717
TLR7	toll like receptor 7	Tlr7	Tlr7	-0.957	-1.182
LACC1	laccase domain containing 1	Lacc1	Lacc1	-0.956	-1.229
CRAT	carnitine O-acetyltransferase	Crat	Crat	-0.955	-0.963
GLTP	glycolipid transfer protein	Gltp	Gltp	-0.953	-0.957
ABCG4	ATP binding cassette subfamily G member 4	Abcg4	Abcg4	-0.95	-1.626
POU2F2	POU class 2 homeobox 2	Pou2f2	Pou2f2	-0.947	-0.929
SSB	Sjogren syndrome antigen B	Ssb	Ssb	-0.945	0.815
MRPL4	mitochondrial ribosomal protein L4	Mrpl4	Mrpl4	-0.943	-1.387
SUN2	Sad1 and UNC84 domain containing 2	Sun2	Sun2	-0.942	-1.038
MSMO1	methylsterol monooxygenase 1	Msmo1	Msmo1	-0.937	-0.832
DAB2	DAB2, clathrin adaptor protein	Dab2	Dab2	-0.934	-1.176
PIK3CG	phosphatidylinositol-4,5-bisphosphate 3-kinase catalytic subunit gamma	Pik3cg	Pik3cg	-0.931	-0.804
NUP155	nucleoporin 155	Nup155	Nup155	-0.924	-1.13
PLEK	pleckstrin	Plek	Plek	-0.921	-0.857
STMN4	stathmin 4	Stmn4	Stmn4	-0.916	1.012
LY6E	lymphocyte antigen 6 family member E	Ly6e	Ly6e	-0.911	-1.579
UBTF	upstream binding transcription factor, RNA polymerase I	Ubtf	Ubtf	-0.905	0.862
CCL3L3	C-C motif chemokine ligand 3 like 3	Ccl3	Ccl3	-0.904	-1.019
ZFP36L1	ZFP36 ring finger protein like 1	Zfp36l1	Zfp36l1	-0.903	-1.054
Gm20300	predicted gene, 20300	Gm20300	Gm20300	-0.897	-1.447
RNF7	ring finger protein 7	Rnf7	Rnf7	-0.891	-1.028
GOLGA7	golgin A7	Golga7	Golga7	-0.89	-1.297
RNASE4	ribonuclease A family member 4	Rnase4	Rnase4	-0.89	-0.897
ISYNA1	inositol-3-phosphate synthase 1	Isyna1	Isyna1	-0.888	-1.19
PMP22	peripheral myelin protein 22	Pmp22	Pmp22	-0.885	-2.206
PDIA4	protein disulfide isomerase family A member 4	Pdia4	Pdia4	-0.884	1.136
ASB8	ankyrin repeat and SOCS box containing 8	Asb8	Asb8	-0.88	-1.794
CLDN10	claudin 10	Cldn10	Cldn10	-0.88	-0.975
Rsrc2	arginine/serine-rich coiled-coil 2	Rsrc2	Rsrc2	-0.879	1.023
Tug1	taurine upregulated gene 1	Tug1	Tug1	-0.875	-1.318
CALR	calreticulin	Calr	Calr	-0.875	1.138
C1QC	complement C1q C chain	C1qc	C1qc	-0.874	-0.978
CDH20	cadherin 20	Cdh20	Cdh20	-0.873	-1.236
RTN4RL1	reticulon 4 receptor like 1	Rtn4rl1	Rtn4rl1	-0.872	-1.042
TCIRG1	T cell immune regulator 1, ATPase H+ transporting V0 subunit a3	Tcirg1	Tcirg1	-0.869	-0.948
PFAS	phosphoribosylformylglycinamidine synthase	Pfas	Pfas	-0.867	-1.125
MAP7D1	MAP7 domain containing 1	Map7d1	Map7d1	-0.863	1.34
RNASEK	ribonuclease K	Rnasek	Rnasek	-0.861	-2.308
LAPTM5	lysosomal protein transmembrane 5	Laptm5	Laptm5	-0.844	-0.956
U2AF2	U2 small nuclear RNA auxiliary factor 2	U2af2	U2af2	-0.843	0.906
SFPQ	splicing factor proline and glutamine rich	Sfpq	Sfpq	-0.841	0.949
RAB2A	RAB2A, member RAS oncogene family	Rab2a	Rab2a	-0.84	-0.783
AGPAT1	1-acylglycerol-3-phosphate O-acyltransferase 1	Agpat1	Agpat1	-0.83	-1.565
PMEPA1	prostate transmembrane protein, androgen induced 1	Pmepa1	Pmepa1	-0.829	-0.797
Gm12191	ribosomal protein L30 pseudogene	Gm12191	Gm12191	-0.826	-1.827
SOD1	superoxide dismutase 1	Sod1	Sod1	-0.826	-1.337
SRSF2	serine and arginine rich splicing factor 2	Srsf2	Srsf2	-0.825	-2.185
ZBTB44	zinc finger and BTB domain containing 44	Zbtb44	Zbtb44	-0.806	-0.898
RPS15A	ribosomal protein S15a	Rps15a	Rps15a	-0.801	-1.211
EIF4EBP2	eukaryotic translation initiation factor 4E binding protein 2	Eif4ebp2	Eif4ebp2	-0.8	-2.055
RAB24	RAB24, member RAS oncogene family	Rab24	Rab24	-0.794	-1.453
Chtop	chromatin target of PRMT1	Chtop	Chtop	-0.785	-1.858
Mt2	metallothionein 2	Mt2	Mt2	-0.783	-3.753
FKBP1A	FK506 binding protein 1A	Fkbp1a	Fkbp1a	-0.782	-1.406
GOLPH3	golgi phosphoprotein 3	Golph3	Golph3	-0.777	-1.555
MAGT1	magnesium transporter 1	Magt1	Magt1	-0.77	-0.876
Cd33	CD33 antigen	Cd33	Cd33	-0.769	-0.923
DRP2	dystrophin related protein 2	Drp2	Drp2	-0.767	-0.957
YWHAZ	tyrosine 3-monooxygenase/tryptophan 5-monooxygenase activation protein zeta	Ywhaz	Ywhaz	-0.76	-1.088
BNIP2	BCL2 interacting protein 2	Bnip2	Bnip2	-0.744	-1.013
SRSF3	serine and arginine rich splicing factor 3	Srsf3	Srsf3	-0.742	-1.254
MLXIPL	MLX interacting protein like	Mlxipl	Mlxipl	-0.737	-0.949
TUBA1A	tubulin alpha 1a	Tuba1a	Tuba1a	-0.735	-1.208
LAMP2	lysosomal associated membrane protein 2	Lamp2	Lamp2	-0.732	-1.542
IKZF1	IKAROS family zinc finger 1	Ikzf1	Ikzf1	-0.732	-1.16
MAN2B1	mannosidase alpha class 2B member 1	Man2b1	Man2b1	-0.72	-0.95
TMBIM6	transmembrane BAX inhibitor motif containing 6	Tmbim6	Tmbim6	-0.714	-0.756
Cdc42	cell division cycle 42	Cdc42	Cdc42	-0.713	-0.916
NRROS	negative regulator of reactive oxygen species	Nrros	Nrros	-0.701	-1.524
TPP1	tripeptidyl peptidase 1	Tpp1	Tpp1	-0.693	-1.706
PTGS1	prostaglandin-endoperoxide synthase 1	Ptgs1	Ptgs1	-0.688	-1.311
GSTM5	glutathione S-transferase mu 5	Gstm1	Gstm1	0.664	-1.394
EOGT	EGF domain specific O-linked N-acetylglucosamine transferase	Eogt	Eogt	0.67	-1.788
SPTAN1	spectrin alpha, non-erythrocytic 1	Sptan1	Sptan1	0.704	1.048
ZNF277	zinc finger protein 277	Zfp277	Zfp277	0.757	-1.033
ATL2	atlastin GTPase 2	Atl2	Atl2	0.761	-0.843
SIKE1	suppressor of IKBKE 1	Sike1	Sike1	0.766	-1.151
GDPD2	glycerophosphodiester phosphodiesterase domain containing 2	Gdpd2	Gdpd2	0.767	-2.564
SORBS3	sorbin and SH3 domain containing 3	Sorbs3	Sorbs3	0.789	-1.176
SLC6A11	solute carrier family 6 member 11	Slc6a11	Slc6a11	0.791	-0.882
NR1D1	nuclear receptor subfamily 1 group D member 1	Nr1d1	Nr1d1	0.791	-0.879
TNIK	TRAF2 and NCK interacting kinase	Tnik	Tnik	0.798	0.857
DOCK1	dedicator of cytokinesis 1	Dock1	Dock1	0.826	1.103
SYNE2	spectrin repeat containing nuclear envelope protein 2	Syne2	Syne2	0.832	0.799
SQLE	squalene epoxidase	Sqle	Sqle	0.86	-1.107
LOC102724788/PRODH	proline dehydrogenase 1	Prodh	Prodh	0.861	0.789
KIAA1324L	KIAA1324 like	9330182L06Rik	9330182L06Rik	0.862	-0.993
KIF21A	kinesin family member 21A	Kif21a	Kif21a	0.863	1.126
ADCYAP1R1	ADCYAP receptor type I	Adcyap1r1	Adcyap1r1	0.884	-0.819
ALG11	ALG11, alpha-1,2-mannosyltransferase	Alg11	Alg11	0.889	-1.359
LGI1	leucine rich glioma inactivated 1	Lgi1	Lgi1	0.89	-0.998
ANK3	ankyrin 3	Ank3	Ank3	0.891	0.841
FAM222B	family with sequence similarity 222 member B	Fam222b	Fam222b	0.922	-1.1
AUTS2	AUTS2, activator of transcription and developmental regulator	Auts2	Auts2	0.934	0.941
PLEC	plectin	Plec	Plec	1.022	1.437
E330033B04Rik	RIKEN cDNA E330033B04 gene	E330033B04Rik	E330033B04Rik	1.023	-1.358
TST	thiosulfate sulfurtransferase	Tst	Tst	1.03	-1.455
CACNG7	calcium voltage-gated channel auxiliary subunit gamma 7	Cacng7	Cacng7	1.031	-1.851
POU3F2	POU class 3 homeobox 2	Pou3f2	Pou3f2	1.053	1.151
PRR5	proline rich 5	Prr5	Prr5	1.06	-1.927
INTU	inturned planar cell polarity protein	Intu	Intu	1.063	-1.098
PTCHD4	patched domain containing 4	Ptchd4	Ptchd4	1.085	-1.147
Nes	nestin	Nes	Nes	1.096	1.849
2900092D14Rik	RIKEN cDNA 2900092D14 gene	2900092D14Rik	2900092D14Rik	1.099	-2.063
NWD1	NACHT and WD repeat domain containing 1	Nwd1	Nwd1	1.114	-0.757
Cald1	caldesmon 1	Cald1	Cald1	1.122	0.909
LAMB2	laminin subunit beta 2	Lamb2	Lamb2	1.147	0.823
COL11A2	collagen type XI alpha 2 chain	Col11a2	Col11a2	1.149	1.652
MAPT	microtubule associated protein tau	Mapt	Mapt	1.165	1.254
SLC30A10	solute carrier family 30 member 10	Slc30a10	Slc30a10	1.169	-1.487
LHX2	LIM homeobox 2	Lhx2	Lhx2	1.181	-1.35
TTLL7	tubulin tyrosine ligase like 7	Ttll7	Ttll7	1.183	1.532
NCKAP5	NCK associated protein 5	Nckap5	Nckap5	1.184	1.116
CCDC9B	coiled-coil domain containing 9B	A430105I19Rik	A430105I19Rik	1.193	1.126
IGSF11	immunoglobulin superfamily member 11	Igsf11	Igsf11	1.196	-0.965
TEAD1	TEA domain transcription factor 1	Tead1	Tead1	1.199	-0.904
ACADL	acyl-CoA dehydrogenase long chain	Acadl	Acadl	1.214	1.178
FEZ1	fasciculation and elongation protein zeta 1	Fez1	Fez1	1.223	1.913
BCORL1	BCL6 corepressor like 1	Bcorl1	Bcorl1	1.236	0.915
GALNT6	polypeptide N-acetylgalactosaminyltransferase 6	Galnt6	Galnt6	1.238	1.391
APCDD1	APC down-regulated 1	Apcdd1	Apcdd1	1.239	1.09
RASGRP1	RAS guanyl releasing protein 1	Rasgrp1	Rasgrp1	1.249	-0.998
SEMA6A	semaphorin 6A	Sema6a	Sema6a	1.253	0.81
MYRF	myelin regulatory factor	Myrf	Myrf	1.253	1.903
HES5	hes family bHLH transcription factor 5	Hes5	Hes5	1.263	-1.087
ZFPM2	zinc finger protein, FOG family member 2	Zfpm2	Zfpm2	1.274	1.274
KDR	kinase insert domain receptor	Kdr	Kdr	1.303	1.856
SLC14A1	solute carrier family 14 member 1 (Kidd blood group)	Slc14a1	Slc14a1	1.31	-1.438
LIMCH1	LIM and calponin homology domains 1	Limch1	Limch1	1.311	0.877
MTCL1	microtubule crosslinking factor 1	Mtcl1	Mtcl1	1.326	1.186
THRA	thyroid hormone receptor, alpha	Thra	Thra	1.333	1.598
HMCN1	hemicentin 1	Hmcn1	Hmcn1	1.335	1.111
RNF182	ring finger protein 182	Rnf182	Rnf182	1.339	-1.883
DNM3	dynamin 3	Dnm3	Dnm3	1.345	1.523
HIST1H2BJ	histone cluster 1 H2B family member j	Hist2h2be	Hist2h2be	1.38	-1.891
XYLT1	xylosyltransferase 1	Xylt1	Xylt1	1.407	1.07
SLC9A3R1	SLC9A3 regulator 1	Slc9a3r1	Slc9a3r1	1.413	0.884
CGNL1	cingulin like 1	Cgnl1	Cgnl1	1.416	1.546
GUCY2D	guanylate cyclase 2D, retinal	Gucy2e	Gucy2e	1.436	-1.366
CCDC88C	coiled-coil domain containing 88C	Ccdc88c	Ccdc88c	1.472	1.057
AMOTL2	angiomotin like 2	Amotl2	Amotl2	1.475	1.99
BCL2	BCL2, apoptosis regulator	Bcl2	Bcl2	1.493	-1.252
LYRM7	LYR motif containing 7	Lyrm7	Lyrm7	1.504	-1.617
DOCK5	dedicator of cytokinesis 5	Dock5	Dock5	1.556	1.478
LYRM4	LYR motif containing 4	Lyrm4	Lyrm4	1.611	-1.366
EFNB3	ephrin B3	Efnb3	Efnb3	1.612	1.104
TNKS1BP1	tankyrase 1 binding protein 1	Tnks1bp1	Tnks1bp1	1.661	1.549
SMTN	smoothelin	Smtn	Smtn	1.664	1.132
CPM	carboxypeptidase M	Cpm	Cpm	1.685	1.224
XPC	XPC complex subunit, DNA damage recognition and repair factor	Xpc	Xpc	1.715	1.468
DOCK6	dedicator of cytokinesis 6	Dock6	Dock6	1.773	0.924
TIE1	tyrosine kinase with immunoglobulin like and EGF like domains 1	Tie1	Tie1	1.851	1.456
ATP2A3	ATPase sarcoplasmic/endoplasmic reticulum Ca2+ transporting 3	Atp2a3	Atp2a3	2.015	1.378
CASKIN2	CASK interacting protein 2	Caskin2	Caskin2	2.078	1.137
DGKI	diacylglycerol kinase iota	Dgki	Dgki	2.164	1.534
HR	HR, lysine demethylase and nuclear receptor corepressor	Hr	Hr	2.215	1.458
CLDN5	claudin 5	Cldn5	Cldn5	2.258	1.392
ATP10A	ATPase phospholipid transporting 10A (putative)	Atp10a	Atp10a	2.481	1.58
Abca8a	ATP-binding cassette, sub-family A (ABC1), member 8a	Abca8a	Abca8a	2.495	1.314
HELZ2	helicase with zinc finger 2	Helz2	Helz2	2.583	1.509
ENPEP	glutamyl aminopeptidase	Enpep	Enpep	2.665	1.373
IFITM2	interferon induced transmembrane protein 2	Ifitm2	Ifitm2	2.75	-1.894
