# Supplementary material for: Prefrontal cortex interneurons display dynamic sex-specific stress-induced transcriptomes
Source: Transl Psychiatry. 2019 Nov 11;9:292. doi: 10.1038/s41398-019-0642-z (PMC6848179; doi:10.1038/s41398-019-0642-z)
Supplement: Supplementary file 5 — Supplemental Table 4 [file 41398_2019_642_MOESM5_ESM.xlsx]

## Sheet: FControl_overlap
Symbol	Entrez Gene Name	Ensembl	GenBank/Gene Symbol - human (HUGO / HGNC / Entrez Gene)(A2)	Expr Log Ratio(Male-MDD)	Expr Log Ratio(Female-Control)
ABCA1	ATP binding cassette subfamily A member 1	ENSG00000165029	ABCA1	-0.514	-0.773
ABCB7	ATP binding cassette subfamily B member 7	ENSG00000131269	ABCB7	-0.166	-0.224
ABCD3	ATP binding cassette subfamily D member 3	ENSG00000117528	ABCD3	-0.219	-0.27
ABCG1	ATP binding cassette subfamily G member 1	ENSG00000160179	ABCG1	-0.226	-0.306
ABHD3	abhydrolase domain containing 3	ENSG00000158201	ABHD3	-0.379	-0.45
ABHD8	abhydrolase domain containing 8	ENSG00000127220	ABHD8	0.553	0.52
ABLIM1	actin binding LIM protein 1	ENSG00000099204	ABLIM1	-0.166	-0.213
ABLIM2	actin binding LIM protein family member 2	ENSG00000163995	ABLIM2	0.226	0.41
ABLIM3	actin binding LIM protein family member 3	ENSG00000173210	ABLIM3	0.198	0.186
ABR	active BCR-related	ENSG00000159842	ABR	0.172	0.299
ACAP3	ArfGAP with coiled-coil, ankyrin repeat and PH domains 3	ENSG00000131584	ACAP3	0.286	0.28
ACO2	aconitase 2	ENSG00000100412	ACO2	0.182	0.248
ACOT8	acyl-CoA thioesterase 8	ENSG00000101473	ACOT8	0.286	0.218
ACVR2B	activin A receptor type 2B	ENSG00000114739	ACVR2B	-0.181	-0.281
ADAM10	ADAM metallopeptidase domain 10	ENSG00000137845	ADAM10	-0.149	-0.245
ADAMTS10	ADAM metallopeptidase with thrombospondin type 1 motif 10	ENSG00000142303	ADAMTS10	0.318	0.443
ADAMTSL2	ADAMTS like 2	ENSG00000197859	ADAMTSL2	0.315	0.434
ADCY6	adenylate cyclase 6	ENSG00000174233	ADCY6	0.185	0.253
ADCYAP1	adenylate cyclase activating polypeptide 1	ENSG00000141433	ADCYAP1	1.012	1.211
ADD3	adducin 3	ENSG00000148700	ADD3	-0.307	-0.556
ADGRB1	adhesion G protein-coupled receptor B1	ENSG00000181790	BAI1	0.359	0.575
ADTRP	androgen dependent TFPI regulating protein	ENSG00000111863	ADTRP	0.678	0.813
AES	amino-terminal enhancer of split	ENSG00000104964	AES	0.431	0.452
AGAP3	ArfGAP with GTPase domain, ankyrin repeat and PH domain 3	ENSG00000133612	AGAP3	0.276	0.341
AGBL3	ATP/GTP binding protein like 3	ENSG00000146856	AGBL3	-0.251	-0.226
AGBL5	ATP/GTP binding protein like 5	ENSG00000084693	AGBL5	0.274	0.198
AGL	amylo-alpha-1, 6-glucosidase, 4-alpha-glucanotransferase	ENSG00000162688	AGL	-0.182	-0.235
AGO3	argonaute 3, RISC catalytic component	ENSG00000126070	AGO3	-0.206	-0.307
AGO4	argonaute 4, RISC catalytic component	ENSG00000134698	AGO4	-0.148	-0.277
AGPAT2	1-acylglycerol-3-phosphate O-acyltransferase 2	ENSG00000169692	AGPAT2	0.528	0.744
AGPAT4	1-acylglycerol-3-phosphate O-acyltransferase 4	ENSG00000026652	AGPAT4	-0.206	-0.303
AGPAT5	1-acylglycerol-3-phosphate O-acyltransferase 5	ENSG00000155189	AGPAT5	-0.24	-0.413
AGRN	agrin	ENSG00000188157	AGRN	0.533	0.32
AHCYL1	adenosylhomocysteinase like 1	ENSG00000168710	AHCYL1	-0.433	-0.641
AIP	aryl hydrocarbon receptor interacting protein	ENSG00000110711	AIP	0.24	0.198
AJM1	apical junction component 1 homolog	ENSG00000232434	C9orf172	0.524	0.572
ALCAM	activated leukocyte cell adhesion molecule	ENSG00000170017	ALCAM	-0.295	-0.301
ALDOA	aldolase, fructose-bisphosphate A	ENSG00000149925	ALDOA	0.327	0.289
ALKBH5	alkB homolog 5, RNA demethylase	ENSG00000091542	ALKBH5	0.189	0.164
ALMS1-IT1	ALMS1 intronic transcript 1	ENSG00000230002	ALMS1-IT1	-0.429	-0.587
ALS2CL	ALS2 C-terminal like	ENSG00000178038	ALS2CL	0.614	0.55
ALYREF	Aly/REF export factor	ENSG00000183684	ALYREF	0.256	0.231
AMDHD2	amidohydrolase domain containing 2	ENSG00000162066	AMDHD2	0.298	0.314
ANAPC15	anaphase promoting complex subunit 15	ENSG00000110200	ANAPC15	0.214	0.241
ANKAR	ankyrin and armadillo repeat containing	ENSG00000151687	ANKAR	-0.254	-0.28
ANKRD24	ankyrin repeat domain 24	ENSG00000089847	ANKRD24	0.728	0.73
ANKRD28	ankyrin repeat domain 28	ENSG00000206560	ANKRD28	-0.13	-0.177
ANKRD37	ankyrin repeat domain 37	ENSG00000186352	ANKRD37	-0.755	-0.624
ANKRD39	ankyrin repeat domain 39	ENSG00000213337	ANKRD39	-0.328	-0.395
ANKRD13D	ankyrin repeat domain 13D	ENSG00000172932	ANKRD13D	0.227	0.323
ANKRD33B	ankyrin repeat domain 33B	ENSG00000164236	ANKRD33B	0.628	0.958
AP1B1	adaptor related protein complex 1 beta 1 subunit	ENSG00000100280	AP1B1	0.165	0.169
AP1S1	adaptor related protein complex 1 sigma 1 subunit	ENSG00000106367	AP1S1	0.486	0.539
AP2A2	adaptor related protein complex 2 alpha 2 subunit	ENSG00000183020	AP2A2	0.192	0.304
AP2S1	adaptor related protein complex 2 sigma 1 subunit	ENSG00000042753	AP2S1	0.502	0.439
AP4E1	adaptor related protein complex 4 epsilon 1 subunit	ENSG00000081014	AP4E1	-0.18	-0.17
APBA2	amyloid beta precursor protein binding family A member 2	ENSG00000034053	APBA2	0.223	0.282
APH1B	aph-1 homolog B, gamma-secretase subunit	ENSG00000138613	APH1B	-0.239	-0.475
APRT	adenine phosphoribosyltransferase	ENSG00000198931	APRT	0.451	0.316
AQP3	aquaporin 3 (Gill blood group)	ENSG00000165272	AQP3	0.967	1.336
AR	androgen receptor	ENSG00000169083	AR	-0.477	-0.639
ARF5	ADP ribosylation factor 5	ENSG00000004059	ARF5	0.358	0.309
ARHGAP42	Rho GTPase activating protein 42	ENSG00000165895	TMEM133	-0.342	-0.616
ARHGDIG	Rho GDP dissociation inhibitor gamma	ENSG00000242173	ARHGDIG	0.733	0.614
ARHGEF25	Rho guanine nucleotide exchange factor 25	ENSG00000240771	ARHGEF25	0.489	0.574
ARID2	AT-rich interaction domain 2	ENSG00000189079	ARID2	-0.204	-0.378
ARL16	ADP ribosylation factor like GTPase 16	ENSG00000214087	ARL16	0.288	0.416
ARL13B	ADP ribosylation factor like GTPase 13B	ENSG00000169379	ARL13B	-0.232	-0.289
ARNTL2	aryl hydrocarbon receptor nuclear translocator like 2	ENSG00000029153	ARNTL2	0.397	0.565
ARPC2	actin related protein 2/3 complex subunit 2	ENSG00000163466	ARPC2	0.173	0.278
ARPC5L	actin related protein 2/3 complex subunit 5 like	ENSG00000136950	ARPC5L	0.324	0.35
ARRB2	arrestin beta 2	ENSG00000141480	ARRB2	0.308	0.282
ARSB	arylsulfatase B	ENSG00000113273	ARSB	-0.248	-0.22
ASAH1	N-acylsphingosine amidohydrolase 1	ENSG00000104763	ASAH1	-0.152	-0.272
ASB2	ankyrin repeat and SOCS box containing 2	ENSG00000100628	ASB2	1.001	1.064
ASB4	ankyrin repeat and SOCS box containing 4	ENSG00000005981	ASB4	-0.574	-1.429
ASB3/GPR75-ASB3	ankyrin repeat and SOCS box containing 3	ENSG00000115239	ASB3	-0.376	-1.213
ASCC1	activating signal cointegrator 1 complex subunit 1	ENSG00000138303	ASCC1	-0.271	-0.395
ASF1A	anti-silencing function 1A histone chaperone	ENSG00000111875	ASF1A	-0.222	-0.304
ASPDH	aspartate dehydrogenase domain containing	ENSG00000204653	ASPDH	0.462	0.439
ASPH	aspartate beta-hydroxylase	ENSG00000198363	ASPH	-0.257	-0.398
ASPHD1	aspartate beta-hydroxylase domain containing 1	ENSG00000174939	ASPHD1	0.266	0.266
ATCAY	ATCAY, caytaxin	ENSG00000167654	ATCAY	0.296	0.423
ATG4C	autophagy related 4C cysteine peptidase	ENSG00000125703	ATG4C	-0.272	-0.51
ATL3	atlastin GTPase 3	ENSG00000184743	ATL3	-0.317	-0.543
ATP13A5	ATPase 13A5	ENSG00000187527	ATP13A5	-0.472	-0.538
ATP13A4-AS1	ATP13A4 antisense RNA 1	ENSG00000225473	ATP13A4-AS1	-1.159	-1.157
ATP1B1P1	ATPase Na+/K+ transporting subunit beta 1 pseudogene 1	ENSG00000249212	ATP1B1P1	-0.423	-0.308
ATP5F1D	ATP synthase F1 subunit delta	ENSG00000099624	ATP5D	0.361	0.275
ATP5MC1	ATP synthase membrane subunit c locus 1	ENSG00000159199	ATP5G1	0.246	0.452
ATP5ME	ATP synthase membrane subunit e	ENSG00000169020	ATP5I	0.275	0.245
ATP5MF	ATP synthase membrane subunit f	ENSG00000241468	ATP5J2	0.427	0.467
ATP5PD	ATP synthase peripheral stalk subunit d	ENSG00000167863	ATP5H	0.199	0.24
ATP6V0A2	ATPase H+ transporting V0 subunit a2	ENSG00000185344	ATP6V0A2	-0.228	-0.298
ATP6V1D	ATPase H+ transporting V1 subunit D	ENSG00000100554	ATP6V1D	0.273	0.37
ATP6V1F	ATPase H+ transporting V1 subunit F	ENSG00000128524	ATP6V1F	0.286	0.458
ATP6V1G2	ATPase H+ transporting V1 subunit G2	ENSG00000213760	ATP6V1G2	0.572	0.76
ATP7A	ATPase copper transporting alpha	ENSG00000165240	ATP7A	-0.227	-0.308
ATXN7L3	ataxin 7 like 3	ENSG00000087152	ATXN7L3	0.398	0.476
AXIN1	axin 1	ENSG00000103126	AXIN1	0.215	0.231
B4GALNT4	beta-1,4-N-acetyl-galactosaminyltransferase 4	ENSG00000182272	B4GALNT4	0.452	0.54
B4GALT2	beta-1,4-galactosyltransferase 2	ENSG00000117411	B4GALT2	0.307	0.381
BABAM1	BRISC and BRCA1 A complex member 1	ENSG00000105393	BABAM1	0.277	0.394
BAG6	BCL2 associated athanogene 6	ENSG00000204463	BAG6	0.148	0.215
BAIAP2L2	BAI1 associated protein 2 like 2	ENSG00000128298	BAIAP2L2	0.462	0.59
BAP1	BRCA1 associated protein 1	ENSG00000163930	BAP1	0.421	0.518
BASP1	brain abundant membrane attached signal protein 1	ENSG00000176788	BASP1	0.521	0.626
BBOX1	gamma-butyrobetaine hydroxylase 1	ENSG00000129151	BBOX1	-0.504	-0.97
BBS10	Bardet-Biedl syndrome 10	ENSG00000179941	BBS10	-0.182	-0.292
BCHE	butyrylcholinesterase	ENSG00000114200	BCHE	-0.307	-0.758
BCKDK	branched chain ketoacid dehydrogenase kinase	ENSG00000103507	BCKDK	0.157	0.165
BCL2	BCL2, apoptosis regulator	ENSG00000171791	BCL2	-0.336	-0.332
BCL7B	BCL tumor suppressor 7B	ENSG00000106635	BCL7B	0.21	0.364
BEAN1	brain expressed associated with NEDD4 1	ENSG00000166546	BEAN1	0.444	0.626
BEGAIN	brain enriched guanylate kinase associated	ENSG00000183092	BEGAIN	0.372	0.498
BEX1	brain expressed X-linked 1	ENSG00000133169	BEX1	0.346	0.499
BEX2	brain expressed X-linked 2	ENSG00000133134	BEX2	0.271	0.364
BEX3	brain expressed X-linked 3	ENSG00000166681	NGFRAP1	0.228	0.252
BFAR	bifunctional apoptosis regulator	ENSG00000103429	BFAR	-0.158	-0.277
BHMT	betaine--homocysteine S-methyltransferase	ENSG00000145692	BHMT	1.057	1.042
BICDL2	BICD family like cargo adaptor 2	ENSG00000162069	CCDC64B	0.98	0.998
BMPR1B	bone morphogenetic protein receptor type 1B	ENSG00000138696	BMPR1B	-0.454	-0.752
BNIP2	BCL2 interacting protein 2	ENSG00000140299	BNIP2	-0.276	-0.501
BNIP3	BCL2 interacting protein 3	ENSG00000176171	BNIP3	0.182	0.219
BRK1	BRICK1, SCAR/WAVE actin nucleating complex subunit	ENSG00000254999	BRK1	0.261	0.333
BROX	BRO1 domain and CAAX motif containing	ENSG00000162819	BROX	-0.214	-0.316
BRSK1	BR serine/threonine kinase 1	ENSG00000160469	BRSK1	0.262	0.419
BRSK2	BR serine/threonine kinase 2	ENSG00000174672	BRSK2	0.197	0.4
BSCL2	BSCL2, seipin lipid droplet biogenesis associated	ENSG00000168000	BSCL2	0.316	0.453
BSDC1	BSD domain containing 1	ENSG00000160058	BSDC1	0.102	0.119
BSN	bassoon presynaptic cytomatrix protein	ENSG00000164061	BSN	0.426	0.648
BTBD2	BTB domain containing 2	ENSG00000133243	BTBD2	0.301	0.435
BTBD6	BTB domain containing 6	ENSG00000184887	BTBD6	0.208	0.302
BTBD7	BTB domain containing 7	ENSG00000011114	BTBD7	-0.135	-0.185
BTNL9	butyrophilin like 9	ENSG00000165810	BTNL9	0.526	0.868
C11orf68	chromosome 11 open reading frame 68	ENSG00000175573	C11orf68	0.365	0.439
C12orf43	chromosome 12 open reading frame 43	ENSG00000157895	C12orf43	0.217	0.29
C12orf60	chromosome 12 open reading frame 60	ENSG00000182993	C12orf60	-0.492	-0.806
C14orf28	chromosome 14 open reading frame 28	ENSG00000179476	C14orf28	-0.237	-0.267
C15orf59	chromosome 15 open reading frame 59	ENSG00000205363	C15orf59	0.381	0.465
C16orf45	chromosome 16 open reading frame 45	ENSG00000166780	C16orf45	0.391	0.434
C17orf107	chromosome 17 open reading frame 107	ENSG00000205710	C17orf107	0.29	0.464
C18orf54	chromosome 18 open reading frame 54	ENSG00000166845	C18orf54	-0.543	-1.042
C19orf47	chromosome 19 open reading frame 47	ENSG00000160392	C19orf47	0.215	0.288
C19orf70	chromosome 19 open reading frame 70	ENSG00000174917	C19orf70	0.644	0.425
C1orf43	chromosome 1 open reading frame 43	ENSG00000143612	C1orf43	0.143	0.139
C1orf115	chromosome 1 open reading frame 115	ENSG00000162817	C1orf115	0.573	0.649
C2CD4C	C2 calcium dependent domain containing 4C	ENSG00000183186	C2CD4C	0.705	0.825
C3orf70	chromosome 3 open reading frame 70	ENSG00000187068	C3orf70	-0.221	-0.281
C4orf48	chromosome 4 open reading frame 48	ENSG00000243449	C4orf48	0.459	0.55
C5orf51	chromosome 5 open reading frame 51	ENSG00000205765	C5orf51	-0.192	-0.19
C5orf64	chromosome 5 open reading frame 64	ENSG00000178722	C5orf64	-0.687	-0.977
C6orf106	chromosome 6 open reading frame 106	ENSG00000196821	C6orf106	0.197	0.283
C7orf50	chromosome 7 open reading frame 50	ENSG00000146540	C7orf50	0.352	0.304
C8orf44-SGK3/SGK3	serum/glucocorticoid regulated kinase family member 3	ENSG00000104205	SGK3	-0.414	-0.795
C9orf16	chromosome 9 open reading frame 16	ENSG00000171159	C9orf16	0.593	0.644
CA7	carbonic anhydrase 7	ENSG00000168748	CA7	0.621	0.566
CA10	carbonic anhydrase 10	ENSG00000154975	CA10	0.528	0.602
CA11	carbonic anhydrase 11	ENSG00000063180	CA11	0.587	0.662
CABP1	calcium binding protein 1	ENSG00000157782	CABP1	0.558	0.694
CACNA1A	calcium voltage-gated channel subunit alpha1 A	ENSG00000141837	CACNA1A	0.262	0.524
CACNA1I	calcium voltage-gated channel subunit alpha1 I	ENSG00000100346	CACNA1I	0.465	0.61
CACNB1	calcium voltage-gated channel auxiliary subunit beta 1	ENSG00000067191	CACNB1	0.276	0.464
CACNB3	calcium voltage-gated channel auxiliary subunit beta 3	ENSG00000167535	CACNB3	0.394	0.54
CACTIN	cactin, spliceosome C complex subunit	ENSG00000105298	CACTIN	0.28	0.266
CALM1 (includes others)	calmodulin 1	ENSG00000160014	CALM3	0.388	0.509
CALM2P2	calmodulin 2 pseudogene 2	ENSG00000229097	CALM2P2	0.342	0.484
CAMK2A	calcium/calmodulin dependent protein kinase II alpha	ENSG00000070808	CAMK2A	0.495	0.751
CAMK2N1	calcium/calmodulin dependent protein kinase II inhibitor 1	ENSG00000162545	CAMK2N1	0.443	0.68
CAMKMT	calmodulin-lysine N-methyltransferase	ENSG00000143919	CAMKMT	-0.254	-0.462
CAMSAP3	calmodulin regulated spectrin associated protein family member 3	ENSG00000076826	CAMSAP3	0.372	0.58
CAMTA2	calmodulin binding transcription activator 2	ENSG00000108509	CAMTA2	0.287	0.383
CAPN7	calpain 7	ENSG00000131375	CAPN7	-0.181	-0.234
CAPN15	calpain 15	ENSG00000103326	CAPN15	0.314	0.353
CARM1P1	coactivator associated arginine methyltransferase 1 pseudogene 1	ENSG00000227835	CARM1P1	0.788	0.895
CASC2	cancer susceptibility 2 (non-protein coding)	ENSG00000177640	CASC2	-0.437	-0.626
CASC4	cancer susceptibility 4	ENSG00000166734	CASC4	-0.125	-0.202
CASKIN1	CASK interacting protein 1	ENSG00000167971	CASKIN1	0.363	0.501
CASQ1	calsequestrin 1	ENSG00000143318	CASQ1	0.887	0.752
CBR4	carbonyl reductase 4	ENSG00000145439	CBR4	-0.175	-0.278
CBX5	chromobox 5	ENSG00000094916	CBX5	-0.152	-0.167
CBX6	chromobox 6	ENSG00000183741	CBX6	0.349	0.439
CBX7	chromobox 7	ENSG00000100307	CBX7	0.217	0.187
CC2D1A	coiled-coil and C2 domain containing 1A	ENSG00000132024	CC2D1A	0.249	0.309
CCAR1	cell division cycle and apoptosis regulator 1	ENSG00000060339	CCAR1	-0.145	-0.156
CCDC34	coiled-coil domain containing 34	ENSG00000109881	CCDC34	0.179	0.233
CCDC50	coiled-coil domain containing 50	ENSG00000152492	CCDC50	-0.234	-0.325
CCDC77	coiled-coil domain containing 77	ENSG00000120647	CCDC77	-0.254	-0.365
CCDC124	coiled-coil domain containing 124	ENSG00000007080	CCDC124	0.464	0.366
CCDC177	coiled-coil domain containing 177	ENSG00000267909	CCDC177	0.549	0.676
CCDC85B	coiled-coil domain containing 85B	ENSG00000175602	CCDC85B	0.657	0.62
CCDC88A	coiled-coil domain containing 88A	ENSG00000115355	CCDC88A	-0.166	-0.194
CCK	cholecystokinin	ENSG00000187094	CCK	0.83	1.151
CCKBR	cholecystokinin B receptor	ENSG00000110148	CCKBR	0.602	0.849
CCM2	CCM2 scaffolding protein	ENSG00000136280	CCM2	0.213	0.22
CCNL1	cyclin L1	ENSG00000163660	CCNL1	-0.268	-0.302
CCNT1	cyclin T1	ENSG00000129315	CCNT1	-0.208	-0.241
CCPG1	cell cycle progression 1	ENSG00000260916	CCPG1	-0.231	-0.343
CCT6B	chaperonin containing TCP1 subunit 6B	ENSG00000132141	CCT6B	-0.297	-0.68
CCT8P1	chaperonin containing TCP1 subunit 8 pseudogene 1	ENSG00000226015	CCT8P1	-0.613	-0.766
CD38	CD38 molecule	ENSG00000004468	CD38	-0.817	-1.351
CD69	CD69 molecule	ENSG00000110848	CD69	-0.919	-2.077
CD164	CD164 molecule	ENSG00000135535	CD164	-0.247	-0.364
CDC34	cell division cycle 34	ENSG00000099804	CDC34	0.253	0.207
CDC37	cell division cycle 37	ENSG00000105401	CDC37	0.259	0.262
CDCA5	cell division cycle associated 5	ENSG00000146670	CDCA5	0.548	0.627
CDH4	cadherin 4	ENSG00000179242	CDH4	0.193	0.211
CDH22	cadherin 22	ENSG00000149654	CDH22	0.454	0.685
CDK6	cyclin dependent kinase 6	ENSG00000105810	CDK6	-0.278	-0.378
CDK9	cyclin dependent kinase 9	ENSG00000136807	CDK9	0.196	0.278
CDK16	cyclin dependent kinase 16	ENSG00000102225	CDK16	0.307	0.488
CDK5R2	cyclin dependent kinase 5 regulatory subunit 2	ENSG00000171450	CDK5R2	0.433	0.432
CDKN2AIPNL	CDKN2A interacting protein N-terminal like	ENSG00000237190	CDKN2AIPNL	0.349	0.419
CEND1	cell cycle exit and neuronal differentiation 1	ENSG00000184524	CEND1	0.41	0.424
CEP78	centrosomal protein 78	ENSG00000148019	CEP78	-0.263	-0.44
CEP95	centrosomal protein 95	ENSG00000258890	CEP95	-0.242	-0.258
CEP97	centrosomal protein 97	ENSG00000182504	CEP97	-0.225	-0.315
CEP170B	centrosomal protein 170B	ENSG00000099814	CEP170B	0.353	0.504
CEP85L	centrosomal protein 85 like	ENSG00000111860	CEP85L	-0.218	-0.247
CEPT1	choline/ethanolamine phosphotransferase 1	ENSG00000134255	CEPT1	-0.246	-0.282
CER1	cerberus 1, DAN family BMP antagonist	ENSG00000147869	CER1	-1.162	-1.793
CES2	carboxylesterase 2	ENSG00000172831	CES2	0.178	0.212
CFAP58-AS1	CFAP58 antisense RNA 1 (head to head)	ENSG00000231233	CCDC147-AS1	0.572	0.66
CHCHD6	coiled-coil-helix-coiled-coil-helix domain containing 6	ENSG00000159685	CHCHD6	0.255	0.294
CHCHD10	coiled-coil-helix-coiled-coil-helix domain containing 10	ENSG00000250479	CHCHD10	0.3	0.362
CHD5	chromodomain helicase DNA binding protein 5	ENSG00000116254	CHD5	0.473	0.746
CHMP6	charged multivesicular body protein 6	ENSG00000176108	CHMP6	0.274	0.255
CHMP1A	charged multivesicular body protein 1A	ENSG00000131165	CHMP1A	0.282	0.196
CHMP4B	charged multivesicular body protein 4B	ENSG00000101421	CHMP4B	0.177	0.269
CHPT1	choline phosphotransferase 1	ENSG00000111666	CHPT1	-0.307	-0.297
CHRD	chordin	ENSG00000090539	CHRD	0.706	0.623
CHRNA4	cholinergic receptor nicotinic alpha 4 subunit	ENSG00000101204	CHRNA4	0.46	0.475
CHRNE	cholinergic receptor nicotinic epsilon subunit	ENSG00000108556	CHRNE	0.471	0.603
CHST1	carbohydrate sulfotransferase 1	ENSG00000175264	CHST1	0.244	0.464
CHTF8	chromosome transmission fidelity factor 8	ENSG00000168802	CHTF8	0.251	0.292
CITED2	Cbp/p300 interacting transactivator with Glu/Asp rich carboxy-terminal domain 2	ENSG00000164442	CITED2	0.387	0.632
CIZ1	CDKN1A interacting zinc finger protein 1	ENSG00000148337	CIZ1	0.173	0.231
CKB	creatine kinase B	ENSG00000166165	CKB	0.35	0.374
CKLF	chemokine like factor	ENSG00000217555	CKLF	-0.451	-0.536
CLCC1	chloride channel CLIC like 1	ENSG00000121940	CLCC1	-0.152	-0.269
CLCN3	chloride voltage-gated channel 3	ENSG00000109572	CLCN3	-0.195	-0.23
CLIP4	CAP-Gly domain containing linker protein family member 4	ENSG00000115295	CLIP4	-0.215	-0.229
CLK1	CDC like kinase 1	ENSG00000013441	CLK1	-0.364	-0.487
CLPB	ClpB homolog, mitochondrial AAA ATPase chaperonin	ENSG00000162129	CLPB	0.122	0.161
CLTA	clathrin light chain A	ENSG00000122705	CLTA	0.211	0.219
CLTB	clathrin light chain B	ENSG00000175416	CLTB	0.275	0.292
CLUH	clustered mitochondria homolog	ENSG00000132361	CLUH	0.171	0.25
CMTR2	cap methyltransferase 2	ENSG00000180917	CMTR2	-0.289	-0.518
CNGB1	cyclic nucleotide gated channel beta 1	ENSG00000070729	CNGB1	0.552	0.865
CNIH2	cornichon family AMPA receptor auxiliary protein 2	ENSG00000174871	CNIH2	0.264	0.414
CNOT1	CCR4-NOT transcription complex subunit 1	ENSG00000125107	CNOT1	-0.121	-0.13
CNOT6	CCR4-NOT transcription complex subunit 6	ENSG00000113300	CNOT6	-0.213	-0.179
CNOT6L	CCR4-NOT transcription complex subunit 6 like	ENSG00000138767	CNOT6L	-0.2	-0.261
COG1	component of oligomeric golgi complex 1	ENSG00000166685	COG1	0.225	0.296
COL23A1	collagen type XXIII alpha 1 chain	ENSG00000050767	COL23A1	0.674	0.766
COL26A1	collagen type XXVI alpha 1 chain	ENSG00000160963	COL26A1	0.565	0.731
COL4A2	collagen type IV alpha 2 chain	ENSG00000134871	COL4A2	0.367	0.497
COPRS	coordinator of PRMT5 and differentiation stimulator	ENSG00000172301	COPRS	0.305	0.281
CORO1A	coronin 1A	ENSG00000102879	CORO1A	0.317	0.341
COX4I1	cytochrome c oxidase subunit 4I1	ENSG00000131143	COX4I1	0.187	0.207
COX5A	cytochrome c oxidase subunit 5A	ENSG00000178741	COX5A	0.305	0.283
COX6A1	cytochrome c oxidase subunit 6A1	ENSG00000111775	COX6A1	0.327	0.516
COX6B1	cytochrome c oxidase subunit 6B1	ENSG00000126267	COX6B1	0.492	0.455
COX8A	cytochrome c oxidase subunit 8A	ENSG00000176340	COX8A	0.405	0.719
CPB1	carboxypeptidase B1	ENSG00000153002	CPB1	-1.152	-1.792
CPNE3	copine 3	ENSG00000085719	CPNE3	-0.223	-0.43
CPNE7	copine 7	ENSG00000178773	CPNE7	0.48	0.705
CPSF1	cleavage and polyadenylation specific factor 1	ENSG00000071894	CPSF1	0.288	0.448
CPSF1P1	cleavage and polyadenylation specific factor 1 pseudogene 1	ENSG00000214076	CPSF1P1	0.965	1.346
CPT1C	carnitine palmitoyltransferase 1C	ENSG00000169169	CPT1C	0.178	0.292
CRIP2	cysteine rich protein 2	ENSG00000182809	CRIP2	0.573	0.525
CRNKL1	crooked neck pre-mRNA splicing factor 1	ENSG00000101343	CRNKL1	-0.172	-0.158
CRY1	cryptochrome circadian regulator 1	ENSG00000008405	CRY1	-0.302	-0.43
CRYBB1	crystallin beta B1	ENSG00000100122	CRYBB1	0.973	0.935
CRYBG3	crystallin beta-gamma domain containing 3	ENSG00000080200	CRYBG3	-0.367	-0.709
CRYZP1	crystallin zeta pseudogene 1	ENSG00000233025	CRYZP1	-0.703	-0.788
CSNK1E	casein kinase 1 epsilon	ENSG00000213923	CSNK1E	0.16	0.168
CSNK1G2	casein kinase 1 gamma 2	ENSG00000133275	CSNK1G2	0.26	0.342
CTBP1	C-terminal binding protein 1	ENSG00000159692	CTBP1	0.25	0.238
CTBS	chitobiase	ENSG00000117151	CTBS	-0.205	-0.402
CTNNBIP1	catenin beta interacting protein 1	ENSG00000178585	CTNNBIP1	0.215	0.288
CTXN1	cortexin 1	ENSG00000178531	CTXN1	0.633	0.75
CUEDC2	CUE domain containing 2	ENSG00000107874	CUEDC2	0.223	0.199
CUX2	cut like homeobox 2	ENSG00000111249	CUX2	1.089	1.104
CYB5R4	cytochrome b5 reductase 4	ENSG00000065615	CYB5R4	-0.228	-0.301
CYGB	cytoglobin	ENSG00000161544	CYGB	0.52	0.515
CYLD	CYLD lysine 63 deubiquitinase	ENSG00000083799	CYLD	-0.159	-0.169
CYP4F35P	cytochrome P450 family 4 subfamily F member 35, pseudogene	ENSG00000265787	CYP4F35P	0.636	0.765
CYP7B1	cytochrome P450 family 7 subfamily B member 1	ENSG00000172817	CYP7B1	-0.368	-0.446
DAB2IP	DAB2 interacting protein	ENSG00000136848	DAB2IP	0.2	0.373
DACT3	dishevelled binding antagonist of beta catenin 3	ENSG00000197380	DACT3	0.394	0.318
DAGLA	diacylglycerol lipase alpha	ENSG00000134780	DAGLA	0.327	0.531
DARS	aspartyl-tRNA synthetase	ENSG00000115866	DARS	-0.204	-0.282
DBX2	developing brain homeobox 2	ENSG00000185610	DBX2	-0.439	-0.515
DCAF11	DDB1 and CUL4 associated factor 11	ENSG00000100897	DCAF11	0.223	0.253
DCAF4L1	DDB1 and CUL4 associated factor 4 like 1	ENSG00000182308	DCAF4L1	-0.519	-0.601
DCN	decorin	ENSG00000011465	DCN	0.286	0.295
DCTN3	dynactin subunit 3	ENSG00000137100	DCTN3	0.203	0.203
DDA1	DET1 and DDB1 associated 1	ENSG00000130311	DDA1	0.355	0.422
DDN	dendrin	ENSG00000181418	DDN	0.552	0.795
DDR2	discoidin domain receptor tyrosine kinase 2	ENSG00000162733	DDR2	-0.555	-0.985
DDX41	DEAD-box helicase 41	ENSG00000183258	DDX41	0.211	0.265
DDX49	DEAD-box helicase 49	ENSG00000105671	DDX49	0.286	0.194
DDX10P1	DEAD-box helicase 10 pseudogene 1	ENSG00000237135	DDX10P1	-0.345	-0.489
DDX3X	DEAD-box helicase 3, X-linked	ENSG00000215301	DDX3X	-0.121	0.201
DDX50P1	DEAD-box helicase 50 pseudogene 1	ENSG00000229816	DDX50P1	-0.335	-0.447
DEAF1	DEAF1, transcription factor	ENSG00000177030	DEAF1	0.41	0.545
DENND4B	DENN domain containing 4B	ENSG00000198837	DENND4B	0.181	0.286
DENND6A	DENN domain containing 6A	ENSG00000174839	DENND6A	-0.199	-0.183
DENND6B	DENN domain containing 6B	ENSG00000205593	DENND6B	0.224	0.308
DGCR6L	DiGeorge syndrome critical region gene 6 like	ENSG00000128185	DGCR6L	0.442	0.388
DGKQ	diacylglycerol kinase theta	ENSG00000145214	DGKQ	0.375	0.35
DGKZ	diacylglycerol kinase zeta	ENSG00000149091	DGKZ	0.481	0.705
DGKZP1	diacylglycerol kinase zeta pseudogene 1	ENSG00000179611	DGKZP1	0.561	0.572
DICER1	dicer 1, ribonuclease III	ENSG00000100697	DICER1	-0.2	-0.273
DLEU2	deleted in lymphocytic leukemia 2 (non-protein coding)	ENSG00000231607	DLEU2	-0.305	-0.444
DLG4	discs large MAGUK scaffold protein 4	ENSG00000132535	DLG4	0.283	0.458
DLGAP3	DLG associated protein 3	ENSG00000116544	DLGAP3	0.524	0.73
DLGAP4	DLG associated protein 4	ENSG00000080845	DLGAP4	0.234	0.406
DLGAP1-AS4	DLGAP1 antisense RNA 4	ENSG00000263878	DLGAP1-AS4	0.932	1.137
DLX6	distal-less homeobox 6	ENSG00000006377	DLX6	-0.706	-0.739
DMBT1P1	deleted in malignant brain tumors 1 pseudogene 1	ENSG00000176584	DMBT1P1	0.842	1.005
DMRTA1	DMRT like family A1	ENSG00000176399	DMRTA1	-0.748	-1.326
DMTN	dematin actin binding protein	ENSG00000158856	DMTN	0.468	0.494
DMWD	DM1 locus, WD repeat containing	ENSG00000185800	DMWD	0.155	0.254
DNAJC3	DnaJ heat shock protein family (Hsp40) member C3	ENSG00000102580	DNAJC3	-0.225	-0.291
DNAJC5	DnaJ heat shock protein family (Hsp40) member C5	ENSG00000101152	DNAJC5	0.216	0.274
DNAJC19P5	DnaJ heat shock protein family (Hsp40) member C19 pseudogene 5	ENSG00000225808	DNAJC19P5	-0.816	-1.227
DNPEP	aspartyl aminopeptidase	ENSG00000123992	DNPEP	0.233	0.235
DOC2A	double C2 domain alpha	ENSG00000149927	DOC2A	0.619	0.632
DOCK7	dedicator of cytokinesis 7	ENSG00000116641	DOCK7	-0.293	-0.427
DOK4	docking protein 4	ENSG00000125170	DOK4	0.306	0.436
DPF1	double PHD fingers 1	ENSG00000011332	DPF1	0.337	0.475
DPH6	diphthamine biosynthesis 6	ENSG00000134146	DPH6	-0.255	-0.626
DPP10-AS1	DPP10 antisense RNA 1	ENSG00000235026	DPP10-AS1	0.458	0.503
DPY19L3	dpy-19 like C-mannosyltransferase 3	ENSG00000178904	DPY19L3	-0.43	-0.506
DPY19L4	dpy-19 like 4	ENSG00000156162	DPY19L4	-0.299	-0.498
DSEL	dermatan sulfate epimerase-like	ENSG00000171451	DSEL	-0.279	-0.344
DST	dystonin	ENSG00000151914	DST	-0.235	-0.315
DTX1	deltex E3 ubiquitin ligase 1	ENSG00000135144	DTX1	0.23	0.241
DTX3	deltex E3 ubiquitin ligase 3	ENSG00000178498	DTX3	0.165	0.199
DUSP3	dual specificity phosphatase 3	ENSG00000108861	DUSP3	0.242	0.381
DUSP23	dual specificity phosphatase 23	ENSG00000158716	DUSP23	0.411	0.457
DVL1	dishevelled segment polarity protein 1	ENSG00000107404	DVL1	0.367	0.425
DYNLRB1	dynein light chain roadblock-type 1	ENSG00000125971	DYNLRB1	0.213	0.387
E4F1	E4F transcription factor 1	ENSG00000167967	E4F1	0.297	0.221
EBLN2	endogenous Bornavirus like nucleoprotein 2	ENSG00000255423	EBLN2	-0.354	-0.39
ECM1	extracellular matrix protein 1	ENSG00000143369	ECM1	0.311	0.409
ECSIT	ECSIT signalling integrator	ENSG00000130159	ECSIT	0.27	0.212
EDF1	endothelial differentiation related factor 1	ENSG00000107223	EDF1	0.277	0.257
EDNRB	endothelin receptor type B	ENSG00000136160	EDNRB	-0.576	-1.101
EEF2	eukaryotic translation elongation factor 2	ENSG00000167658	EEF2	0.288	0.336
EEF1A2	eukaryotic translation elongation factor 1 alpha 2	ENSG00000101210	EEF1A2	0.302	0.526
EEF1A1P3	eukaryotic translation elongation factor 1 alpha 1 pseudogene 3	ENSG00000232587	EEF1A1P3	-0.326	-0.573
EFCAB14	EF-hand calcium binding domain 14	ENSG00000159658	EFCAB14	-0.279	-0.511
EFEMP1	EGF containing fibulin extracellular matrix protein 1	ENSG00000115380	EFEMP1	-0.791	-1.31
EFHD2	EF-hand domain family member D2	ENSG00000142634	EFHD2	0.454	0.583
EGFR	epidermal growth factor receptor	ENSG00000146648	EGFR	-0.564	-0.601
EIF3K	eukaryotic translation initiation factor 3 subunit K	ENSG00000178982	EIF3K	0.263	0.228
ELK1	ELK1, ETS transcription factor	ENSG00000126767	ELK1	0.318	0.555
ELMOD2	ELMO domain containing 2	ENSG00000179387	ELMOD2	-0.222	-0.453
ELOB	elongin B	ENSG00000103363	TCEB2	0.404	0.412
ELOF1	elongation factor 1 homolog	ENSG00000130165	ELOF1	0.373	0.398
ELOVL2	ELOVL fatty acid elongase 2	ENSG00000197977	ELOVL2	-0.525	-0.732
ELOVL5	ELOVL fatty acid elongase 5	ENSG00000012660	ELOVL5	-0.423	-0.563
EMC2	ER membrane protein complex subunit 2	ENSG00000104412	EMC2	-0.226	-0.345
EMX1	empty spiracles homeobox 1	ENSG00000135638	EMX1	1.067	0.836
ENAH	ENAH, actin regulator	ENSG00000154380	ENAH	-0.283	-0.354
ENDOG	endonuclease G	ENSG00000167136	ENDOG	0.501	0.286
ENPP7P1	ectonucleotide pyrophosphatase/phosphodiesterase 7 pseudogene 1	ENSG00000249188	ENPP7P1	0.535	0.751
ENSA	endosulfine alpha	ENSG00000143420	ENSA	0.213	0.268
ENSAP2	endosulfine alpha pseudogene 2	ENSG00000259032	ENSAP2	0.811	0.81
ENTPD5	ectonucleoside triphosphate diphosphohydrolase 5	ENSG00000187097	ENTPD5	-0.31	-0.359
EPHB3	EPH receptor B3	ENSG00000182580	EPHB3	0.433	0.684
EPHB6	EPH receptor B6	ENSG00000106123	EPHB6	0.448	0.548
EPN1	epsin 1	ENSG00000063245	EPN1	0.295	0.336
EPN2-AS1	EPN2 antisense RNA 1	ENSG00000235397	EPN2-AS1	-0.956	-1.372
EPRS	glutamyl-prolyl-tRNA synthetase	ENSG00000136628	EPRS	-0.159	-0.168
EPS8	epidermal growth factor receptor pathway substrate 8	ENSG00000151491	EPS8	-0.341	-0.487
EQTN	equatorin	ENSG00000120160	EQTN	-0.55	-0.87
ERCC2	ERCC excision repair 2, TFIIH core complex helicase subunit	ENSG00000104884	ERCC2	0.316	0.224
ERCC4	ERCC excision repair 4, endonuclease catalytic subunit	ENSG00000175595	ERCC4	-0.17	-0.274
ERCC6	ERCC excision repair 6, chromatin remodeling factor	ENSG00000225830	ERCC6	-0.137	-0.204
ERGIC2	ERGIC and golgi 2	ENSG00000087502	ERGIC2	-0.147	-0.157
ERI1	exoribonuclease 1	ENSG00000104626	ERI1	-0.27	-0.497
ERMP1	endoplasmic reticulum metallopeptidase 1	ENSG00000099219	ERMP1	-0.328	-0.492
ERP44	endoplasmic reticulum protein 44	ENSG00000023318	ERP44	-0.185	-0.177
ESF1	ESF1 nucleolar pre-rRNA processing protein homolog	ENSG00000089048	ESF1	-0.197	-0.268
ETV4	ETS variant 4	ENSG00000175832	ETV4	0.907	1.119
EVI5L	ecotropic viral integration site 5 like	ENSG00000142459	EVI5L	0.181	0.239
EVL	Enah/Vasp-like	ENSG00000196405	EVL	0.181	0.31
EXO1	exonuclease 1	ENSG00000174371	EXO1	0.446	0.573
EXOC3	exocyst complex component 3	ENSG00000180104	EXOC3	0.135	0.158
EXOC7	exocyst complex component 7	ENSG00000182473	EXOC7	0.117	0.128
EXOSC5	exosome component 5	ENSG00000077348	EXOSC5	0.463	0.466
EXOSC6	exosome component 6	ENSG00000223496	EXOSC6	0.233	0.255
EXT1	exostosin glycosyltransferase 1	ENSG00000182197	EXT1	0.267	0.363
EXTL1	exostosin like glycosyltransferase 1	ENSG00000158008	EXTL1	0.438	0.535
FAM153C	family with sequence similarity 153 member C	ENSG00000204677	FAM153C	0.531	0.713
FAM163B	family with sequence similarity 163 member B	ENSG00000196990	FAM163B	0.739	0.765
FAM171A2	family with sequence similarity 171 member A2	ENSG00000161682	FAM171A2	0.474	0.598
FAM173A	family with sequence similarity 173 member A	ENSG00000103254	FAM173A	0.434	0.543
FAM208A	family with sequence similarity 208 member A	ENSG00000163946	FAM208A	-0.173	-0.239
FAM212B	family with sequence similarity 212 member B	ENSG00000197852	FAM212B	0.432	0.545
FAM213B	family with sequence similarity 213 member B	ENSG00000157870	FAM213B	0.356	0.408
FAM214A	family with sequence similarity 214 member A	ENSG00000047346	FAM214A	-0.266	-0.236
FAM217B	family with sequence similarity 217 member B	ENSG00000196227	FAM217B	0.194	0.225
FAM238B	family with sequence similarity 238 member B (non-protein coding)	ENSG00000231976	LINC00202-2	-0.804	-1.048
FAM32A	family with sequence similarity 32 member A	ENSG00000105058	FAM32A	0.265	0.281
FAM57B	family with sequence similarity 57 member B	ENSG00000149926	FAM57B	0.445	0.629
FAM76B	family with sequence similarity 76 member B	ENSG00000077458	FAM76B	-0.214	-0.276
FAM83H	family with sequence similarity 83 member H	ENSG00000180921	FAM83H	0.698	0.601
FAM89B	family with sequence similarity 89 member B	ENSG00000176973	FAM89B	0.651	0.843
FAM98C	family with sequence similarity 98 member C	ENSG00000130244	FAM98C	0.331	0.326
FAR1	fatty acyl-CoA reductase 1	ENSG00000197601	FAR1	-0.219	-0.393
FARSA	phenylalanyl-tRNA synthetase alpha subunit	ENSG00000179115	FARSA	0.216	0.252
FBLN2	fibulin 2	ENSG00000163520	FBLN2	0.323	0.471
FBXL4	F-box and leucine rich repeat protein 4	ENSG00000112234	FBXL4	-0.189	-0.263
FBXL7	F-box and leucine rich repeat protein 7	ENSG00000183580	FBXL7	-0.428	-0.57
FBXL16	F-box and leucine rich repeat protein 16	ENSG00000127585	FBXL16	0.341	0.618
FBXL18	F-box and leucine rich repeat protein 18	ENSG00000155034	FBXL18	0.298	0.465
FBXL19	F-box and leucine rich repeat protein 19	ENSG00000099364	FBXL19	0.424	0.586
FBXO3	F-box protein 3	ENSG00000110429	FBXO3	-0.145	-0.17
FBXO7	F-box protein 7	ENSG00000100225	FBXO7	-0.369	-0.539
FBXO27	F-box protein 27	ENSG00000161243	FBXO27	0.298	0.353
FBXO30	F-box protein 30	ENSG00000118496	FBXO30	-0.298	-0.366
FBXO41	F-box protein 41	ENSG00000163013	FBXO41	0.346	0.544
FBXO44	F-box protein 44	ENSG00000132879	FBXO44	0.228	0.23
FBXW5	F-box and WD repeat domain containing 5	ENSG00000159069	FBXW5	0.364	0.437
FCF1P2	FCF1 pseudogene 2	ENSG00000228638	FCF1P2	-0.369	-0.519
FEM1C	fem-1 homolog C	ENSG00000145780	FEM1C	-0.248	-0.259
FERMT2	fermitin family member 2	ENSG00000073712	FERMT2	-0.311	-0.398
FFAR4	free fatty acid receptor 4	ENSG00000186188	FFAR4	0.49	0.422
FGD4	FYVE, RhoGEF and PH domain containing 4	ENSG00000139132	FGD4	-0.312	-0.334
FGD5	FYVE, RhoGEF and PH domain containing 5	ENSG00000154783	FGD5	0.34	0.455
FGF2	fibroblast growth factor 2	ENSG00000138685	FGF2	-0.538	-0.845
FIBIN	fin bud initiation factor homolog (zebrafish)	ENSG00000176971	FIBIN	-0.384	-0.835
FICD	FIC domain containing	ENSG00000198855	FICD	-0.255	-0.445
FIGN	fidgetin, microtubule severing factor	ENSG00000182263	FIGN	-0.21	-0.26
FKBP7	FK506 binding protein 7	ENSG00000079150	FKBP7	-0.329	-0.673
FKBP8	FK506 binding protein 8	ENSG00000105701	FKBP8	0.383	0.292
FKBP1A	FK506 binding protein 1A	ENSG00000088832	FKBP1A	0.233	0.464
FKTN	fukutin	ENSG00000106692	FKTN	-0.233	-0.352
FLT3	fms related tyrosine kinase 3	ENSG00000122025	FLT3	0.423	0.797
FMN1	formin 1	ENSG00000248905	FMN1	0.538	0.688
FMNL1	formin like 1	ENSG00000184922	FMNL1	0.215	0.444
FMO5	flavin containing monooxygenase 5	ENSG00000131781	FMO5	-0.379	-0.504
FOXO1	forkhead box O1	ENSG00000150907	FOXO1	-0.493	-0.665
FRS2	fibroblast growth factor receptor substrate 2	ENSG00000166225	FRS2	-0.213	-0.197
FRS3	fibroblast growth factor receptor substrate 3	ENSG00000137218	FRS3	0.252	0.422
FSD1	fibronectin type III and SPRY domain containing 1	ENSG00000105255	FSD1	0.291	0.371
FUT9	fucosyltransferase 9	ENSG00000172461	FUT9	-0.27	-0.267
FXYD7	FXYD domain containing ion transport regulator 7	ENSG00000221946	FXYD7	0.664	0.764
FZD9	frizzled class receptor 9	ENSG00000188763	FZD9	0.563	0.569
G6PD	glucose-6-phosphate dehydrogenase	ENSG00000160211	G6PD	0.249	0.195
GABARAP	GABA type A receptor-associated protein	ENSG00000170296	GABARAP	0.531	0.55
GABARAPL1	GABA type A receptor associated protein like 1	ENSG00000139112	GABARAPL1	0.436	0.431
GABPA	GA binding protein transcription factor alpha subunit	ENSG00000154727	GABPA	-0.259	-0.446
GABRG1	gamma-aminobutyric acid type A receptor gamma1 subunit	ENSG00000163285	GABRG1	-0.374	-0.633
GADD45GIP1	GADD45G interacting protein 1	ENSG00000179271	GADD45GIP1	0.375	0.359
GAK	cyclin G associated kinase	ENSG00000178950	GAK	0.212	0.18
GALNT1	polypeptide N-acetylgalactosaminyltransferase 1	ENSG00000141429	GALNT1	-0.154	-0.208
GALNT3	polypeptide N-acetylgalactosaminyltransferase 3	ENSG00000115339	GALNT3	-0.467	-0.829
GALNT9	polypeptide N-acetylgalactosaminyltransferase 9	ENSG00000182870	GALNT9	0.429	0.59
GALNT14	polypeptide N-acetylgalactosaminyltransferase 14	ENSG00000158089	GALNT14	0.463	0.603
GALNTL5	polypeptide N-acetylgalactosaminyltransferase like 5	ENSG00000106648	GALNTL5	0.981	1.367
GAN	gigaxonin	ENSG00000261609	GAN	-0.222	-0.235
GAP43	growth associated protein 43	ENSG00000172020	GAP43	0.43	0.537
GAPDH	glyceraldehyde-3-phosphate dehydrogenase	ENSG00000111640	GAPDH	0.273	0.28
GAPDHP23	glyceraldehyde 3 phosphate dehydrogenase pseudogene 23	ENSG00000235595	GAPDHP23	1.149	1.325
GAPDHP27	glyceraldehyde 3 phosphate dehydrogenase pseudogene 27	ENSG00000239873	GAPDHP27	0.915	0.845
GAPDHP33	glyceraldehyde 3 phosphate dehydrogenase pseudogene 33	ENSG00000240244	GAPDHP33	0.562	0.707
GAS2L1	growth arrest specific 2 like 1	ENSG00000185340	GAS2L1	0.363	0.437
GDAP1L1	ganglioside induced differentiation associated protein 1 like 1	ENSG00000124194	GDAP1L1	0.321	0.541
GIT1	GIT ArfGAP 1	ENSG00000108262	GIT1	0.188	0.413
GJB2	gap junction protein beta 2	ENSG00000165474	GJB2	-0.69	-0.822
GK5	glycerol kinase 5 (putative)	ENSG00000175066	GK5	-0.181	-0.282
GLDC	glycine decarboxylase	ENSG00000178445	GLDC	0.201	0.233
GLIS1	GLIS family zinc finger 1	ENSG00000174332	GLIS1	0.676	0.6
GLRX	glutaredoxin	ENSG00000173221	GLRX	0.309	0.514
GLRX5	glutaredoxin 5	ENSG00000182512	GLRX5	0.209	0.283
GNA11	G protein subunit alpha 11	ENSG00000088256	GNA11	0.158	0.323
GNAZ	G protein subunit alpha z	ENSG00000128266	GNAZ	0.227	0.387
GNG3	G protein subunit gamma 3	ENSG00000162188	GNG3	0.433	0.679
GNG12	G protein subunit gamma 12	ENSG00000172380	GNG12	-0.464	-0.762
GOLGA4	golgin A4	ENSG00000144674	GOLGA4	-0.185	-0.173
GOLGA7B	golgin A7 family member B	ENSG00000155265	GOLGA7B	0.253	0.194
GPAA1	glycosylphosphatidylinositol anchor attachment 1	ENSG00000197858	GPAA1	0.341	0.339
GPAM	glycerol-3-phosphate acyltransferase, mitochondrial	ENSG00000119927	GPAM	-0.374	-0.563
GPC1	glypican 1	ENSG00000063660	GPC1	0.375	0.43
GPC5	glypican 5	ENSG00000179399	GPC5	-0.397	-0.425
GPC5-IT1	GPC5 intronic transcript 1	ENSG00000236240	GPC5-IT1	-0.525	-0.685
GPM6B	glycoprotein M6B	ENSG00000046653	GPM6B	-0.375	-0.654
GPR75	G protein-coupled receptor 75	ENSG00000119737	GPR75	-0.286	-0.362
GPR162	G protein-coupled receptor 162	ENSG00000250510	GPR162	0.403	0.491
GPR137B	G protein-coupled receptor 137B	ENSG00000077585	GPR137B	-0.349	-0.448
GPRIN1	G protein regulated inducer of neurite outgrowth 1	ENSG00000169258	GPRIN1	0.377	0.509
GPS1	G protein pathway suppressor 1	ENSG00000169727	GPS1	0.223	0.157
GPSM2	G protein signaling modulator 2	ENSG00000121957	GPSM2	-0.347	-0.747
GPX4	glutathione peroxidase 4	ENSG00000167468	GPX4	0.293	0.254
GRAMD4	GRAM domain containing 4	ENSG00000075240	GRAMD4	0.26	0.204
GRAMD1C	GRAM domain containing 1C	ENSG00000178075	GRAMD1C	-0.429	-0.5
GRIK1	glutamate ionotropic receptor kainate type subunit 1	ENSG00000171189	GRIK1	0.419	0.548
GRIPAP1	GRIP1 associated protein 1	ENSG00000068400	GRIPAP1	0.169	0.274
GRK2	G protein-coupled receptor kinase 2	ENSG00000173020	ADRBK1	0.367	0.479
GRK6	G protein-coupled receptor kinase 6	ENSG00000198055	GRK6	0.219	0.299
GRP	gastrin releasing peptide	ENSG00000134443	GRP	0.996	1.078
GSK3A	glycogen synthase kinase 3 alpha	ENSG00000105723	GSK3A	0.283	0.3
GTF2F1	general transcription factor IIF subunit 1	ENSG00000125651	GTF2F1	0.217	0.203
GUK1	guanylate kinase 1	ENSG00000143774	GUK1	0.425	0.48
GXYLT1	glucoside xylosyltransferase 1	ENSG00000151233	GXYLT1	-0.273	-0.245
H1FX	H1 histone family member X	ENSG00000184897	H1FX	0.443	0.27
HABP4	hyaluronan binding protein 4	ENSG00000130956	HABP4	0.219	0.276
HACD2	3-hydroxyacyl-CoA dehydratase 2	ENSG00000206527	PTPLB	-0.189	-0.3
HAGH	hydroxyacylglutathione hydrolase	ENSG00000063854	HAGH	0.211	0.272
HAR1A	highly accelerated region 1A (non-protein coding)	ENSG00000225978	HAR1A	0.474	0.515
HAT1	histone acetyltransferase 1	ENSG00000128708	HAT1	-0.201	-0.24
HAUS6	HAUS augmin like complex subunit 6	ENSG00000147874	HAUS6	-0.199	-0.353
HAUS8	HAUS augmin like complex subunit 8	ENSG00000131351	HAUS8	-0.513	-0.431
HBP1	HMG-box transcription factor 1	ENSG00000105856	HBP1	-0.265	-0.49
HCFC1R1	host cell factor C1 regulator 1	ENSG00000103145	HCFC1R1	0.248	0.352
HDAC5	histone deacetylase 5	ENSG00000108840	HDAC5	0.242	0.348
HEATR1	HEAT repeat containing 1	ENSG00000119285	HEATR1	-0.147	-0.178
HERC2P3	hect domain and RLD 2 pseudogene 3	ENSG00000180229	HERC2P3	0.676	0.95
HES1	hes family bHLH transcription factor 1	ENSG00000114315	HES1	-0.814	-0.891
HGS	hepatocyte growth factor-regulated tyrosine kinase substrate	ENSG00000185359	HGS	0.187	0.204
HIBCH	3-hydroxyisobutyryl-CoA hydrolase	ENSG00000198130	HIBCH	-0.245	-0.396
HIGD1AP16	HIG1 hypoxia inducible domain family member 1A pseudogene 16	ENSG00000219608	HIGD1AP16	-1.002	-1.348
HIST1H2BK	histone cluster 1 H2B family member k	ENSG00000197903	HIST1H2BK	0.396	0.377
HIST1H2BN	histone cluster 1 H2B family member n	ENSG00000233822	HIST1H2BN	0.446	0.635
HLA-F-AS1	HLA-F antisense RNA 1	ENSG00000214922	HLA-F-AS1	-0.421	-0.504
HLTF	helicase like transcription factor	ENSG00000071794	HLTF	-0.142	-0.209
HMBOX1	homeobox containing 1	ENSG00000147421	HMBOX1	-0.198	-0.275
HMGA1	high mobility group AT-hook 1	ENSG00000137309	HMGA1	0.307	0.462
HMGB1P5	high mobility group box 1 pseudogene 5	ENSG00000132967	HMGB1P5	-0.237	-0.415
HMGXB4	HMG-box containing 4	ENSG00000100281	HMGXB4	-0.152	-0.178
HMMR	hyaluronan mediated motility receptor	ENSG00000072571	HMMR	-0.529	-0.763
HNRNPH1P1	heterogeneous nuclear ribonucleoprotein H1 pseudogene 1	ENSG00000220305	HNRNPH1P1	-0.662	-1.063
HPCAL1	hippocalcin like 1	ENSG00000115756	HPCAL1	0.514	0.72
HPCAL4	hippocalcin like 4	ENSG00000116983	HPCAL4	0.336	0.518
HRH3	histamine receptor H3	ENSG00000101180	HRH3	0.359	0.609
HS6ST1	heparan sulfate 6-O-sulfotransferase 1	ENSG00000136720	HS6ST1	0.246	0.303
HSD11B1L	hydroxysteroid 11-beta dehydrogenase 1 like	ENSG00000167733	HSD11B1L	0.515	0.627
HSD17B6	hydroxysteroid 17-beta dehydrogenase 6	ENSG00000025423	HSD17B6	-0.692	-1.001
HSD17B12	hydroxysteroid 17-beta dehydrogenase 12	ENSG00000149084	HSD17B12	-0.297	-0.312
HSF1	heat shock transcription factor 1	ENSG00000185122	HSF1	0.18	0.235
HSF4	heat shock transcription factor 4	ENSG00000102878	HSF4	0.417	0.517
HSPBP1	HSPA (Hsp70) binding protein 1	ENSG00000133265	HSPBP1	0.346	0.33
HSPD1P11	heat shock protein family D (Hsp60) member 1 pseudogene 11	ENSG00000251348	HSPD1P11	-0.497	-0.657
HSPE1P25	heat shock protein family E (Hsp10) member 1 pseudogene 25	ENSG00000232015	HSPE1P25	-0.322	-0.369
IFNA11P	interferon alpha 11, pseudogene	ENSG00000231195	IFNA11P	-1.284	-2.455
IGFBP4	insulin like growth factor binding protein 4	ENSG00000141753	IGFBP4	0.407	0.55
IGSF21	immunoglobin superfamily member 21	ENSG00000117154	IGSF21	0.378	0.591
IGSF9B	immunoglobulin superfamily member 9B	ENSG00000080854	IGSF9B	0.294	0.488
IKZF2	IKAROS family zinc finger 2	ENSG00000030419	IKZF2	-0.457	-0.636
IKZF5	IKAROS family zinc finger 5	ENSG00000095574	IKZF5	-0.301	-0.202
IL12A	interleukin 12A	ENSG00000168811	IL12A	-0.86	-1.273
IL17RD	interleukin 17 receptor D	ENSG00000144730	IL17RD	-0.334	-0.581
IL20RA	interleukin 20 receptor subunit alpha	ENSG00000016402	IL20RA	-0.532	-0.992
IL27RA	interleukin 27 receptor subunit alpha	ENSG00000104998	IL27RA	0.318	0.423
IL6ST	interleukin 6 signal transducer	ENSG00000134352	IL6ST	-0.249	-0.38
ILF2	interleukin enhancer binding factor 2	ENSG00000143621	ILF2	-0.133	-0.204
IMP4	IMP4, U3 small nucleolar ribonucleoprotein	ENSG00000136718	IMP4	0.314	0.321
IMPDH1	inosine monophosphate dehydrogenase 1	ENSG00000106348	IMPDH1	0.27	0.29
INAFM1	InaF motif containing 1	ENSG00000257704	PRR24	0.654	0.655
INCENP	inner centromere protein	ENSG00000149503	INCENP	0.215	0.22
INMT	indolethylamine N-methyltransferase	ENSG00000241644	INMT	-0.731	-1.668
INO80B	INO80 complex subunit B	ENSG00000115274	INO80B	0.206	0.181
INO80D	INO80 complex subunit D	ENSG00000114933	INO80D	-0.233	-0.207
INPP5J	inositol polyphosphate-5-phosphatase J	ENSG00000185133	INPP5J	0.334	0.376
INSR	insulin receptor	ENSG00000171105	INSR	-0.216	-0.228
INTS1	integrator complex subunit 1	ENSG00000164880	INTS1	0.339	0.425
INTS2	integrator complex subunit 2	ENSG00000108506	INTS2	-0.162	-0.289
INTS13	integrator complex subunit 13	ENSG00000064102	ASUN	-0.318	-0.539
INTS6-AS1	INTS6 antisense RNA 1	ENSG00000236778	INTS6-AS1	-0.331	-0.606
INTU	inturned planar cell polarity protein	ENSG00000164066	INTU	-0.261	-0.362
IQCH-AS1	IQCH antisense RNA 1	ENSG00000259673	IQCH-AS1	-0.254	-0.35
IQSEC1	IQ motif and Sec7 domain 1	ENSG00000144711	IQSEC1	0.242	0.422
IQSEC2	IQ motif and Sec7 domain 2	ENSG00000124313	IQSEC2	0.402	0.512
IRF2BP1	interferon regulatory factor 2 binding protein 1	ENSG00000170604	IRF2BP1	0.302	0.314
IRX1	iroquois homeobox 1	ENSG00000170549	IRX1	-0.987	-0.998
IRX2	iroquois homeobox 2	ENSG00000170561	IRX2	-1.515	-1.481
ITGA6	integrin subunit alpha 6	ENSG00000091409	ITGA6	-0.413	-0.621
ITGAV	integrin subunit alpha V	ENSG00000138448	ITGAV	-0.287	-0.481
ITGB8	integrin subunit beta 8	ENSG00000105855	ITGB8	-0.448	-0.697
ITM2B	integral membrane protein 2B	ENSG00000136156	ITM2B	-0.13	-0.14
ITPKA	inositol-trisphosphate 3-kinase A	ENSG00000137825	ITPKA	0.829	0.915
JAM2	junctional adhesion molecule 2	ENSG00000154721	JAM2	-0.391	-0.688
JPH3	junctophilin 3	ENSG00000154118	JPH3	0.329	0.554
JPH4	junctophilin 4	ENSG00000092051	JPH4	0.313	0.462
JPX	JPX transcript, XIST activator (non-protein coding)	ENSG00000225470	JPX	-0.256	0.434
KANK3	KN motif and ankyrin repeat domains 3	ENSG00000186994	KANK3	0.702	0.577
KATNB1	katanin regulatory subunit B1	ENSG00000140854	KATNB1	0.379	0.34
KCNAB2	potassium voltage-gated channel subfamily A regulatory beta subunit 2	ENSG00000069424	KCNAB2	0.466	0.639
KCNH3	potassium voltage-gated channel subfamily H member 3	ENSG00000135519	KCNH3	0.633	0.83
KCNIP3	potassium voltage-gated channel interacting protein 3	ENSG00000115041	KCNIP3	0.424	0.469
KCNJ4	potassium voltage-gated channel subfamily J member 4	ENSG00000168135	KCNJ4	0.433	0.625
KCNK12	potassium two pore domain channel subfamily K member 12	ENSG00000184261	KCNK12	0.435	0.543
KCNN1	potassium calcium-activated channel subfamily N member 1	ENSG00000105642	KCNN1	0.629	0.852
KCNQ2	potassium voltage-gated channel subfamily Q member 2	ENSG00000075043	KCNQ2	0.334	0.507
KCNT1	potassium sodium-activated channel subfamily T member 1	ENSG00000107147	KCNT1	0.433	0.634
KCTD3	potassium channel tetramerization domain containing 3	ENSG00000136636	KCTD3	-0.2	-0.282
KCTD7	potassium channel tetramerization domain containing 7	ENSG00000243335	KCTD7	-0.219	-0.344
KCTD17	potassium channel tetramerization domain containing 17	ENSG00000100379	KCTD17	0.41	0.446
KDM3A	lysine demethylase 3A	ENSG00000115548	KDM3A	-0.316	-0.398
KDM5C	lysine demethylase 5C	ENSG00000126012	KDM5C	0.102	0.545
KIAA1522	KIAA1522	ENSG00000162522	KIAA1522	0.27	0.53
KIAA1958	KIAA1958	ENSG00000165185	KIAA1958	-0.405	-0.566
KIAA0895L	KIAA0895 like	ENSG00000196123	KIAA0895L	0.178	0.278
KIF17	kinesin family member 17	ENSG00000117245	KIF17	0.57	0.59
KIF1A	kinesin family member 1A	ENSG00000130294	KIF1A	0.169	0.28
KIF21B	kinesin family member 21B	ENSG00000116852	KIF21B	0.251	0.531
KIF2A	kinesin family member 2A	ENSG00000068796	KIF2A	-0.139	-0.192
KIF3C	kinesin family member 3C	ENSG00000084731	KIF3C	0.316	0.464
KIF5A	kinesin family member 5A	ENSG00000155980	KIF5A	0.326	0.622
KIFC2	kinesin family member C2	ENSG00000167702	KIFC2	0.4	0.489
KLF3	Kruppel like factor 3	ENSG00000109787	KLF3	-0.258	-0.407
KLF12	Kruppel like factor 12	ENSG00000118922	KLF12	-0.183	-0.196
KLF16	Kruppel like factor 16	ENSG00000129911	KLF16	0.293	0.473
KLHDC1	kelch domain containing 1	ENSG00000197776	KLHDC1	-0.182	-0.196
KLHDC3	kelch domain containing 3	ENSG00000124702	KLHDC3	0.338	0.391
KLHL26	kelch like family member 26	ENSG00000167487	KLHL26	0.208	0.269
KLHL28	kelch like family member 28	ENSG00000179454	KLHL28	-0.226	-0.184
KLHL7-AS1	KLHL7 antisense RNA 1 (head to head)	ENSG00000230658	KLHL7-AS1	-0.994	-1.431
KLK5	kallikrein related peptidase 5	ENSG00000167754	KLK5	0.945	1.698
KLK7	kallikrein related peptidase 7	ENSG00000169035	KLK7	0.879	1.113
KMO	kynurenine 3-monooxygenase	ENSG00000117009	KMO	0.658	0.817
KNDC1	kinase non-catalytic C-lobe domain containing 1	ENSG00000171798	KNDC1	0.212	0.335
KRT8P15	keratin 8 pseudogene 15	ENSG00000233579	KRT8P15	0.387	0.497
KTN1	kinectin 1	ENSG00000126777	KTN1	-0.248	-0.337
LACTB2	lactamase beta 2	ENSG00000147592	LACTB2	-0.288	-0.326
LAGE3	L antigen family member 3	ENSG00000196976	LAGE3	0.478	0.513
LAMB3	laminin subunit beta 3	ENSG00000196878	LAMB3	0.336	0.672
LAMTOR4	late endosomal/lysosomal adaptor, MAPK and MTOR activator 4	ENSG00000188186	LAMTOR4	0.342	0.282
LASP1	LIM and SH3 protein 1	ENSG00000002834	LASP1	0.214	0.252
LBR	lamin B receptor	ENSG00000143815	LBR	-0.298	-0.585
LCA5	LCA5, lebercilin	ENSG00000135338	LCA5	-0.327	-0.455
LCOR	ligand dependent nuclear receptor corepressor	ENSG00000196233	LCOR	-0.188	-0.14
LDAH	lipid droplet associated hydrolase	ENSG00000118961	C2orf43	-0.242	-0.259
LDB1	LIM domain binding 1	ENSG00000198728	LDB1	0.146	0.194
LDHAL6DP	lactate dehydrogenase A like 6D, pseudogene	ENSG00000250257	LDHAL6DP	-0.547	-0.569
LDLRAD3	low density lipoprotein receptor class A domain containing 3	ENSG00000179241	LDLRAD3	-0.346	-0.574
LEAP2	liver enriched antimicrobial peptide 2	ENSG00000164406	LEAP2	-0.574	-0.858
LEPROTL1	leptin receptor overlapping transcript like 1	ENSG00000104660	LEPROTL1	-0.138	-0.19
LGR4	leucine rich repeat containing G protein-coupled receptor 4	ENSG00000205213	LGR4	-0.426	-0.571
LIFR	LIF receptor alpha	ENSG00000113594	LIFR	-0.519	-0.784
LIFR-AS1	LIFR antisense RNA 1	ENSG00000244968	LIFR-AS1	-0.252	-0.469
LIMD2	LIM domain containing 2	ENSG00000136490	LIMD2	0.374	0.43
LIMK1	LIM domain kinase 1	ENSG00000106683	LIMK1	0.334	0.492
LIMS1	LIM zinc finger domain containing 1	ENSG00000169756	LIMS1	-0.31	-0.478
LIN7B	lin-7 homolog B, crumbs cell polarity complex component	ENSG00000104863	LIN7B	0.335	0.38
LINC00390	--	ENSG00000226519	LINC00390	0.898	1.024
LINC00592	long intergenic non-protein coding RNA 592	ENSG00000258279	LINC00592	0.728	1.373
LINC00622	long intergenic non-protein coding RNA 622	ENSG00000260941	LINC00622	0.614	0.714
LINC00642	long intergenic non-protein coding RNA 642	ENSG00000233208	LINC00642	0.98	1.155
LINC00663	long intergenic non-protein coding RNA 663	ENSG00000266904	LINC00663	-0.321	-0.454
LINC00672	long intergenic non-protein coding RNA 672	ENSG00000263874	LINC00672	0.396	0.401
LINC00906	long intergenic non-protein coding RNA 906	ENSG00000267339	LINC00906	-1.083	-1.794
LINC00957	long intergenic non-protein coding RNA 957	ENSG00000235314	LINC00957	0.46	0.329
LINC01004	long intergenic non-protein coding RNA 1004	ENSG00000228393	LINC01004	-0.682	-0.491
LINC01085	long intergenic non-protein coding RNA 1085	ENSG00000248698	LINC01085	-0.712	-0.768
LINC01549	long intergenic non-protein coding RNA 1549	ENSG00000232560	C21orf37	-0.656	-1.449
LINGO1	leucine rich repeat and Ig domain containing 1	ENSG00000169783	LINGO1	0.452	0.823
LIPT1	lipoyltransferase 1	ENSG00000144182	LIPT1	-0.295	-0.345
LMAN1	lectin, mannose binding 1	ENSG00000074695	LMAN1	-0.223	-0.437
LMBRD1	LMBR1 domain containing 1	ENSG00000168216	LMBRD1	-0.13	-0.208
LMO4	LIM domain only 4	ENSG00000143013	LMO4	0.527	0.782
LMTK3	lemur tyrosine kinase 3	ENSG00000142235	LMTK3	0.298	0.417
LPAR3	lysophosphatidic acid receptor 3	ENSG00000171517	LPAR3	-0.654	-0.843
LPIN1	lipin 1	ENSG00000134324	LPIN1	-0.235	-0.262
LPP	LIM domain containing preferred translocation partner in lipoma	ENSG00000145012	LPP	-0.278	-0.391
LRAT	lecithin retinol acyltransferase	ENSG00000121207	LRAT	-0.635	-0.759
LRCH3	leucine rich repeats and calponin homology domain containing 3	ENSG00000186001	LRCH3	-0.196	-0.196
LRFN4	leucine rich repeat and fibronectin type III domain containing 4	ENSG00000173621	LRFN4	0.352	0.337
LRIG2	leucine rich repeats and immunoglobulin like domains 2	ENSG00000198799	LRIG2	-0.237	-0.412
LRMDA	leucine rich melanocyte differentiation associated	ENSG00000148655	C10orf11	-0.435	-0.731
LRMP	lymphoid restricted membrane protein	ENSG00000118308	LRMP	0.625	0.724
LRP3	LDL receptor related protein 3	ENSG00000130881	LRP3	0.525	0.58
LRP6	LDL receptor related protein 6	ENSG00000070018	LRP6	-0.167	-0.329
LRRC2	leucine rich repeat containing 2	ENSG00000163827	LRRC2	0.645	0.721
LRRC20	leucine rich repeat containing 20	ENSG00000172731	LRRC20	0.25	0.293
LRRC42	leucine rich repeat containing 42	ENSG00000116212	LRRC42	-0.221	-0.308
LRRC58	leucine rich repeat containing 58	ENSG00000163428	LRRC58	-0.331	-0.446
LRRK1	leucine rich repeat kinase 1	ENSG00000154237	LRRK1	0.511	0.499
LRSAM1	leucine rich repeat and sterile alpha motif containing 1	ENSG00000148356	LRSAM1	0.173	0.263
LSM4	LSM4 homolog, U6 small nuclear RNA and mRNA degradation associated	ENSG00000130520	LSM4	0.3	0.324
LTN1	listerin E3 ubiquitin protein ligase 1	ENSG00000198862	LTN1	-0.15	-0.178
LY6H	lymphocyte antigen 6 family member H	ENSG00000176956	LY6H	0.323	0.434
LY86-AS1	LY86 antisense RNA 1	ENSG00000216863	LY86-AS1	0.838	1.041
LYPLA2	lysophospholipase II	ENSG00000011009	LYPLA2	0.237	0.275
LZTS3	leucine zipper tumor suppressor family member 3	ENSG00000088899	LZTS3	0.416	0.44
MAB21L1	mab-21 like 1	ENSG00000180660	MAB21L1	-0.528	-0.87
MAD1L1	mitotic arrest deficient 1 like 1	ENSG00000002822	MAD1L1	0.212	0.236
MAFG	MAF bZIP transcription factor G	ENSG00000197063	MAFG	0.201	0.309
MAGOHB	mago homolog B, exon junction complex core component	ENSG00000111196	MAGOHB	-0.189	-0.183
MANEA	mannosidase endo-alpha	ENSG00000172469	MANEA	-0.345	-0.499
MANF	mesencephalic astrocyte derived neurotrophic factor	ENSG00000145050	MANF	-0.23	-0.326
MAP1A	microtubule associated protein 1A	ENSG00000166963	MAP1A	0.216	0.424
MAP1LC3A	microtubule associated protein 1 light chain 3 alpha	ENSG00000101460	MAP1LC3A	0.409	0.614
MAP1S	microtubule associated protein 1S	ENSG00000130479	MAP1S	0.376	0.437
MAP3K2	mitogen-activated protein kinase kinase kinase 2	ENSG00000169967	MAP3K2	-0.193	-0.252
MAP3K7	mitogen-activated protein kinase kinase kinase 7	ENSG00000135341	MAP3K7	-0.151	-0.177
MAP3K10	mitogen-activated protein kinase kinase kinase 10	ENSG00000130758	MAP3K10	0.458	0.464
MAP3K12	mitogen-activated protein kinase kinase kinase 12	ENSG00000139625	MAP3K12	0.153	0.226
MAPK3	mitogen-activated protein kinase 3	ENSG00000102882	MAPK3	0.279	0.337
MAPK11	mitogen-activated protein kinase 11	ENSG00000185386	MAPK11	0.435	0.568
MAPK12	mitogen-activated protein kinase 12	ENSG00000188130	MAPK12	0.336	0.345
MAPK8IP1	mitogen-activated protein kinase 8 interacting protein 1	ENSG00000121653	MAPK8IP1	0.272	0.363
MAPK8IP2	mitogen-activated protein kinase 8 interacting protein 2	ENSG00000008735	MAPK8IP2	0.351	0.447
MAPK8IP3	mitogen-activated protein kinase 8 interacting protein 3	ENSG00000138834	MAPK8IP3	0.155	0.23
MAPT-AS1	MAPT antisense RNA 1	ENSG00000264589	MAPT-AS1	0.405	0.538
2018-03-08	membrane associated ring-CH-type finger 8	ENSG00000165406	2018-03-08	-0.217	-0.352
MAST1	microtubule associated serine/threonine kinase 1	ENSG00000105613	MAST1	0.337	0.551
MAST2	microtubule associated serine/threonine kinase 2	ENSG00000086015	MAST2	0.158	0.227
MAST3	microtubule associated serine/threonine kinase 3	ENSG00000099308	MAST3	0.303	0.451
MATK	megakaryocyte-associated tyrosine kinase	ENSG00000007264	MATK	0.52	0.722
MAZ	MYC associated zinc finger protein	ENSG00000103495	MAZ	0.346	0.411
MBD3	methyl-CpG binding domain protein 3	ENSG00000071655	MBD3	0.54	0.475
MBIP	MAP3K12 binding inhibitory protein 1	ENSG00000151332	MBIP	-0.221	-0.163
MBOAT2	membrane bound O-acyltransferase domain containing 2	ENSG00000143797	MBOAT2	-0.192	-0.252
MBTD1	mbt domain containing 1	ENSG00000011258	MBTD1	-0.192	-0.341
MCAT	malonyl-CoA-acyl carrier protein transacylase	ENSG00000100294	MCAT	0.184	0.279
MCF2L	MCF.2 cell line derived transforming sequence like	ENSG00000126217	MCF2L	0.175	0.182
MDM2	MDM2 proto-oncogene	ENSG00000135679	MDM2	-0.155	-0.177
MEA1	male-enhanced antigen 1	ENSG00000124733	MEA1	0.363	0.308
MED10	mediator complex subunit 10	ENSG00000133398	MED10	0.209	0.168
MED13	mediator complex subunit 13	ENSG00000108510	MED13	-0.134	-0.184
MED16	mediator complex subunit 16	ENSG00000175221	MED16	0.358	0.432
MED24	mediator complex subunit 24	ENSG00000008838	MED24	0.215	0.259
MEF2D	myocyte enhancer factor 2D	ENSG00000116604	MEF2D	0.233	0.345
MEGF9	multiple EGF like domains 9	ENSG00000106780	MEGF9	-0.214	-0.378
MEGF10	multiple EGF like domains 10	ENSG00000145794	MEGF10	-0.457	-0.87
MEIS1	Meis homeobox 1	ENSG00000143995	MEIS1	-0.503	-0.927
MEIS3	Meis homeobox 3	ENSG00000105419	MEIS3	0.52	0.834
MEMO1P1	mediator of cell motility 1 pseudogene 1	ENSG00000226054	MEMO1P1	0.402	0.464
MEN1	menin 1	ENSG00000133895	MEN1	0.206	0.299
METTL4	methyltransferase like 4	ENSG00000101574	METTL4	-0.27	-0.338
METTL14	methyltransferase like 14	ENSG00000145388	METTL14	-0.179	-0.278
METTL26	methyltransferase like 26	ENSG00000130731	C16orf13	0.464	0.623
MEX3C	mex-3 RNA binding family member C	ENSG00000176624	MEX3C	-0.228	-0.247
MFAP3L	microfibril associated protein 3 like	ENSG00000198948	MFAP3L	-0.401	-0.588
MFSD14A	major facilitator superfamily domain containing 14A	ENSG00000156875	HIAT1	-0.155	-0.224
MGAT4B	mannosyl (alpha-1,3-)-glycoprotein beta-1,4-N-acetylglucosaminyltransferase, isozyme B	ENSG00000161013	MGAT4B	0.208	0.433
MGAT4C	MGAT4 family member C	ENSG00000182050	MGAT4C	-0.402	-0.386
MGAT5B	mannosyl (alpha-1,6-)-glycoprotein beta-1,6-N-acetyl-glucosaminyltransferase, isozyme B	ENSG00000167889	MGAT5B	0.55	0.603
MIB2	mindbomb E3 ubiquitin protein ligase 2	ENSG00000197530	MIB2	0.272	0.344
MID1	midline 1	ENSG00000101871	MID1	-0.394	-0.517
MIEN1	migration and invasion enhancer 1	ENSG00000141741	MIEN1	0.38	0.463
MIER1	MIER1 transcriptional regulator	ENSG00000198160	MIER1	-0.109	-0.129
MIER3	MIER family member 3	ENSG00000155545	MIER3	-0.204	-0.286
MIF	macrophage migration inhibitory factor	ENSG00000240972	MIF	0.556	0.781
MIGA2	mitoguardin 2	ENSG00000148343	FAM73B	0.191	0.19
MINDY2	MINDY lysine 48 deubiquitinase 2	ENSG00000128923	FAM63B	-0.197	-0.196
MINOS1	mitochondrial inner membrane organizing system 1	ENSG00000173436	MINOS1	0.243	0.248
MIR3609	microRNA 3609	ENSG00000266019	MIR3609	-0.571	-0.403
mir-10	microRNA 100	ENSG00000207971	MIR125B1	-0.833	-1.144
mir-577	microRNA 577	ENSG00000207931	MIR577	-0.997	-2.558
mir-590	microRNA 590	ENSG00000207741	MIR590	-0.937	-0.889
mir-663	microRNA 663a	ENSG00000221288	MIR663B	0.741	1.111
mir-1255	microRNA 1255b-1	ENSG00000221265	MIR1255A	-0.84	-0.99
mir-3648	microRNA 3648-1	ENSG00000264462	MIR3648	0.712	0.945
mir-3687	microRNA 3687-1	ENSG00000264063	MIR3687	0.949	1.184
MIR4435-2HG	MIR4435-2 host gene	ENSG00000172965	AC108463.2	0.39	0.797
MIR99AHG	mir-99a-let-7c cluster host gene	ENSG00000215386	LINC00478	-0.332	-0.449
MIS12	MIS12, kinetochore complex component	ENSG00000167842	MIS12	-0.256	-0.586
MITD1	microtubule interacting and trafficking domain containing 1	ENSG00000158411	MITD1	-0.224	-0.253
MITF	melanogenesis associated transcription factor	ENSG00000187098	MITF	-0.393	-0.68
MKLN1	muskelin 1	ENSG00000128585	MKLN1	-0.239	-0.245
MLF2	myeloid leukemia factor 2	ENSG00000089693	MLF2	0.296	0.269
MLIP	muscular LMNA interacting protein	ENSG00000146147	MLIP	0.544	0.817
MLLT1	MLLT1, super elongation complex subunit	ENSG00000130382	MLLT1	0.22	0.364
MLST8	MTOR associated protein, LST8 homolog	ENSG00000167965	MLST8	0.155	0.208
MLXIPL	MLX interacting protein like	ENSG00000009950	MLXIPL	0.344	0.408
MMP24OS	MMP24 opposite strand	ENSG00000126005	MMP24-AS1	0.183	0.242
MOB3B	MOB kinase activator 3B	ENSG00000120162	MOB3B	-0.408	-0.753
MON1A	MON1 homolog A, secretory trafficking associated	ENSG00000164077	MON1A	0.252	0.243
MPG	N-methylpurine DNA glycosylase	ENSG00000103152	MPG	0.399	0.316
MPND	MPN domain containing	ENSG00000008382	MPND	0.36	0.392
MPP5	membrane palmitoylated protein 5	ENSG00000072415	MPP5	-0.224	-0.335
MPPED1	metallophosphoesterase domain containing 1	ENSG00000186732	MPPED1	0.579	0.716
MPZL1	myelin protein zero like 1	ENSG00000197965	MPZL1	-0.248	-0.353
MRO	maestro	ENSG00000134042	MRO	-0.494	-0.582
MROH1	maestro heat like repeat family member 1	ENSG00000179832	MROH1	0.234	0.402
MRPL19	mitochondrial ribosomal protein L19	ENSG00000115364	MRPL19	-0.184	-0.168
MRPL34	mitochondrial ribosomal protein L34	ENSG00000130312	MRPL34	0.556	0.363
MRPL39	mitochondrial ribosomal protein L39	ENSG00000154719	MRPL39	-0.146	-0.197
MRPL41	mitochondrial ribosomal protein L41	ENSG00000182154	MRPL41	0.607	0.618
MRPL55	mitochondrial ribosomal protein L55	ENSG00000162910	MRPL55	0.374	0.357
MRPS11	mitochondrial ribosomal protein S11	ENSG00000181991	MRPS11	0.165	0.241
MRPS12	mitochondrial ribosomal protein S12	ENSG00000128626	MRPS12	0.41	0.647
MRPS17	mitochondrial ribosomal protein S17	ENSG00000239789	MRPS17	0.338	0.444
MRTO4	MRT4 homolog, ribosome maturation factor	ENSG00000053372	MRTO4	0.212	0.262
MSI2	musashi RNA binding protein 2	ENSG00000153944	MSI2	-0.379	-0.427
MT3	metallothionein 3	ENSG00000087250	MT3	0.282	0.308
MT-TM	tRNA	ENSG00000210112	MT-TM	0.574	0.642
MTA3	metastasis associated 1 family member 3	ENSG00000057935	MTA3	0.21	0.314
MTAP	methylthioadenosine phosphorylase	ENSG00000099810	MTAP	-0.268	-0.462
MTCH1	mitochondrial carrier 1	ENSG00000137409	MTCH1	0.22	0.193
MTCL1	microtubule crosslinking factor 1	ENSG00000168502	SOGA2	0.413	0.358
MTERF1	mitochondrial transcription termination factor 1	ENSG00000127989	MTERF	-0.193	-0.28
MTF2	metal response element binding transcription factor 2	ENSG00000143033	MTF2	-0.195	-0.209
MTM1	myotubularin 1	ENSG00000171100	MTM1	-0.245	-0.34
MYBBP1A	MYB binding protein 1a	ENSG00000132382	MYBBP1A	0.308	0.269
MYBL1	MYB proto-oncogene like 1	ENSG00000185697	MYBL1	-0.395	-0.575
MYL12B	myosin light chain 12B	ENSG00000118680	MYL12B	0.383	0.416
MYL6B	myosin light chain 6B	ENSG00000196465	MYL6B	0.348	0.29
MYL6P4	myosin light chain 6 pseudogene 4	ENSG00000240677	MYL6P4	-0.617	-0.927
MYO6	myosin VI	ENSG00000196586	MYO6	-0.264	-0.49
MYPOP	Myb related transcription factor, partner of profilin	ENSG00000176182	MYPOP	0.297	0.358
MYRIP	myosin VIIA and Rab interacting protein	ENSG00000170011	MYRIP	0.322	0.589
MZT2B	mitotic spindle organizing protein 2B	ENSG00000152082	MZT2B	0.536	0.59
N4BP2L2	NEDD4 binding protein 2 like 2	ENSG00000244754	N4BP2L2	-0.171	-0.157
NAA25	N(alpha)-acetyltransferase 25, NatB auxiliary subunit	ENSG00000111300	NAA25	-0.141	-0.194
NAA38	N(alpha)-acetyltransferase 38, NatC auxiliary subunit	ENSG00000183011	LSMD1	0.404	0.356
NAALADL2	N-acetylated alpha-linked acidic dipeptidase like 2	ENSG00000177694	NAALADL2	-0.409	-0.561
NACC1	nucleus accumbens associated 1	ENSG00000160877	NACC1	0.25	0.319
NAE1	NEDD8 activating enzyme E1 subunit 1	ENSG00000159593	NAE1	-0.162	-0.209
NANOS3	nanos C2HC-type zinc finger 3	ENSG00000187556	NANOS3	0.787	1.068
NAP1L4	nucleosome assembly protein 1 like 4	ENSG00000205531	NAP1L4	-0.128	-0.179
NAPA	NSF attachment protein alpha	ENSG00000105402	NAPA	0.23	0.288
NAT8L	N-acetyltransferase 8 like	ENSG00000185818	NAT8L	0.263	0.232
NAV2-IT1	NAV2 intronic transcript 1	ENSG00000255270	NAV2-IT1	-0.554	-0.587
NBEAL1	neurobeachin like 1	ENSG00000144426	NBEAL1	-0.238	-0.243
NBPF2P	NBPF member 2, pseudogene	ENSG00000227001	NBPF2P	0.736	-1.301
NCBP1	nuclear cap binding protein subunit 1	ENSG00000136937	NCBP1	-0.176	-0.151
NCKAP5-IT1	NCKAP5 intronic transcript 1	ENSG00000232474	NCKAP5-IT1	-0.757	-1.357
NCS1	neuronal calcium sensor 1	ENSG00000107130	NCS1	0.432	0.554
NDUFA2	NADH:ubiquinone oxidoreductase subunit A2	ENSG00000131495	NDUFA2	0.489	0.51
NDUFA3	NADH:ubiquinone oxidoreductase subunit A3	ENSG00000170906	NDUFA3	0.257	0.341
NDUFA4	NDUFA4, mitochondrial complex associated	ENSG00000189043	NDUFA4	0.317	0.394
NDUFA8	NADH:ubiquinone oxidoreductase subunit A8	ENSG00000119421	NDUFA8	0.236	0.332
NDUFA13	NADH:ubiquinone oxidoreductase subunit A13	ENSG00000186010	NDUFA13	0.461	0.494
NDUFA4L2	NDUFA4, mitochondrial complex associated like 2	ENSG00000185633	NDUFA4L2	0.618	0.768
NDUFB4	NADH:ubiquinone oxidoreductase subunit B4	ENSG00000065518	NDUFB4	0.333	0.446
NDUFB7	NADH:ubiquinone oxidoreductase subunit B7	ENSG00000099795	NDUFB7	0.347	0.305
NDUFB8	NADH:ubiquinone oxidoreductase subunit B8	ENSG00000166136	NDUFB8	0.325	0.366
NDUFB9	NADH:ubiquinone oxidoreductase subunit B9	ENSG00000147684	NDUFB9	0.329	0.27
NDUFB10	NADH:ubiquinone oxidoreductase subunit B10	ENSG00000140990	NDUFB10	0.24	0.193
NDUFS6	NADH:ubiquinone oxidoreductase subunit S6	ENSG00000145494	NDUFS6	0.331	0.317
NDUFS8	NADH:ubiquinone oxidoreductase core subunit S8	ENSG00000110717	NDUFS8	0.402	0.423
NECAB3	N-terminal EF-hand calcium binding protein 3	ENSG00000125967	NECAB3	0.305	0.482
NEDD1	neural precursor cell expressed, developmentally down-regulated 1	ENSG00000139350	NEDD1	-0.382	-0.783
NEK1	NIMA related kinase 1	ENSG00000137601	NEK1	-0.218	-0.28
NELFB	negative elongation factor complex member B	ENSG00000188986	NELFB	0.157	0.302
NEURL1	neuralized E3 ubiquitin protein ligase 1	ENSG00000107954	NEURL1	0.393	0.512
NEURL4	neuralized E3 ubiquitin protein ligase 4	ENSG00000215041	NEURL4	0.223	0.284
NEUROD2	neuronal differentiation 2	ENSG00000171532	NEUROD2	0.517	0.919
NEXN	nexilin F-actin binding protein	ENSG00000162614	NEXN	-0.395	-0.645
NF2	neurofibromin 2	ENSG00000186575	NF2	0.188	0.324
NFE2L2	nuclear factor, erythroid 2 like 2	ENSG00000116044	NFE2L2	-0.375	-0.576
NFIA	nuclear factor I A	ENSG00000162599	NFIA	-0.454	-0.563
NGRN	neugrin, neurite outgrowth associated	ENSG00000182768	NGRN	0.29	0.317
NHLRC2	NHL repeat containing 2	ENSG00000196865	NHLRC2	-0.208	-0.278
NHLRC3	NHL repeat containing 3	ENSG00000188811	NHLRC3	-0.176	-0.247
NHP2	NHP2 ribonucleoprotein	ENSG00000145912	NHP2	0.345	0.25
NISCH	nischarin	ENSG00000010322	NISCH	0.221	0.324
NLRP1	NLR family pyrin domain containing 1	ENSG00000091592	NLRP1	0.269	0.369
NMD3	NMD3 ribosome export adaptor	ENSG00000169251	NMD3	-0.211	-0.237
NME1	NME/NM23 nucleoside diphosphate kinase 1	ENSG00000239672	NME1	0.412	0.429
NMRAL1	NmrA like redox sensor 1	ENSG00000153406	NMRAL1	0.219	0.185
NNT-AS1	NNT antisense RNA 1	ENSG00000248092	NNT-AS1	-0.203	-0.303
NOP10	NOP10 ribonucleoprotein	ENSG00000182117	NOP10	0.393	0.39
NOS3	nitric oxide synthase 3	ENSG00000164867	NOS3	0.561	0.672
NOXRED1	NADP dependent oxidoreductase domain containing 1	ENSG00000165555	NOXRED1	-0.544	-0.853
NPAS1	neuronal PAS domain protein 1	ENSG00000130751	NPAS1	0.648	0.766
NPAS3	neuronal PAS domain protein 3	ENSG00000151322	NPAS3	-0.347	-0.468
NPDC1	neural proliferation, differentiation and control 1	ENSG00000107281	NPDC1	0.25	0.301
NPL	N-acetylneuraminate pyruvate lyase	ENSG00000135838	NPL	-0.519	-0.762
NPM2	nucleophosmin/nucleoplasmin 2	ENSG00000158806	NPM2	0.609	0.534
NPM1P37	nucleophosmin 1 pseudogene 37	ENSG00000219085	NPM1P37	-0.384	-0.358
NPM1P40	nucleophosmin 1 pseudogene 40	ENSG00000236523	NPM1P40	0.894	1.522
NR2F1	nuclear receptor subfamily 2 group F member 1	ENSG00000175745	NR2F1	0.317	0.416
NR2F6	nuclear receptor subfamily 2 group F member 6	ENSG00000160113	NR2F6	0.418	0.371
NR2F1-AS1	NR2F1 antisense RNA 1	ENSG00000237187	NR2F1-AS1	0.386	0.449
NR3C2	nuclear receptor subfamily 3 group C member 2	ENSG00000151623	NR3C2	-0.157	-0.175
NRG4	neuregulin 4	ENSG00000169752	NRG4	0.419	0.496
NRGN	neurogranin	ENSG00000154146	NRGN	0.787	0.853
NSFL1C	NSFL1 cofactor	ENSG00000088833	NSFL1C	0.156	0.181
NSMF	NMDA receptor synaptonuclear signaling and neuronal migration factor	ENSG00000165802	NSMF	0.223	0.47
NT5C2	5'-nucleotidase, cytosolic II	ENSG00000076685	NT5C2	-0.18	-0.222
NT5C3B	5'-nucleotidase, cytosolic IIIB	ENSG00000141698	NT5C3B	0.245	0.306
NT5E	5'-nucleotidase ecto	ENSG00000135318	NT5E	-0.306	-0.523
NTNG2	netrin G2	ENSG00000196358	NTNG2	0.318	0.367
NUDT14	nudix hydrolase 14	ENSG00000183828	NUDT14	0.429	0.443
NUTM2A-AS1	NUTM2A antisense RNA 1	ENSG00000223482	NUTM2A-AS1	-0.476	-0.643
NYAP1	neuronal tyrosine phosphorylated phosphoinositide-3-kinase adaptor 1	ENSG00000166924	NYAP1	0.406	0.314
OAZ1	ornithine decarboxylase antizyme 1	ENSG00000104904	OAZ1	0.374	0.442
ODR4	odr-4 GPCR localization factor homolog	ENSG00000157181	C1orf27	-0.186	-0.175
OGFRL1	opioid growth factor receptor like 1	ENSG00000119900	OGFRL1	-0.283	-0.57
OLFM2	olfactomedin 2	ENSG00000105088	OLFM2	0.37	0.318
OPRD1	opioid receptor delta 1	ENSG00000116329	OPRD1	0.667	0.645
OR13C1P	olfactory receptor family 13 subfamily C member 1 pseudogene	ENSG00000235248	OR13C1P	-0.725	-1.064
OSBPL9	oxysterol binding protein like 9	ENSG00000117859	OSBPL9	-0.256	-0.38
OTUB1	OTU deubiquitinase, ubiquitin aldehyde binding 1	ENSG00000167770	OTUB1	0.33	0.299
OTUD5	OTU deubiquitinase 5	ENSG00000068308	OTUD5	0.145	0.187
OXSR1	oxidative stress responsive 1	ENSG00000172939	OXSR1	-0.11	-0.117
P2RX6P	purinergic receptor P2X 6 pseudogene	ENSG00000206145	P2RX6P	1.442	1.144
P2RY1	purinergic receptor P2Y1	ENSG00000169860	P2RY1	-0.555	-0.997
P4HA1	prolyl 4-hydroxylase subunit alpha 1	ENSG00000122884	P4HA1	-0.421	-0.625
PA2G4	proliferation-associated 2G4	ENSG00000170515	PA2G4	0.231	0.147
PABPC1P4	poly(A) binding protein cytoplasmic 1 pseudogene 4	ENSG00000255642	PABPC1P4	-0.322	-0.6
PACSIN1	protein kinase C and casein kinase substrate in neurons 1	ENSG00000124507	PACSIN1	0.386	0.56
PAG1	phosphoprotein membrane anchor with glycosphingolipid microdomains 1	ENSG00000076641	PAG1	-0.161	-0.248
PAK2	p21 (RAC1) activated kinase 2	ENSG00000180370	PAK2	-0.236	-0.269
PALLD	palladin, cytoskeletal associated protein	ENSG00000129116	PALLD	-0.41	-0.479
PALM	paralemmin	ENSG00000099864	PALM	0.422	0.563
PAN3-AS1	PAN3 antisense RNA 1	ENSG00000261485	PAN3-AS1	-0.415	-0.5
PANX2	pannexin 2	ENSG00000073150	PANX2	0.36	0.521
PAQR8	progestin and adipoQ receptor family member 8	ENSG00000170915	PAQR8	-0.473	-0.718
PARD6A	par-6 family cell polarity regulator alpha	ENSG00000102981	PARD6A	0.392	0.593
PAWR	pro-apoptotic WT1 regulator	ENSG00000177425	PAWR	-0.316	-0.428
PAXBP1	PAX3 and PAX7 binding protein 1	ENSG00000159086	PAXBP1	-0.2	-0.332
PCBD2	pterin-4 alpha-carbinolamine dehydratase 2	ENSG00000132570	PCBD2	-0.266	-0.478
PCDHB15	protocadherin beta 15	ENSG00000113248	PCDHB15	-0.194	-0.393
PCDHGB1	protocadherin gamma subfamily B, 1	ENSG00000254221	PCDHGB1	-0.367	-0.344
PCGF5	polycomb group ring finger 5	ENSG00000180628	PCGF5	-0.244	-0.236
PCMTD2	protein-L-isoaspartate (D-aspartate) O-methyltransferase domain containing 2	ENSG00000203880	PCMTD2	-0.177	-0.245
PCSK1N	proprotein convertase subtilisin/kexin type 1 inhibitor	ENSG00000102109	PCSK1N	0.307	0.683
PDE11A	phosphodiesterase 11A	ENSG00000128655	PDE11A	-0.453	-0.465
PDE4C	phosphodiesterase 4C	ENSG00000105650	PDE4C	0.617	0.946
PDF	peptide deformylase, mitochondrial	ENSG00000258429	PDF	1.057	0.787
PDXP	pyridoxal phosphatase	ENSG00000241360	PDXP	0.852	0.785
PDZD4	PDZ domain containing 4	ENSG00000067840	PDZD4	0.497	0.598
PDZD8	PDZ domain containing 8	ENSG00000165650	PDZD8	-0.237	-0.269
PELI2	pellino E3 ubiquitin protein ligase family member 2	ENSG00000139946	PELI2	-0.372	-0.73
PES1P2	pescadillo ribosomal biogenesis factor 1 pseudogene 2	ENSG00000229268	PES1P2	1.018	1.065
PEX26	peroxisomal biogenesis factor 26	ENSG00000215193	PEX26	0.12	0.179
PFDN6	prefoldin subunit 6	ENSG00000204220	PFDN6	0.285	0.23
PFKL	phosphofructokinase, liver type	ENSG00000141959	PFKL	0.197	0.16
PGAM5	PGAM family member 5, mitochondrial serine/threonine protein phosphatase	ENSG00000247077	PGAM5	0.272	0.242
PGGT1B	protein geranylgeranyltransferase type I subunit beta	ENSG00000164219	PGGT1B	-0.202	-0.408
PHC3	polyhomeotic homolog 3	ENSG00000173889	PHC3	-0.187	-0.184
PHF10	PHD finger protein 10	ENSG00000130024	PHF10	-0.295	-0.261
PHIP	pleckstrin homology domain interacting protein	ENSG00000146247	PHIP	-0.176	-0.178
PHYHIP	phytanoyl-CoA 2-hydroxylase interacting protein	ENSG00000168490	PHYHIP	0.385	0.436
PI4K2B	phosphatidylinositol 4-kinase type 2 beta	ENSG00000038210	PI4K2B	-0.279	-0.617
PIBF1	progesterone immunomodulatory binding factor 1	ENSG00000083535	PIBF1	-0.165	-0.181
PIGA	phosphatidylinositol glycan anchor biosynthesis class A	ENSG00000165195	PIGA	-0.475	-0.466
PIGF	phosphatidylinositol glycan anchor biosynthesis class F	ENSG00000151665	PIGF	-0.254	-0.481
PIGN	phosphatidylinositol glycan anchor biosynthesis class N	ENSG00000197563	PIGN	-0.194	-0.243
PIH1D1	PIH1 domain containing 1	ENSG00000104872	PIH1D1	0.362	0.303
PIK3C2A	phosphatidylinositol-4-phosphate 3-kinase catalytic subunit type 2 alpha	ENSG00000011405	PIK3C2A	-0.396	-0.531
PIK3CD	phosphatidylinositol-4,5-bisphosphate 3-kinase catalytic subunit delta	ENSG00000171608	PIK3CD	0.237	0.304
PIN1	peptidylprolyl cis/trans isomerase, NIMA-interacting 1	ENSG00000127445	PIN1	0.414	0.394
PIP5K1C	phosphatidylinositol-4-phosphate 5-kinase type 1 gamma	ENSG00000186111	PIP5K1C	0.348	0.548
PITPNC1	phosphatidylinositol transfer protein, cytoplasmic 1	ENSG00000154217	PITPNC1	-0.294	-0.375
PITPNM1	phosphatidylinositol transfer protein membrane associated 1	ENSG00000110697	PITPNM1	0.384	0.495
PITPNM3	PITPNM family member 3	ENSG00000091622	PITPNM3	0.428	0.627
PKD1	polycystin 1, transient receptor potential channel interacting	ENSG00000008710	PKD1	0.374	0.433
PKIG	cAMP-dependent protein kinase inhibitor gamma	ENSG00000168734	PKIG	0.402	0.302
PLA2G7	phospholipase A2 group VII	ENSG00000146070	PLA2G7	0.433	0.706
PLCH2	phospholipase C eta 2	ENSG00000149527	PLCH2	0.369	0.507
PLD3	phospholipase D family member 3	ENSG00000105223	PLD3	0.296	0.378
PLEKHG5	pleckstrin homology and RhoGEF domain containing G5	ENSG00000171680	PLEKHG5	0.494	0.647
PLEKHM2	pleckstrin homology and RUN domain containing M2	ENSG00000116786	PLEKHM2	0.259	0.477
PLEKHM3	pleckstrin homology domain containing M3	ENSG00000178385	PLEKHM3	0.181	0.183
PLOD2	procollagen-lysine,2-oxoglutarate 5-dioxygenase 2	ENSG00000152952	PLOD2	-0.366	-0.559
PLPP7	phospholipid phosphatase 7 (inactive)	ENSG00000160539	PPAPDC3	0.281	0.37
PLRG1	pleiotropic regulator 1	ENSG00000171566	PLRG1	-0.138	-0.177
PLSCR4	phospholipid scramblase 4	ENSG00000114698	PLSCR4	-0.53	-0.762
PMP2	peripheral myelin protein 2	ENSG00000147588	PMP2	-0.478	-0.853
PNCK	pregnancy up-regulated nonubiquitous CaM kinase	ENSG00000130822	PNCK	0.236	0.27
PNKD	paroxysmal nonkinesigenic dyskinesia	ENSG00000127838	PNKD	0.235	0.268
PNMA8B	PNMA family member 8B	ENSG00000204851	PNMAL2	0.341	0.386
PNPLA7	patatin like phospholipase domain containing 7	ENSG00000130653	PNPLA7	0.347	0.599
PNPT1	polyribonucleotide nucleotidyltransferase 1	ENSG00000138035	PNPT1	-0.237	-0.337
POC1B	POC1 centriolar protein B	ENSG00000139323	POC1B	-0.305	-0.347
POLK	DNA polymerase kappa	ENSG00000122008	POLK	-0.193	-0.297
POLR2E	RNA polymerase II subunit E	ENSG00000099817	POLR2E	0.257	0.239
POLR2I	RNA polymerase II subunit I	ENSG00000105258	POLR2I	0.246	0.297
POLR2L	RNA polymerase II subunit L	ENSG00000177700	POLR2L	0.503	0.368
PON3	paraoxonase 3	ENSG00000105852	PON3	-0.611	-0.914
POP7	POP7 homolog, ribonuclease P/MRP subunit	ENSG00000172336	POP7	0.394	0.42
POT1	protection of telomeres 1	ENSG00000128513	POT1	-0.164	-0.312
POT1-AS1	POT1 antisense RNA 1	ENSG00000224897	POT1-AS1	-0.34	-0.425
POU2F1	POU class 2 homeobox 1	ENSG00000143190	POU2F1	-0.301	-0.352
POU3F2	POU class 3 homeobox 2	ENSG00000184486	POU3F2	-0.493	-0.673
PPARD	peroxisome proliferator activated receptor delta	ENSG00000112033	PPARD	0.194	0.211
PPARG	peroxisome proliferator activated receptor gamma	ENSG00000132170	PPARG	0.239	0.335
PPFIA3	PTPRF interacting protein alpha 3	ENSG00000177380	PPFIA3	0.352	0.507
PPIA	peptidylprolyl isomerase A	ENSG00000196262	PPIA	0.301	0.273
PPIG	peptidylprolyl isomerase G	ENSG00000138398	PPIG	-0.109	-0.152
PPL	periplakin	ENSG00000118898	PPL	0.452	0.583
PPM1B	protein phosphatase, Mg2+/Mn2+ dependent 1B	ENSG00000138032	PPM1B	-0.123	-0.151
PPM1F	protein phosphatase, Mg2+/Mn2+ dependent 1F	ENSG00000100034	PPM1F	0.305	0.292
PPP1R11	protein phosphatase 1 regulatory inhibitor subunit 11	ENSG00000204619	PPP1R11	0.172	0.334
PPP1R26	protein phosphatase 1 regulatory subunit 26	ENSG00000196422	PPP1R26	0.217	0.261
PPP1R35	protein phosphatase 1 regulatory subunit 35	ENSG00000160813	PPP1R35	0.404	0.459
PPP1R37	protein phosphatase 1 regulatory subunit 37	ENSG00000104866	PPP1R37	0.357	0.551
PPP1R12C	protein phosphatase 1 regulatory subunit 12C	ENSG00000125503	PPP1R12C	0.244	0.356
PPP1R16A	protein phosphatase 1 regulatory subunit 16A	ENSG00000160972	PPP1R16A	0.432	0.319
PPP1R3F	protein phosphatase 1 regulatory subunit 3F	ENSG00000049769	PPP1R3F	0.283	0.249
PPP1R9B	protein phosphatase 1 regulatory subunit 9B	ENSG00000108819	PPP1R9B	0.287	0.371
PPP2R1A	protein phosphatase 2 scaffold subunit Aalpha	ENSG00000105568	PPP2R1A	0.167	0.182
PPP2R5A	protein phosphatase 2 regulatory subunit B'alpha	ENSG00000066027	PPP2R5A	-0.294	-0.288
PPP6R1	protein phosphatase 6 regulatory subunit 1	ENSG00000105063	PPP6R1	0.406	0.454
PPP6R2	protein phosphatase 6 regulatory subunit 2	ENSG00000100239	PPP6R2	0.147	0.16
PPP6R3	protein phosphatase 6 regulatory subunit 3	ENSG00000110075	PPP6R3	-0.114	-0.155
PQLC1	PQ loop repeat containing 1	ENSG00000122490	PQLC1	0.278	0.316
PRDM8	PR/SET domain 8	ENSG00000152784	PRDM8	0.703	0.728
PRDM11	PR/SET domain 11	ENSG00000019485	PRDM11	0.302	0.421
PRDX5	peroxiredoxin 5	ENSG00000126432	PRDX5	0.553	0.275
PRELID1	PRELI domain containing 1	ENSG00000169230	PRELID1	0.197	0.209
PREX2	phosphatidylinositol-3,4,5-trisphosphate dependent Rac exchange factor 2	ENSG00000046889	PREX2	-0.343	-0.586
PRKAA1	protein kinase AMP-activated catalytic subunit alpha 1	ENSG00000132356	PRKAA1	-0.166	-0.166
PRKAG2-AS1	PRKAG2 antisense RNA 1	ENSG00000239911	PRKAG2-AS1	0.558	0.691
PRKG1	protein kinase, cGMP-dependent, type I	ENSG00000185532	PRKG1	-0.252	-0.323
PRKG2	protein kinase, cGMP-dependent, type II	ENSG00000138669	PRKG2	0.322	0.486
PRPF39	pre-mRNA processing factor 39	ENSG00000185246	PRPF39	-0.175	-0.198
PRPF40A	pre-mRNA processing factor 40 homolog A	ENSG00000196504	PRPF40A	-0.191	-0.197
PRRC2A	proline rich coiled-coil 2A	ENSG00000204469	PRRC2A	0.222	0.295
PRRX1	paired related homeobox 1	ENSG00000116132	PRRX1	-0.421	-0.785
PRSS12	protease, serine 12	ENSG00000164099	PRSS12	0.411	0.516
PRSS16	protease, serine 16	ENSG00000112812	PRSS16	1.142	1.081
PRTFDC1	phosphoribosyl transferase domain containing 1	ENSG00000099256	PRTFDC1	-0.353	-0.588
PSD	pleckstrin and Sec7 domain containing	ENSG00000059915	PSD	0.464	0.641
PSEN1	presenilin 1	ENSG00000080815	PSEN1	-0.272	-0.513
PSMB7	proteasome subunit beta 7	ENSG00000136930	PSMB7	0.183	0.281
PSMD4	proteasome 26S subunit, non-ATPase 4	ENSG00000159352	PSMD4	0.184	0.18
PSMD8	proteasome 26S subunit, non-ATPase 8	ENSG00000099341	PSMD8	0.263	0.291
PSME3	proteasome activator subunit 3	ENSG00000131467	PSME3	0.127	0.138
PSMG3	proteasome assembly chaperone 3	ENSG00000157778	PSMG3	0.419	0.388
PSTK	phosphoseryl-tRNA kinase	ENSG00000179988	PSTK	-0.205	-0.263
PTAR1	protein prenyltransferase alpha subunit repeat containing 1	ENSG00000188647	PTAR1	-0.324	-0.549
PTCD3	pentatricopeptide repeat domain 3	ENSG00000132300	PTCD3	-0.127	-0.221
PTGES2	prostaglandin E synthase 2	ENSG00000148334	PTGES2	0.23	0.305
PTGIS	prostaglandin I2 synthase	ENSG00000124212	PTGIS	0.369	0.44
PTGR2	prostaglandin reductase 2	ENSG00000140043	PTGR2	-0.316	-0.625
PTHLH	parathyroid hormone like hormone	ENSG00000087494	PTHLH	0.555	0.82
PTMS	parathymosin	ENSG00000159335	PTMS	0.388	0.38
PTPDC1	protein tyrosine phosphatase domain containing 1	ENSG00000158079	PTPDC1	-0.341	-0.592
PTPRZ1	protein tyrosine phosphatase, receptor type Z1	ENSG00000106278	PTPRZ1	-0.298	-0.384
R3HDM4	R3H domain containing 4	ENSG00000198858	R3HDM4	0.339	0.521
R3HDM2P2	R3H domain containing 2 pseudogene 2	ENSG00000216817	R3HDM2P2	0.939	0.911
RAB15	RAB15, member RAS oncogene family	ENSG00000139998	RAB15	0.392	0.565
RAB21	RAB21, member RAS oncogene family	ENSG00000080371	RAB21	-0.214	-0.229
RAB26	RAB26, member RAS oncogene family	ENSG00000167964	RAB26	0.29	0.395
RAB30	RAB30, member RAS oncogene family	ENSG00000137502	RAB30	-0.24	-0.396
RAB31	RAB31, member RAS oncogene family	ENSG00000168461	RAB31	-0.313	-0.363
RAB11FIP3	RAB11 family interacting protein 3	ENSG00000090565	RAB11FIP3	0.196	0.336
RAB11FIP4	RAB11 family interacting protein 4	ENSG00000131242	RAB11FIP4	0.254	0.261
RAB40C	RAB40C, member RAS oncogene family	ENSG00000197562	RAB40C	0.341	0.391
RABL6	RAB, member RAS oncogene family like 6	ENSG00000196642	RABL6	0.278	0.303
RALA	RAS like proto-oncogene A	ENSG00000006451	RALA	-0.179	-0.198
RALB	RAS like proto-oncogene B	ENSG00000144118	RALB	0.23	0.284
RAP1B	RAP1B, member of RAS oncogene family	ENSG00000127314	RAP1B	-0.167	-0.279
RAP1GAP2	RAP1 GTPase activating protein 2	ENSG00000132359	RAP1GAP2	0.364	0.549
RAPGEF6	Rap guanine nucleotide exchange factor 6	ENSG00000158987	RAPGEF6	-0.277	-0.27
RASGRF2	Ras protein specific guanine nucleotide releasing factor 2	ENSG00000113319	RASGRF2	0.437	0.534
RASL10A	RAS like family 10 member A	ENSG00000100276	RASL10A	0.548	0.659
RBAK	RB associated KRAB zinc finger	ENSG00000146587	RBAK	-0.215	-0.253
RBFOX3	RNA binding fox-1 homolog 3	ENSG00000167281	RBFOX3	0.387	0.55
RBM41	RNA binding motif protein 41	ENSG00000089682	RBM41	-0.2	-0.273
RBM12B	RNA binding motif protein 12B	ENSG00000183808	RBM12B	-0.167	-0.215
RBP4	retinol binding protein 4	ENSG00000138207	RBP4	0.355	0.516
RBPJ	recombination signal binding protein for immunoglobulin kappa J region	ENSG00000168214	RBPJ	-0.23	-0.446
RCOR2	REST corepressor 2	ENSG00000167771	RCOR2	0.464	0.44
RDH11	retinol dehydrogenase 11 (all-trans/9-cis/11-cis)	ENSG00000072042	RDH11	-0.188	-0.318
RERG	RAS like estrogen regulated growth inhibitor	ENSG00000134533	RERG	-0.389	-0.463
REX1BD	required for excision 1-B domain containing	ENSG00000006015	C19orf60	0.49	0.394
REXO1	RNA exonuclease 1 homolog	ENSG00000079313	REXO1	0.354	0.501
RFTN2	raftlin family member 2	ENSG00000162944	RFTN2	-0.462	-0.898
RFX4	regulatory factor X4	ENSG00000111783	RFX4	-0.474	-0.579
RGPD4 (includes others)	RANBP2-like and GRIP domain containing 5	ENSG00000169629	RGPD8	0.594	0.797
RGS11	regulator of G protein signaling 11	ENSG00000076344	RGS11	0.225	0.494
RHBDL1	rhomboid like 1	ENSG00000103269	RHBDL1	0.525	0.502
RHCG	Rh family C glycoprotein	ENSG00000140519	RHCG	0.454	0.676
RHEBL1	RHEB like 1	ENSG00000167550	RHEBL1	0.529	0.773
RHOBTB2	Rho related BTB domain containing 2	ENSG00000008853	RHOBTB2	0.369	0.341
RHOBTB3	Rho related BTB domain containing 3	ENSG00000164292	RHOBTB3	-0.36	-0.576
RHOQ	ras homolog family member Q	ENSG00000119729	RHOQ	-0.379	-0.49
RHOT1P1	ras homolog family member T1 pseudogene 1	ENSG00000266145	RHOT1P1	0.532	0.715
RIC8A	RIC8 guanine nucleotide exchange factor A	ENSG00000177963	RIC8A	0.242	0.26
RICTOR	RPTOR independent companion of MTOR complex 2	ENSG00000164327	RICTOR	-0.186	-0.213
RIF1	replication timing regulatory factor 1	ENSG00000080345	RIF1	-0.164	-0.182
RIMS3	regulating synaptic membrane exocytosis 3	ENSG00000117016	RIMS3	0.577	0.64
RIMS4	regulating synaptic membrane exocytosis 4	ENSG00000101098	RIMS4	0.445	0.629
RIT1	Ras like without CAAX 1	ENSG00000143622	RIT1	-0.25	-0.441
RITA1	RBPJ interacting and tubulin associated 1	ENSG00000139405	RITA1	0.358	0.27
RMDN1	regulator of microtubule dynamics 1	ENSG00000176623	RMDN1	-0.272	-0.561
RN7SKP124	--	ENSG00000201600	RN7SKP124	-0.977	-0.844
RN7SL107P	RNA, 7SL, cytoplasmic 107, pseudogene	ENSG00000243424	RN7SL107P	0.704	0.482
RN7SL118P	RNA, 7SL, cytoplasmic 118, pseudogene	ENSG00000266420	RN7SL118P	0.93	0.941
RN7SL128P	--	ENSG00000240869	RN7SL128P	0.541	1.283
RN7SL151P	RNA, 7SL, cytoplasmic 151, pseudogene	ENSG00000244230	RN7SL151P	0.88	0.505
RN7SL258P	--	ENSG00000240589	RN7SL258P	-0.749	-0.725
RN7SL278P	--	ENSG00000243365	RN7SL278P	1.034	0.788
RN7SL396P	RNA, 7SL, cytoplasmic 396, pseudogene	ENSG00000244642	RN7SL396P	0.666	0.551
RN7SL573P	--	ENSG00000239607	RN7SL573P	0.881	0.679
RN7SL674P	RNA, 7SL, cytoplasmic 674, pseudogene	ENSG00000239899	RN7SL674P	0.616	0.745
RN7SL689P	RNA, 7SL, cytoplasmic 689, pseudogene	ENSG00000263432	RN7SL689P	-0.893	-1.071
RN7SL751P	--	ENSG00000240964	RN7SL751P	-0.717	-0.688
RN7SL752P	--	ENSG00000239437	RN7SL752P	1.101	0.968
RN7SL767P	--	ENSG00000241529	RN7SL767P	0.834	0.483
RN7SL800P	RNA, 7SL, cytoplasmic 800, pseudogene	ENSG00000242398	RN7SL800P	-0.488	-0.608
RNF41	ring finger protein 41	ENSG00000181852	RNF41	0.226	0.354
RNF126	ring finger protein 126	ENSG00000070423	RNF126	0.571	0.384
RNF157	ring finger protein 157	ENSG00000141576	RNF157	0.209	0.349
RNF170	ring finger protein 170	ENSG00000120925	RNF170	-0.135	-0.242
RNF187	ring finger protein 187	ENSG00000168159	RNF187	0.327	0.263
RNF208	ring finger protein 208	ENSG00000212864	RNF208	0.531	0.54
RNF217	ring finger protein 217	ENSG00000146373	RNF217	-0.297	-0.348
RNF113A	ring finger protein 113A	ENSG00000125352	RNF113A	0.224	0.277
RNF219-AS1	RNF219 antisense RNA 1	ENSG00000234377	RNF219-AS1	-0.662	-1.058
RNPS1	RNA binding protein with serine rich domain 1	ENSG00000205937	RNPS1	0.138	0.254
RNU1-83P	RNA, U1 small nuclear 83, pseudogene	ENSG00000200296	RNU1-83P	0.699	1.046
RNU4-1	RNA, U4 small nuclear 1	ENSG00000200795	RNU4-1	1.054	0.879
RNU4-59P	--	ENSG00000201317	RNU4-59P	1.001	1.004
RNU4ATAC	RNA, U4atac small nuclear (U12-dependent splicing)	ENSG00000264229	RNU4ATAC	0.985	0.78
RNU6-1	RNA, U6 small nuclear 1	ENSG00000206625	RNU6-1	0.855	1.153
RNU6-1294P	RNA, U6 small nuclear 1294, pseudogene	ENSG00000251804	RNU6-1294P	-1.253	-0.652
RNU6-130P	--	ENSG00000223044	RNU6-130P	-0.536	-0.752
RNU6-15P	RNA, U6 small nuclear 15, pseudogene	ENSG00000207264	RNU6-15P	1.223	1.084
RNU6-268P	RNA, U6 small nuclear 268, pseudogene	ENSG00000201044	RNU6-268P	-1.025	-1.212
RNU6-31P	RNA, U6 small nuclear 31, pseudogene	ENSG00000207116	RNU6-31P	0.788	0.826
RNU6-44P	RNA, U6 small nuclear 44, pseudogene	ENSG00000206772	RNU6-44P	1.213	1.338
RNU6-47P	--	ENSG00000206593	RNU6-47P	0.957	0.96
RNU6-482P	RNA, U6 small nuclear 482, pseudogene	ENSG00000212370	RNU6-482P	-0.799	-0.993
RNU6-490P	--	ENSG00000199855	RNU6-490P	-1.109	-1.037
RNU6-577P	--	ENSG00000252756	RNU6-577P	-0.702	-0.845
RNU6-638P	RNA, U6 small nuclear 638, pseudogene	ENSG00000252391	RNU6-638P	-0.687	-1.154
RNU6ATAC42P	RNA, U6atac small nuclear 42, pseudogene	ENSG00000221564	RNU6ATAC42P	-0.479	-0.525
RNU7-119P	--	ENSG00000239119	RNU7-119P	-0.912	-1.823
RPAIN	RPA interacting protein	ENSG00000129197	RPAIN	-0.153	-0.153
RPL6	ribosomal protein L6	ENSG00000089009	RPL6	0.246	0.263
RPL8	ribosomal protein L8	ENSG00000161016	RPL8	0.363	0.231
RPL14	ribosomal protein L14	ENSG00000188846	RPL14	0.312	0.324
RPL15	ribosomal protein L15	ENSG00000174748	RPL15	0.198	0.204
RPL26	ribosomal protein L26	ENSG00000161970	RPL26	0.422	0.365
RPL32	ribosomal protein L32	ENSG00000144713	RPL32	0.298	0.464
RPL35	ribosomal protein L35	ENSG00000136942	RPL35	0.302	0.281
RPL36	ribosomal protein L36	ENSG00000130255	RPL36	0.5	0.337
RPL10A	ribosomal protein L10a	ENSG00000198755	RPL10A	0.35	0.302
RPL12P4	ribosomal protein L12 pseudogene 4	ENSG00000185834	RPL12P4	0.619	0.606
RPL17P50	ribosomal protein L17 pseudogene 50	ENSG00000213700	RPL17P50	-0.736	-0.673
RPL21P32	ribosomal protein L21 pseudogene 32	ENSG00000224019	RPL21P32	-0.517	-1.069
RPL31P54	ribosomal protein L31 pseudogene 54	ENSG00000229865	RPL31P54	-0.825	-0.934
RPL36AP33	ribosomal protein L36a pseudogene 33	ENSG00000235619	RPL36AP33	-0.39	-0.52
RPL36AP43	ribosomal protein L36a pseudogene 43	ENSG00000241362	RPL36AP43	-0.614	-0.792
RPL39L	ribosomal protein L39 like	ENSG00000163923	RPL39L	0.411	0.643
RPL7A	ribosomal protein L7a	ENSG00000148303	RPL7A	0.365	0.218
RPL7AP30	ribosomal protein L7a pseudogene 30	ENSG00000241741	RPL7AP30	0.788	0.981
RPL7P38	ribosomal protein L7 pseudogene 38	ENSG00000239473	RPL7P38	-0.465	-0.741
RPLP2	ribosomal protein lateral stalk subunit P2	ENSG00000177600	RPLP2	0.284	0.241
RPLP0P2	ribosomal protein lateral stalk subunit P0 pseudogene 2	ENSG00000243742	RPLP0P2	0.709	0.877
RPRML	reprimo like	ENSG00000179673	RPRML	0.509	0.635
RPS7	ribosomal protein S7	ENSG00000171863	RPS7	0.293	0.245
RPS15	ribosomal protein S15	ENSG00000115268	RPS15	0.441	0.418
RPS18	ribosomal protein S18	ENSG00000231500	RPS18	0.295	0.278
RPS26	ribosomal protein S26	ENSG00000197728	RPS26	0.758	0.641
RPS28	ribosomal protein S28	ENSG00000233927	RPS28	0.416	0.34
RPS3AP47	ribosomal protein S3a pseudogene 47	ENSG00000205871	RPS3AP47	0.61	0.85
RPS4XP6	ribosomal protein S4X pseudogene 6	ENSG00000244073	RPS4XP6	0.615	0.668
RPS6KA4	ribosomal protein S6 kinase A4	ENSG00000162302	RPS6KA4	0.429	0.398
RPS6KA5	ribosomal protein S6 kinase A5	ENSG00000100784	RPS6KA5	-0.271	-0.362
RPS6KL1	ribosomal protein S6 kinase like 1	ENSG00000198208	RPS6KL1	0.271	0.337
RPSAP53	ribosomal protein SA pseudogene 53	ENSG00000214263	RPSAP53	-1.323	-2.753
RRM1	ribonucleotide reductase catalytic subunit M1	ENSG00000167325	RRM1	-0.173	-0.216
RRM2P3	ribonucleotide reductase M2 polypeptide pseudogene 3	ENSG00000214018	RRM2P3	-0.978	-1.547
RSG1	REM2 and RAB like small GTPase 1	ENSG00000132881	RSG1	0.443	0.353
RSL24D1P8	ribosomal L24 domain containing 1 pseudogene 8	ENSG00000237273	RSL24D1P8	-0.666	-0.823
RTL8C	retrotransposon Gag like 8C	ENSG00000134590	FAM127A	0.336	0.337
RTN2	reticulon 2	ENSG00000125744	RTN2	0.432	0.655
RTN4R	reticulon 4 receptor	ENSG00000040608	RTN4R	0.586	0.698
RTN4RL2	reticulon 4 receptor like 2	ENSG00000186907	RTN4RL2	0.563	0.975
RUFY1	RUN and FYVE domain containing 1	ENSG00000176783	RUFY1	-0.171	-0.239
RUFY2	RUN and FYVE domain containing 2	ENSG00000204130	RUFY2	-0.134	-0.125
RUNDC3A	RUN domain containing 3A	ENSG00000108309	RUNDC3A	0.419	0.663
RUSC2	RUN and SH3 domain containing 2	ENSG00000198853	RUSC2	0.242	0.341
SAMD8	sterile alpha motif domain containing 8	ENSG00000156671	SAMD8	-0.191	-0.133
SAP30L-AS1	SAP30L antisense RNA 1 (head to head)	ENSG00000245275	SAP30L-AS1	-1.004	-1.162
SAR1B	secretion associated Ras related GTPase 1B	ENSG00000152700	SAR1B	-0.181	-0.344
SASS6	SAS-6 centriolar assembly protein	ENSG00000156876	SASS6	-0.264	-0.296
SATB2	SATB homeobox 2	ENSG00000119042	SATB2	0.584	0.751
SBF1	SET binding factor 1	ENSG00000100241	SBF1	0.294	0.328
SBF2	SET binding factor 2	ENSG00000133812	SBF2	-0.147	-0.163
SBK1	SH3 domain binding kinase 1	ENSG00000188322	SBK1	0.3	0.547
SCAF1	SR-related CTD associated factor 1	ENSG00000126461	SCAF1	0.256	0.257
SCAMP5	secretory carrier membrane protein 5	ENSG00000198794	SCAMP5	0.247	0.309
SCAND1	SCAN domain containing 1	ENSG00000171222	SCAND1	0.762	0.462
SCARF2	scavenger receptor class F member 2	ENSG00000244486	SCARF2	0.602	0.705
SCARNA10	small Cajal body-specific RNA 10	ENSG00000239002	SCARNA10	0.252	-0.333
SCD5	stearoyl-CoA desaturase 5	ENSG00000145284	SCD5	-0.155	-0.211
SCN4B	sodium voltage-gated channel beta subunit 4	ENSG00000177098	SCN4B	0.401	0.336
SCYL1	SCY1 like pseudokinase 1	ENSG00000142186	SCYL1	0.251	0.232
SEC62	SEC62 homolog, preprotein translocation factor	ENSG00000008952	SEC62	-0.126	-0.13
SEC11C	SEC11 homolog C, signal peptidase complex subunit	ENSG00000166562	SEC11C	-0.185	-0.316
SEC24A	SEC24 homolog A, COPII coat complex component	ENSG00000113615	SEC24A	-0.203	-0.178
SEL1L	SEL1L ERAD E3 ligase adaptor subunit	ENSG00000071537	SEL1L	-0.154	-0.21
SEMA5A	semaphorin 5A	ENSG00000112902	SEMA5A	-0.328	-0.368
SEMA6B	semaphorin 6B	ENSG00000167680	SEMA6B	0.383	0.534
SEMA6D	semaphorin 6D	ENSG00000137872	SEMA6D	-0.361	-0.383
SENP7	SUMO1/sentrin specific peptidase 7	ENSG00000138468	SENP7	-0.243	-0.324
2018-09-05	septin 5	ENSG00000184702	2018-09-05	0.435	0.682
2018-09-09	septin 9	ENSG00000184640	2018-09-09	0.239	0.296
SERP2	stress associated endoplasmic reticulum protein family member 2	ENSG00000151778	SERP2	0.238	0.358
SERTM1	serine rich and transmembrane domain containing 1	ENSG00000180440	SERTM1	0.564	0.774
SESTD1	SEC14 and spectrin domain containing 1	ENSG00000187231	SESTD1	-0.206	-0.251
SETP16	SET pseudogene 16	ENSG00000254621	SETP16	-1.632	-1.615
SFT2D1	SFT2 domain containing 1	ENSG00000198818	SFT2D1	-0.323	-0.487
SFT2D2	SFT2 domain containing 2	ENSG00000213064	SFT2D2	-0.394	-0.498
SGCB	sarcoglycan beta	ENSG00000163069	SGCB	-0.258	-0.217
SGCD	sarcoglycan delta	ENSG00000170624	SGCD	-0.299	-0.505
SGCE	sarcoglycan epsilon	ENSG00000127990	SGCE	-0.213	-0.299
SGO2	shugoshin 2	ENSG00000163535	SGOL2	-0.344	-0.313
SGSM2	small G protein signaling modulator 2	ENSG00000141258	SGSM2	0.253	0.433
SGSM3	small G protein signaling modulator 3	ENSG00000100359	SGSM3	0.265	0.318
SH2D3C	SH2 domain containing 3C	ENSG00000095370	SH2D3C	0.305	0.391
SH3BGRL3	SH3 domain binding glutamate rich protein like 3	ENSG00000142669	SH3BGRL3	0.472	0.434
SH3GL1	SH3 domain containing GRB2 like 1, endophilin A2	ENSG00000141985	SH3GL1	0.177	0.262
SH3GLB1	SH3 domain containing GRB2 like, endophilin B1	ENSG00000097033	SH3GLB1	-0.21	-0.274
SHANK3	SH3 and multiple ankyrin repeat domains 3	ENSG00000251322	SHANK3	0.338	0.487
SHC2	SHC adaptor protein 2	ENSG00000129946	SHC2	0.396	0.354
SHISA5	shisa family member 5	ENSG00000164054	SHISA5	0.279	0.242
SIN3B	SIN3 transcription regulator family member B	ENSG00000127511	SIN3B	0.156	0.218
SIRT1	sirtuin 1	ENSG00000096717	SIRT1	-0.191	-0.236
SLC11A2	solute carrier family 11 member 2	ENSG00000110911	SLC11A2	-0.204	-0.411
SLC14A1	solute carrier family 14 member 1 (Kidd blood group)	ENSG00000141469	SLC14A1	-0.902	-1.165
SLC17A7	solute carrier family 17 member 7	ENSG00000104888	SLC17A7	0.62	0.817
SLC20A2	solute carrier family 20 member 2	ENSG00000168575	SLC20A2	-0.201	-0.27
SLC22A10	solute carrier family 22 member 10	ENSG00000184999	SLC22A10	0.621	0.684
SLC25A22	solute carrier family 25 member 22	ENSG00000177542	SLC25A22	0.445	0.536
SLC25A23	solute carrier family 25 member 23	ENSG00000125648	SLC25A23	0.233	0.221
SLC25A48	solute carrier family 25 member 48	ENSG00000145832	SLC25A48	-0.428	-0.583
SLC26A10	solute carrier family 26 member 10	ENSG00000135502	SLC26A10	0.4	0.696
SLC35A3	solute carrier family 35 member A3	ENSG00000117620	SLC35A3	-0.168	-0.22
SLC35A5	solute carrier family 35 member A5	ENSG00000138459	SLC35A5	-0.205	-0.347
SLC35D1	solute carrier family 35 member D1	ENSG00000116704	SLC35D1	-0.299	-0.387
SLC35F5	solute carrier family 35 member F5	ENSG00000115084	SLC35F5	-0.286	-0.3
SLC38A1	solute carrier family 38 member 1	ENSG00000111371	SLC38A1	-0.155	-0.232
SLC38A9	solute carrier family 38 member 9	ENSG00000177058	SLC38A9	-0.213	-0.214
SLC39A4	solute carrier family 39 member 4	ENSG00000147804	SLC39A4	0.479	0.593
SLC39A6	solute carrier family 39 member 6	ENSG00000141424	SLC39A6	-0.218	-0.288
SLC41A3	solute carrier family 41 member 3	ENSG00000114544	SLC41A3	0.212	0.234
SLC7A11	solute carrier family 7 member 11	ENSG00000151012	SLC7A11	-0.535	-0.835
SLN	sarcolipin	ENSG00000170290	SLN	0.995	1.256
SLX4	SLX4 structure-specific endonuclease subunit	ENSG00000188827	SLX4	0.179	0.277
SMAD5	SMAD family member 5	ENSG00000113658	SMAD5	-0.241	-0.391
SMARCD3	SWI/SNF related, matrix associated, actin dependent regulator of chromatin, subfamily d, member 3	ENSG00000082014	SMARCD3	0.251	0.468
SMC3	structural maintenance of chromosomes 3	ENSG00000108055	SMC3	-0.206	-0.342
SMC5	structural maintenance of chromosomes 5	ENSG00000198887	SMC5	-0.234	-0.251
SMCHD1	structural maintenance of chromosomes flexible hinge domain containing 1	ENSG00000101596	SMCHD1	-0.119	-0.151
SMIM15	small integral membrane protein 15	ENSG00000188725	SMIM15	-0.184	-0.234
SMIM29	small integral membrane protein 29	ENSG00000186577	C6orf1	0.496	0.271
SMS	spermine synthase	ENSG00000102172	SMS	0.273	0.411
SMURF2	SMAD specific E3 ubiquitin protein ligase 2	ENSG00000108854	SMURF2	-0.224	-0.332
SNAP47	synaptosome associated protein 47	ENSG00000143740	SNAP47	0.211	0.274
SNCB	synuclein beta	ENSG00000074317	SNCB	0.64	0.609
SNORA58	small nucleolar RNA, H/ACA box 58	ENSG00000249020	SNORA58	0.711	1.21
SNORA65	small nucleolar RNA, H/ACA box 65	ENSG00000201302	SNORA65	1.378	1.431
SNORA66	small nucleolar RNA, H/ACA box 66	ENSG00000207523	SNORA66	0.895	0.937
SNORA14B	small nucleolar RNA, H/ACA box 14B	ENSG00000207181	SNORA14B	0.667	0.714
SNORA36B	small nucleolar RNA, H/ACA box 36B	ENSG00000222370	SNORA36B	0.828	1.123
SNORA73B	small nucleolar RNA, H/ACA box 73B	ENSG00000200087	SNORA73B	0.618	0.538
SNORA80E	small nucleolar RNA, H/ACA box 80E	ENSG00000207475	SNORA42	1.444	1.262
SNORD12	small nucleolar RNA, C/D box 12	ENSG00000212304	SNORD12	1.092	0.854
SNORD114-1	small nucleolar RNA, C/D box 114-1	ENSG00000199575	SNORD114-1	0.562	0.659
SNORD114-22	small nucleolar RNA, C/D box 114-22	ENSG00000202293	SNORD114-22	0.884	0.966
SNORD115-5	small nucleolar RNA, C/D box 115-5	ENSG00000200503	SNORD115-5	1.485	1.816
SNORD115-6	small nucleolar RNA, C/D box 115-6	ENSG00000200812	SNORD115-6	0.495	0.583
SNORD115-8	small nucleolar RNA, C/D box 115-8	ENSG00000200726	SNORD115-8	1.101	1.108
SNORD115-23	small nucleolar RNA, C/D box 115-23	ENSG00000201331	SNORD115-23	0.801	0.719
SNORD115-33	small nucleolar RNA, C/D box 115-33	ENSG00000200593	SNORD115-33	0.911	0.953
SNORD115-38	small nucleolar RNA, C/D box 115-38	ENSG00000201907	SNORD115-38	0.921	0.993
SNORD116-15	small nucleolar RNA, C/D box 116-15	ENSG00000207174	SNORD116-15	0.632	0.848
SNORD116-24	small nucleolar RNA, C/D box 116-24	ENSG00000207279	SNORD116-24	0.666	0.659
SNPH	syntaphilin	ENSG00000101298	SNPH	0.362	0.518
SNRNP25	small nuclear ribonucleoprotein U11/U12 subunit 25	ENSG00000161981	SNRNP25	0.352	0.3
SNRPC	small nuclear ribonucleoprotein polypeptide C	ENSG00000124562	SNRPC	0.192	0.278
SNRPD2	small nuclear ribonucleoprotein D2 polypeptide	ENSG00000125743	SNRPD2	0.277	0.401
SNU13	small nuclear ribonucleoprotein 13	ENSG00000100138	NHP2L1	0.307	0.246
SNX7	sorting nexin 7	ENSG00000162627	SNX7	-0.196	-0.223
SNX13	sorting nexin 13	ENSG00000071189	SNX13	-0.141	-0.156
SNX24	sorting nexin 24	ENSG00000064652	SNX24	-0.142	-0.163
SOCS4	suppressor of cytokine signaling 4	ENSG00000180008	SOCS4	-0.327	-0.341
SOD1	superoxide dismutase 1	ENSG00000142168	SOD1	0.263	0.213
SOS2	SOS Ras/Rho guanine nucleotide exchange factor 2	ENSG00000100485	SOS2	-0.238	-0.318
SOX21-AS1	SOX21 antisense divergent transcript 1	ENSG00000227640	SOX21-AS1	-0.419	-0.787
SOX9-AS1	SOX9 antisense RNA 1	ENSG00000234899	SOX9-AS1	-0.362	-0.678
SP3	Sp3 transcription factor	ENSG00000172845	SP3	-0.135	-0.16
SPATC1L	spermatogenesis and centriole associated 1 like	ENSG00000160284	SPATC1L	0.672	0.709
SPATS2L	spermatogenesis associated serine rich 2 like	ENSG00000196141	SPATS2L	0.303	0.279
SPC25	SPC25, NDC80 kinetochore complex component	ENSG00000152253	SPC25	0.659	0.768
SPEG	SPEG complex locus	ENSG00000072195	SPEG	0.261	0.304
SPIN2A/SPIN2B	spindlin family member 2A	ENSG00000186787	SPIN2A	0.36	0.75
SPSB3	splA/ryanodine receptor domain and SOCS box containing 3	ENSG00000162032	SPSB3	0.253	0.218
SPTBN1	spectrin beta, non-erythrocytic 1	ENSG00000115306	SPTBN1	0.127	0.185
SPTBN2	spectrin beta, non-erythrocytic 2	ENSG00000173898	SPTBN2	0.378	0.603
SPTBN4	spectrin beta, non-erythrocytic 4	ENSG00000160460	SPTBN4	0.207	0.364
SPTY2D1OS	SPTY2D1 opposite strand	ENSG00000247595	SPTY2D1-AS1	-0.584	-1.002
SPX	spexin hormone	ENSG00000134548	C12orf39	-0.587	-1.055
SREBF2	sterol regulatory element binding transcription factor 2	ENSG00000198911	SREBF2	0.194	0.228
SREK1	splicing regulatory glutamic acid and lysine rich protein 1	ENSG00000153914	SREK1	-0.15	-0.209
SRGAP1	SLIT-ROBO Rho GTPase activating protein 1	ENSG00000196935	SRGAP1	-0.48	-0.467
SRGNP1	--	ENSG00000271386	SRGNP1	-0.814	-1.094
SSBP4	single stranded DNA binding protein 4	ENSG00000130511	SSBP4	0.32	0.326
SSPN	sarcospan	ENSG00000123096	SSPN	-0.542	-1.23
SSPO	SCO-spondin	ENSG00000197558	SSPO	0.38	0.351
SSR1	signal sequence receptor subunit 1	ENSG00000124783	SSR1	-0.209	-0.311
SSR3	signal sequence receptor subunit 3	ENSG00000114850	SSR3	-0.169	-0.282
SSSCA1	Sjogren syndrome/scleroderma autoantigen 1	ENSG00000173465	SSSCA1	0.383	0.307
SSU72	SSU72 homolog, RNA polymerase II CTD phosphatase	ENSG00000160075	SSU72	0.235	0.241
ST13P6	ST13, Hsp70 interacting protein pseudogene 6	ENSG00000225259	ST13P6	-0.409	-0.811
ST13P20	ST13, Hsp70 interacting protein pseudogene 20	ENSG00000215875	ST13P20	0.423	0.517
ST3GAL2	ST3 beta-galactoside alpha-2,3-sialyltransferase 2	ENSG00000157350	ST3GAL2	0.221	0.265
ST6GALNAC3	ST6 N-acetylgalactosaminide alpha-2,6-sialyltransferase 3	ENSG00000184005	ST6GALNAC3	-0.418	-0.756
ST6GALNAC6	ST6 N-acetylgalactosaminide alpha-2,6-sialyltransferase 6	ENSG00000160408	ST6GALNAC6	0.346	0.366
ST7-OT4	ST7 overlapping transcript 4	ENSG00000214188	ST7-OT4	-0.648	-1.016
ST8SIA1	ST8 alpha-N-acetyl-neuraminide alpha-2,8-sialyltransferase 1	ENSG00000111728	ST8SIA1	-0.264	-0.252
STAC2	SH3 and cysteine rich domain 2	ENSG00000141750	STAC2	0.341	0.411
STAG2	stromal antigen 2	ENSG00000101972	STAG2	-0.239	-0.424
STAM2	signal transducing adaptor molecule 2	ENSG00000115145	STAM2	-0.157	-0.15
STAP2	signal transducing adaptor family member 2	ENSG00000178078	STAP2	0.432	0.48
STARD10	StAR related lipid transfer domain containing 10	ENSG00000214530	STARD10	0.217	0.207
STEAP3-AS1	STEAP3 antisense RNA 1	ENSG00000229867	STEAP3-AS1	0.571	0.741
STIM2	stromal interaction molecule 2	ENSG00000109689	STIM2	-0.178	-0.168
STK3	serine/threonine kinase 3	ENSG00000104375	STK3	-0.333	-0.55
STK25	serine/threonine kinase 25	ENSG00000115694	STK25	0.153	0.257
STK40	serine/threonine kinase 40	ENSG00000196182	STK40	0.184	0.315
STK17A	serine/threonine kinase 17a	ENSG00000164543	STK17A	-0.246	-0.256
STK32C	serine/threonine kinase 32C	ENSG00000165752	STK32C	0.373	0.388
STMN3	stathmin 3	ENSG00000197457	STMN3	0.259	0.421
STMP1	short transmembrane mitochondrial protein 1	ENSG00000243317	C7orf73	-0.375	-0.49
STRN4	striatin 4	ENSG00000090372	STRN4	0.265	0.262
STT3A	STT3A, catalytic subunit of the oligosaccharyltransferase complex	ENSG00000134910	STT3A	-0.159	-0.234
STUB1	STIP1 homology and U-box containing protein 1	ENSG00000103266	STUB1	0.242	0.302
STX1A	syntaxin 1A	ENSG00000106089	STX1A	0.662	0.847
STXBP3	syntaxin binding protein 3	ENSG00000116266	STXBP3	-0.226	-0.423
STYX	serine/threonine/tyrosine interacting protein	ENSG00000198252	STYX	-0.283	-0.462
SUCO	SUN domain containing ossification factor	ENSG00000094975	SUCO	-0.221	-0.297
SUMO1	small ubiquitin-like modifier 1	ENSG00000116030	SUMO1	0.214	0.27
SUMO3	small ubiquitin-like modifier 3	ENSG00000184900	SUMO3	0.353	0.36
SUPT20H	SPT20 homolog, SAGA complex component	ENSG00000102710	SUPT20H	-0.193	-0.326
SUPT5H	SPT5 homolog, DSIF elongation factor subunit	ENSG00000196235	SUPT5H	0.117	0.14
SVBP	small vasohibin binding protein	ENSG00000177868	CCDC23	0.361	0.416
SYNJ2BP	synaptojanin 2 binding protein	ENSG00000213463	SYNJ2BP	-0.212	-0.3
SYNPO	synaptopodin	ENSG00000171992	SYNPO	0.425	0.618
SYPL1	synaptophysin like 1	ENSG00000008282	SYPL1	-0.437	-0.991
SYT5	synaptotagmin 5	ENSG00000129990	SYT5	0.292	0.561
SYTL2	synaptotagmin like 2	ENSG00000137501	SYTL2	0.432	0.686
TAF6	TATA-box binding protein associated factor 6	ENSG00000106290	TAF6	0.259	0.254
TAF10	TATA-box binding protein associated factor 10	ENSG00000166337	TAF10	0.228	0.289
TAF1A	TATA-box binding protein associated factor, RNA polymerase I subunit A	ENSG00000143498	TAF1A	-0.231	-0.267
TAGLN3	transgelin 3	ENSG00000144834	TAGLN3	0.482	0.602
TAOK2	TAO kinase 2	ENSG00000149930	TAOK2	0.132	0.2
TARSL2	threonyl-tRNA synthetase like 2	ENSG00000185418	TARSL2	-0.242	-0.353
TAS2R7	taste 2 receptor member 7	ENSG00000121377	TAS2R7	-0.654	-1.071
TAS2R20	taste 2 receptor member 20	ENSG00000255837	TAS2R20	-0.479	-0.537
TAS2R31	taste 2 receptor member 31	ENSG00000256436	TAS2R31	-0.407	-0.602
TBC1D1	TBC1 domain family member 1	ENSG00000065882	TBC1D1	0.205	0.296
TBC1D8	TBC1 domain family member 8	ENSG00000204634	TBC1D8	0.174	0.203
TBC1D12	TBC1 domain family member 12	ENSG00000108239	TBC1D12	-0.302	-0.452
TBC1D15	TBC1 domain family member 15	ENSG00000121749	TBC1D15	-0.158	-0.154
TBKBP1	TBK1 binding protein 1	ENSG00000198933	TBKBP1	0.359	0.375
TBL1X	transducin beta like 1 X-linked	ENSG00000101849	TBL1X	-0.36	-0.491
TCEA2	transcription elongation factor A2	ENSG00000171703	TCEA2	0.279	0.337
TCEAL2	transcription elongation factor A like 2	ENSG00000184905	TCEAL2	0.211	0.175
TCEAL5	transcription elongation factor A like 5	ENSG00000204065	TCEAL5	0.227	0.341
TCEAL6	transcription elongation factor A like 6	ENSG00000204071	TCEAL6	0.291	0.357
TCOF1	treacle ribosome biogenesis factor 1	ENSG00000070814	TCOF1	0.148	0.143
TCP1P1	t-complex 1 pseudogene 1	ENSG00000229161	TCP1P1	0.657	1.058
TEAD1	TEA domain transcription factor 1	ENSG00000187079	TEAD1	-0.327	-0.535
TECPR1	tectonin beta-propeller repeat containing 1	ENSG00000205356	TECPR1	0.261	0.196
TEFM	transcription elongation factor, mitochondrial	ENSG00000172171	TEFM	-0.208	-0.219
TESC	tescalcin	ENSG00000088992	TESC	0.551	0.508
TESK1	testis-specific kinase 1	ENSG00000107140	TESK1	0.185	0.183
TET1	tet methylcytosine dioxygenase 1	ENSG00000138336	TET1	-0.273	-0.389
TFPT	TCF3 fusion partner	ENSG00000105619	TFPT	0.382	0.337
TFR2	transferrin receptor 2	ENSG00000106327	TFR2	0.503	0.605
TGFA	transforming growth factor alpha	ENSG00000163235	TGFA	-0.473	-0.898
TGFB2	transforming growth factor beta 2	ENSG00000092969	TGFB2	-0.377	-0.45
TGFBR3L	transforming growth factor beta receptor 3 like	ENSG00000260001	TGFBR3L	0.869	1.006
TGIF2	TGFB induced factor homeobox 2	ENSG00000118707	TGIF2	-0.384	-0.673
THAP2	THAP domain containing 2	ENSG00000173451	THAP2	-0.265	-0.457
THAP4	THAP domain containing 4	ENSG00000176946	THAP4	0.253	0.21
THAP5	THAP domain containing 5	ENSG00000177683	THAP5	-0.156	-0.217
THAP12	THAP domain containing 12	ENSG00000137492	PRKRIR	-0.159	-0.14
THEG	theg spermatid protein	ENSG00000105549	THEG	1.139	1.101
THOC1	THO complex 1	ENSG00000079134	THOC1	-0.212	-0.268
THOC2	THO complex 2	ENSG00000125676	THOC2	-0.184	-0.174
THOP1	thimet oligopeptidase 1	ENSG00000172009	THOP1	0.239	0.298
TIMM10	translocase of inner mitochondrial membrane 10	ENSG00000134809	TIMM10	0.234	0.374
TIPIN	TIMELESS interacting protein	ENSG00000075131	TIPIN	-0.257	-0.313
TKFC	triokinase and FMN cyclase	ENSG00000149476	DAK	0.317	0.249
TM2D1	TM2 domain containing 1	ENSG00000162604	TM2D1	-0.181	-0.305
TM9SF3	transmembrane 9 superfamily member 3	ENSG00000077147	TM9SF3	-0.154	-0.158
TMBIM6	transmembrane BAX inhibitor motif containing 6	ENSG00000139644	TMBIM6	-0.233	-0.427
TMC1	transmembrane channel like 1	ENSG00000165091	TMC1	-0.395	-0.523
TMC7	transmembrane channel like 7	ENSG00000170537	TMC7	-0.511	-0.994
TMED5	transmembrane p24 trafficking protein 5	ENSG00000117500	TMED5	-0.343	-0.424
TMED7	transmembrane p24 trafficking protein 7	ENSG00000134970	TMED7	-0.346	-0.402
TMEM33	transmembrane protein 33	ENSG00000109133	TMEM33	-0.23	-0.165
TMEM47	transmembrane protein 47	ENSG00000147027	TMEM47	-0.499	-0.771
TMEM136	transmembrane protein 136	ENSG00000181264	TMEM136	-0.365	-0.657
TMEM160	transmembrane protein 160	ENSG00000130748	TMEM160	0.577	0.411
TMEM168	transmembrane protein 168	ENSG00000146802	TMEM168	-0.258	-0.436
TMEM220	transmembrane protein 220	ENSG00000187824	TMEM220	-0.579	-0.784
TMEM221	transmembrane protein 221	ENSG00000188051	TMEM221	0.77	0.781
TMEM240	transmembrane protein 240	ENSG00000205090	TMEM240	0.538	0.62
TMEM260	transmembrane protein 260	ENSG00000070269	TMEM260	-0.126	-0.278
TMEM106B	transmembrane protein 106B	ENSG00000106460	TMEM106B	-0.234	-0.218
TMEM132A	transmembrane protein 132A	ENSG00000006118	TMEM132A	0.222	0.316
TMEM132D	transmembrane protein 132D	ENSG00000151952	TMEM132D	0.345	0.395
TMEM151B	transmembrane protein 151B	ENSG00000178233	TMEM151B	0.421	0.619
TMEM170A	transmembrane protein 170A	ENSG00000166822	TMEM170A	-0.318	-0.595
TMEM191A	transmembrane protein 191A (pseudogene)	ENSG00000226287	TMEM191A	0.697	0.724
TMEM38B	transmembrane protein 38B	ENSG00000095209	TMEM38B	-0.352	-0.489
TMEM41A	transmembrane protein 41A	ENSG00000163900	TMEM41A	-0.177	-0.24
TMEM41B	transmembrane protein 41B	ENSG00000166471	TMEM41B	-0.298	-0.268
TMEM50A	transmembrane protein 50A	ENSG00000183726	TMEM50A	-0.125	-0.158
TMEM50B	transmembrane protein 50B	ENSG00000142188	TMEM50B	-0.197	-0.253
TMEM9B	TMEM9 domain family member B	ENSG00000175348	TMEM9B	-0.229	-0.379
TMSB10/TMSB4X	thymosin beta 4, X-linked	ENSG00000034510	TMSB10	0.4	0.662
TNFRSF11B	TNF receptor superfamily member 11b	ENSG00000164761	TNFRSF11B	-0.987	-1.477
TNK2	tyrosine kinase non receptor 2	ENSG00000061938	TNK2	0.361	0.427
TNPO1	transportin 1	ENSG00000083312	TNPO1	-0.171	-0.217
TOM1L1	target of myb1 like 1 membrane trafficking protein	ENSG00000141198	TOM1L1	0.22	0.271
TOMM22	translocase of outer mitochondrial membrane 22	ENSG00000100216	TOMM22	0.268	0.271
TOP1MT	DNA topoisomerase I mitochondrial	ENSG00000184428	TOP1MT	0.212	0.34
TOR1AIP1	torsin 1A interacting protein 1	ENSG00000143337	TOR1AIP1	-0.205	-0.304
TOX4	TOX high mobility group box family member 4	ENSG00000092203	TOX4	0.129	0.097
TP53BP2	tumor protein p53 binding protein 2	ENSG00000143514	TP53BP2	-0.346	-0.478
TPGS1	tubulin polyglutamylase complex subunit 1	ENSG00000141933	TPGS1	0.502	0.393
TPI1	triosephosphate isomerase 1	ENSG00000111669	TPI1	0.366	0.38
TPM1	tropomyosin 1	ENSG00000140416	TPM1	0.217	0.261
TPM3	tropomyosin 3	ENSG00000143549	TPM3	0.228	0.282
TPR	translocated promoter region, nuclear basket protein	ENSG00000047410	TPR	-0.136	-0.152
TRAF6	TNF receptor associated factor 6	ENSG00000175104	TRAF6	-0.151	-0.159
TRBC2	T cell receptor beta constant 2	ENSG00000211772	TRBC2	0.707	1.064
TRDMT1	tRNA aspartic acid methyltransferase 1	ENSG00000107614	TRDMT1	-0.341	-0.442
TRIM13	tripartite motif containing 13	ENSG00000204977	TRIM13	-0.173	-0.257
TRIR	telomerase RNA component interacting RNase	ENSG00000123144	C19orf43	0.345	0.201
TRMT112	tRNA methyltransferase subunit 11-2	ENSG00000173113	TRMT112	0.253	0.211
TRNP1	TMF1-regulated nuclear protein 1	ENSG00000253368	TRNP1	0.384	0.391
TROVE2	TROVE domain family member 2	ENSG00000116747	TROVE2	-0.301	-0.47
TRPA1	transient receptor potential cation channel subfamily A member 1	ENSG00000104321	TRPA1	0.965	1.069
TRPM2	transient receptor potential cation channel subfamily M member 2	ENSG00000142185	TRPM2	0.288	0.413
TRPM8	transient receptor potential cation channel subfamily M member 8	ENSG00000144481	TRPM8	-0.951	-0.957
TSPAN12	tetraspanin 12	ENSG00000106025	TSPAN12	-0.421	-0.494
TSPOAP1	TSPO associated protein 1	ENSG00000005379	BZRAP1	0.39	0.617
TSR3	TSR3, acp transferase ribosome maturation factor	ENSG00000007520	TSR3	0.247	0.202
TSTA3	tissue specific transplantation antigen P35B	ENSG00000104522	TSTA3	0.383	0.263
TTBK1	tau tubulin kinase 1	ENSG00000146216	TTBK1	0.278	0.427
TTC9B	tetratricopeptide repeat domain 9B	ENSG00000174521	TTC9B	0.716	1.024
TTLL12	tubulin tyrosine ligase like 12	ENSG00000100304	TTLL12	0.253	0.235
TTN	titin	ENSG00000155657	TTN	-0.538	-0.608
TTPA	alpha tocopherol transfer protein	ENSG00000137561	TTPA	-0.627	-0.831
TTR	transthyretin	ENSG00000118271	TTR	-1.34	-2.555
TUBA1B	tubulin alpha 1b	ENSG00000123416	TUBA1B	0.434	0.356
TUBA4A	tubulin alpha 4a	ENSG00000127824	TUBA4A	0.426	0.455
TUBB6	tubulin beta 6 class V	ENSG00000176014	TUBB6	-0.592	-0.678
TUBG2	tubulin gamma 2	ENSG00000037042	TUBG2	0.296	0.385
TUG1	taurine up-regulated 1 (non-protein coding)	ENSG00000253352	TUG1	-0.287	-0.317
TULP3	tubby like protein 3	ENSG00000078246	TULP3	-0.451	-0.731
TUSC1	tumor suppressor candidate 1	ENSG00000198680	TUSC1	0.407	0.339
TUSC2	tumor suppressor candidate 2	ENSG00000114383	TUSC2	0.247	0.412
TWF1	twinfilin actin binding protein 1	ENSG00000151239	TWF1	-0.24	-0.369
TWF2	twinfilin actin binding protein 2	ENSG00000247596	TWF2	0.492	0.553
TXLNGY	taxilin gamma pseudogene, Y-linked	ENSG00000131002	TXLNG2P	-0.308	-9.911
TXNL4A	thioredoxin like 4A	ENSG00000141759	TXNL4A	0.19	0.348
U2SURP	U2 snRNP associated SURP domain containing	ENSG00000163714	U2SURP	-0.165	-0.129
UBA3	ubiquitin like modifier activating enzyme 3	ENSG00000144744	UBA3	-0.148	-0.233
UBA6	ubiquitin like modifier activating enzyme 6	ENSG00000033178	UBA6	-0.148	-0.232
UBA52	ubiquitin A-52 residue ribosomal protein fusion product 1	ENSG00000221983	UBA52	0.224	0.279
UBE2H	ubiquitin conjugating enzyme E2 H	ENSG00000186591	UBE2H	-0.137	-0.126
UBE2L3	ubiquitin conjugating enzyme E2 L3	ENSG00000185651	UBE2L3	0.15	0.21
UBE2M	ubiquitin conjugating enzyme E2 M	ENSG00000130725	UBE2M	0.451	0.443
UBE2O	ubiquitin conjugating enzyme E2 O	ENSG00000175931	UBE2O	0.178	0.227
UBE2S	ubiquitin conjugating enzyme E2 S	ENSG00000108106	UBE2S	0.575	0.43
UBE4A	ubiquitination factor E4A	ENSG00000110344	UBE4A	-0.159	-0.158
UBL3	ubiquitin like 3	ENSG00000122042	UBL3	-0.182	-0.223
UBL5	ubiquitin like 5	ENSG00000198258	UBL5	0.368	0.349
UBL7	ubiquitin like 7	ENSG00000138629	UBL7	0.34	0.319
UBL4A	ubiquitin like 4A	ENSG00000102178	UBL4A	0.284	0.312
UBQLN4	ubiquilin 4	ENSG00000160803	UBQLN4	0.199	0.246
UBQLN4P1	ubiquilin 4 pseudogene 1	ENSG00000241627	UBQLN4P1	0.693	0.813
UBR2	ubiquitin protein ligase E3 component n-recognin 2	ENSG00000024048	UBR2	-0.121	-0.11
UBR5	ubiquitin protein ligase E3 component n-recognin 5	ENSG00000104517	UBR5	-0.146	-0.162
UBXN4	UBX domain protein 4	ENSG00000144224	UBXN4	-0.136	-0.16
UBXN6	UBX domain protein 6	ENSG00000167671	UBXN6	0.279	0.341
UBXN7	UBX domain protein 7	ENSG00000163960	UBXN7	-0.228	-0.182
UEVLD	UEV and lactate/malate dehyrogenase domains	ENSG00000151116	UEVLD	-0.223	-0.391
UFL1	UFM1 specific ligase 1	ENSG00000014123	UFL1	-0.225	-0.304
UNC13A	unc-13 homolog A	ENSG00000130477	UNC13A	0.357	0.456
UNC5A	unc-5 netrin receptor A	ENSG00000113763	UNC5A	0.436	0.63
UQCR10	ubiquinol-cytochrome c reductase, complex III subunit X	ENSG00000184076	UQCR10	0.323	0.341
UQCR11	ubiquinol-cytochrome c reductase, complex III subunit XI	ENSG00000127540	UQCR11	0.28	0.346
UQCRQ	ubiquinol-cytochrome c reductase complex III subunit VII	ENSG00000164405	UQCRQ	0.248	0.276
USF2	upstream transcription factor 2, c-fos interacting	ENSG00000105698	USF2	0.154	0.176
USP1	ubiquitin specific peptidase 1	ENSG00000162607	USP1	-0.143	-0.192
USP3	ubiquitin specific peptidase 3	ENSG00000140455	USP3	-0.403	-0.545
USP13	ubiquitin specific peptidase 13	ENSG00000058056	USP13	-0.155	-0.176
USP37	ubiquitin specific peptidase 37	ENSG00000135913	USP37	-0.19	-0.192
USP47	ubiquitin specific peptidase 47	ENSG00000170242	USP47	-0.212	-0.287
USP48	ubiquitin specific peptidase 48	ENSG00000090686	USP48	-0.161	-0.128
UTY	ubiquitously transcribed tetratricopeptide repeat containing, Y-linked	ENSG00000183878	UTY	-0.258	-9.302
VAV2	vav guanine nucleotide exchange factor 2	ENSG00000160293	VAV2	0.193	0.311
VEGFA	vascular endothelial growth factor A	ENSG00000112715	VEGFA	-0.57	-0.512
VIRMA	vir like m6A methyltransferase associated	ENSG00000164944	KIAA1429	-0.106	-0.222
VN1R108P	vomeronasal 1 receptor 108 pseudogene	ENSG00000230772	VN1R108P	-0.401	-0.481
VPS28	VPS28, ESCRT-I subunit	ENSG00000160948	VPS28	0.219	0.222
VPS51	VPS51, GARP complex subunit	ENSG00000149823	VPS51	0.335	0.299
VPS13C	vacuolar protein sorting 13 homolog C	ENSG00000129003	VPS13C	-0.102	-0.119
VPS9D1	VPS9 domain containing 1	ENSG00000075399	VPS9D1	0.252	0.356
WASHC4	WASH complex subunit 4	ENSG00000136051	KIAA1033	-0.216	-0.455
WASHC5	WASH complex subunit 5	ENSG00000164961	KIAA0196	-0.19	-0.315
WBP2	WW domain binding protein 2	ENSG00000132471	WBP2	0.236	0.2
WDFY3-AS2	WDFY3 antisense RNA 2	ENSG00000180769	WDFY3-AS2	-0.522	-0.648
WDR13	WD repeat domain 13	ENSG00000101940	WDR13	0.341	0.265
WDR86	WD repeat domain 86	ENSG00000187260	WDR86	0.503	0.662
WDR11-AS1	WDR11 antisense RNA 1	ENSG00000227165	WDR11-AS1	-0.326	-0.6
WDR83OS	WD repeat domain 83 opposite strand	ENSG00000105583	WDR83OS	0.451	0.349
WIZ	widely interspaced zinc finger motifs	ENSG00000011451	WIZ	0.3	0.513
WTIP	WT1 interacting protein	ENSG00000142279	WTIP	0.446	0.447
XPO4	exportin 4	ENSG00000132953	XPO4	-0.12	-0.2
YAP1	Yes associated protein 1	ENSG00000137693	YAP1	-0.456	-0.847
YBX1P4	Y-box binding protein 1 pseudogene 4	ENSG00000213188	YBX1P4	1.431	1.903
YDJC	YdjC chitooligosaccharide deacetylase homolog	ENSG00000161179	YDJC	0.268	0.346
YES1	YES proto-oncogene 1, Src family tyrosine kinase	ENSG00000176105	YES1	-0.4	-0.668
YIPF4	Yip1 domain family member 4	ENSG00000119820	YIPF4	-0.112	-0.153
YIPF6	Yip1 domain family member 6	ENSG00000181704	YIPF6	-0.247	-0.365
YPEL3	yippee like 3	ENSG00000090238	YPEL3	0.305	0.392
YPEL4	yippee like 4	ENSG00000166793	YPEL4	0.209	0.284
YWHAE	tyrosine 3-monooxygenase/tryptophan 5-monooxygenase activation protein epsilon	ENSG00000108953	YWHAE	0.108	0.135
YWHAH	tyrosine 3-monooxygenase/tryptophan 5-monooxygenase activation protein eta	ENSG00000128245	YWHAH	0.441	0.607
ZBED5	zinc finger BED-type containing 5	ENSG00000236287	ZBED5	-0.21	-0.393
ZBED6	zinc finger BED-type containing 6	ENSG00000257315	ZBED6	-0.261	-0.384
ZBTB1	zinc finger and BTB domain containing 1	ENSG00000126804	ZBTB1	-0.229	-0.197
ZBTB5	zinc finger and BTB domain containing 5	ENSG00000168795	ZBTB5	-0.252	-0.369
ZBTB14	zinc finger and BTB domain containing 14	ENSG00000198081	ZBTB14	-0.128	-0.175
ZBTB26	zinc finger and BTB domain containing 26	ENSG00000171448	ZBTB26	-0.318	-0.401
ZBTB34	zinc finger and BTB domain containing 34	ENSG00000177125	ZBTB34	-0.201	-0.235
ZBTB41	zinc finger and BTB domain containing 41	ENSG00000177888	ZBTB41	-0.172	-0.17
ZBTB45	zinc finger and BTB domain containing 45	ENSG00000119574	ZBTB45	0.436	0.401
ZC3H12C	zinc finger CCCH-type containing 12C	ENSG00000149289	ZC3H12C	-0.373	-0.552
ZC3H7B	zinc finger CCCH-type containing 7B	ENSG00000100403	ZC3H7B	0.244	0.28
ZCCHC8	zinc finger CCHC-type containing 8	ENSG00000033030	ZCCHC8	-0.228	-0.343
ZDHHC2	zinc finger DHHC-type containing 2	ENSG00000104219	ZDHHC2	-0.255	-0.457
ZDHHC8	zinc finger DHHC-type containing 8	ENSG00000099904	ZDHHC8	0.324	0.296
ZFAND4	zinc finger AN1-type containing 4	ENSG00000172671	ZFAND4	-0.381	-0.392
ZFP14	ZFP14 zinc finger protein	ENSG00000142065	ZFP14	-0.249	-0.26
ZFP69	ZFP69 zinc finger protein	ENSG00000187815	ZFP69	-0.232	-0.285
ZFP36L1	ZFP36 ring finger protein like 1	ENSG00000185650	ZFP36L1	-0.622	-0.834
ZFP36L2	ZFP36 ring finger protein like 2	ENSG00000152518	ZFP36L2	-0.443	-0.841
ZFPM1	zinc finger protein, FOG family member 1	ENSG00000179588	ZFPM1	0.365	0.556
ZFX	zinc finger protein, X-linked	ENSG00000005889	ZFX	-0.185	0.38
ZHX1	zinc fingers and homeoboxes 1	ENSG00000165156	ZHX1	-0.193	-0.247
ZIC1	Zic family member 1	ENSG00000152977	ZIC1	-0.784	-0.897
ZIC2	Zic family member 2	ENSG00000043355	ZIC2	-0.867	-0.87
ZIC3	Zic family member 3	ENSG00000156925	ZIC3	-1.144	-1.253
ZIC4	Zic family member 4	ENSG00000174963	ZIC4	-1.028	-1.047
ZIC5	Zic family member 5	ENSG00000139800	ZIC5	-0.649	-0.795
ZMAT1	zinc finger matrin-type 1	ENSG00000166432	ZMAT1	-0.296	-0.47
ZMPSTE24	zinc metallopeptidase STE24	ENSG00000084073	ZMPSTE24	-0.188	-0.24
ZMYM1	zinc finger MYM-type containing 1	ENSG00000197056	ZMYM1	-0.265	-0.455
ZNF24	zinc finger protein 24	ENSG00000172466	ZNF24	-0.272	-0.465
ZNF28	zinc finger protein 28	ENSG00000198538	ZNF28	-0.246	-0.31
ZNF48	zinc finger protein 48	ENSG00000180035	ZNF48	0.211	0.233
ZNF81	zinc finger protein 81	ENSG00000197779	ZNF81	-0.196	-0.239
ZNF84	zinc finger protein 84	ENSG00000198040	ZNF84	-0.109	-0.138
ZNF107	zinc finger protein 107	ENSG00000196247	ZNF107	-0.321	-0.622
ZNF124	zinc finger protein 124	ENSG00000196418	ZNF124	0.298	0.378
ZNF175	zinc finger protein 175	ENSG00000105497	ZNF175	-0.185	-0.208
ZNF181	zinc finger protein 181	ENSG00000197841	ZNF181	-0.23	-0.306
ZNF207	zinc finger protein 207	ENSG00000010244	ZNF207	-0.192	-0.236
ZNF225	zinc finger protein 225	ENSG00000256294	ZNF225	-0.194	-0.343
ZNF253	zinc finger protein 253	ENSG00000256771	ZNF253	-0.151	-0.177
ZNF254	zinc finger protein 254	ENSG00000213096	ZNF254	-0.194	-0.216
ZNF260	zinc finger protein 260	ENSG00000254004	ZNF260	-0.251	-0.341
ZNF283	zinc finger protein 283	ENSG00000167637	ZNF283	-0.164	-0.294
ZNF292	zinc finger protein 292	ENSG00000188994	ZNF292	-0.16	-0.118
ZNF335	zinc finger protein 335	ENSG00000198026	ZNF335	0.178	0.276
ZNF358	zinc finger protein 358	ENSG00000198816	ZNF358	0.418	0.454
ZNF367	zinc finger protein 367	ENSG00000165244	ZNF367	-0.476	-0.589
ZNF395	zinc finger protein 395	ENSG00000186918	ZNF395	-0.241	-0.4
ZNF430	zinc finger protein 430	ENSG00000118620	ZNF430	-0.189	-0.312
ZNF445	zinc finger protein 445	ENSG00000185219	ZNF445	-0.13	-0.18
ZNF469	zinc finger protein 469	ENSG00000225614	ZNF469	0.431	0.64
ZNF480	zinc finger protein 480	ENSG00000198464	ZNF480	-0.294	-0.496
ZNF521	zinc finger protein 521	ENSG00000198795	ZNF521	-0.353	-0.433
ZNF528	zinc finger protein 528	ENSG00000167555	ZNF528	-0.205	-0.247
ZNF605	zinc finger protein 605	ENSG00000196458	ZNF605	-0.212	-0.156
ZNF606	zinc finger protein 606	ENSG00000166704	ZNF606	-0.231	-0.458
ZNF624	zinc finger protein 624	ENSG00000197566	ZNF624	-0.206	-0.406
ZNF628	zinc finger protein 628	ENSG00000197483	ZNF628	0.573	0.533
ZNF638	zinc finger protein 638	ENSG00000075292	ZNF638	-0.19	-0.191
ZNF644	zinc finger protein 644	ENSG00000122482	ZNF644	-0.202	-0.211
ZNF652	zinc finger protein 652	ENSG00000198740	ZNF652	-0.284	-0.433
ZNF654	zinc finger protein 654	ENSG00000175105	ZNF654	-0.308	-0.242
ZNF655	zinc finger protein 655	ENSG00000197343	ZNF655	-0.163	-0.177
ZNF677	zinc finger protein 677	ENSG00000197928	ZNF677	-0.197	-0.392
ZNF678	zinc finger protein 678	ENSG00000181450	ZNF678	-0.222	-0.377
ZNF680	zinc finger protein 680	ENSG00000173041	ZNF680	-0.207	-0.341
ZNF684	zinc finger protein 684	ENSG00000117010	ZNF684	-0.207	-0.365
ZNF697	zinc finger protein 697	ENSG00000143067	ZNF697	0.512	0.593
ZNF788	zinc finger family member 788	ENSG00000214189	ZNF788	-0.45	-0.521
ZNF806	zinc finger protein 806	ENSG00000018607	ZNF806	-0.528	-1.105
ZNF865	zinc finger protein 865	ENSG00000261221	ZNF865	0.264	0.303
ZNF192P1	zinc finger protein 192 pseudogene 1	ENSG00000226314	ZNF192P1	-0.35	-0.577
ZNF280D	zinc finger protein 280D	ENSG00000137871	ZNF280D	-0.158	-0.216
ZNF37A	zinc finger protein 37A	ENSG00000075407	ZNF37A	-0.214	-0.262
ZNF518A	zinc finger protein 518A	ENSG00000177853	ZNF518A	-0.277	-0.296
ZNF736P9Y	zinc finger protein 736 pseudogene 9, Y-linked	ENSG00000239893	ZNF736P9Y	-0.874	-4.116
ZPR1	ZPR1 zinc finger	ENSG00000109917	ZNF259	0.176	0.259
ZRANB2-AS2	ZRANB2 antisense RNA 2 (head to head)	ENSG00000229956	ZRANB2-AS2	-0.392	-0.763
ZSWIM6	zinc finger SWIM-type containing 6	ENSG00000130449	ZSWIM6	-0.269	-0.291
ZXDA	zinc finger, X-linked, duplicated A	ENSG00000198205	ZXDA	-0.175	-0.327
